# Supplementary material for: Proteomic Profiling of Mycobacterium tuberculosis Identifies Nutrient-starvation-responsive Toxin–antitoxin Systems
Source: Mol Cell Proteomics. 2013 Jan 23;12(5):1180–91. doi: 10.1074/mcp.M112.018846 (PMC3650330; doi:10.1074/mcp.M112.018846)
Supplement: Supplemental Table 1 [file supp_M112.018846_mcp.M112.018846-1.xlsx]

## Sheet: supplemental table peptide IDs
Supplementary Table Peptide Identification
Biological sample category	Biological sample name	Protein name	Protein accession numbers	Protein molecular weight (Da)	Protein identification probability	Number of unique peptides	Number of unique spectra	Number of total spectra	Percentage of total spectra	Percentage sequence coverage	Peptide sequence	Peptide identification probability	SEQUEST XCorr score	SEQUEST DCn score	Number of enzymatic termini	Fixed modifications identified by spectrum	Variable modifications identified by spectrum	Observed m/z	Actual peptide mass (AMU)	Calculated +1H Peptide Mass (AMU)	Spectrum charge	Actual minus calculated peptide mass (AMU)	Actual minus calculated peptide mass (PPM)	Peptide start index	Peptide stop index	Exclusive	Other Proteins
normal	normal_1	Rv0831c CONSERVED HYPOTHETICAL PROTEIN 922894:923709 reverse MW:30189	Rv0831c	30189.2	1	3	3	3	0.00082	0.122	HPTTDSLTESANR	0.95	3.03	0.498	2			476.897	1427.67	1428.67	3	0.004552	3.187	25	37	TRUE
normal	normal_1	Rv0831c CONSERVED HYPOTHETICAL PROTEIN 922894:923709 reverse MW:30189	Rv0831c	30189.2	1	3	3	3	0.00082	0.122	LKDELLRQ	0.95	2.14	0.522	2			507.801	1013.59	1014.59	2	0.0005723	0.5641	264	271	TRUE
normal	normal_1	Rv0831c CONSERVED HYPOTHETICAL PROTEIN 922894:923709 reverse MW:30189	Rv0831c	30189.2	1	3	3	3	0.00082	0.122	NQAIVVETTAYR	0.95	4.11	0.742	2			682.862	1363.71	1364.72	2	-0.000856	-0.6273	90	101	TRUE
normal	normal_1	oplA PROBABLE 5-OXOPROLINASE OPLA (5-OXO-L-PROLINASE) (PYROGLUTAMASE) (5-OPASE) 317525:321154 reverse MW:129652	Rv0266c	129650	1	29	31	43	0.0118	0.258	AELLDEGVPGER	0.95	4.11	0.681	2			642.826	1283.64	1284.64	2	0.001211	0.9425	520	531	TRUE
normal	normal_1	oplA PROBABLE 5-OXOPROLINASE OPLA (5-OXO-L-PROLINASE) (PYROGLUTAMASE) (5-OPASE) 317525:321154 reverse MW:129652	Rv0266c	129650	1	29	31	43	0.0118	0.258	ALLANGEAGTR	0.95	2.73	0.467	2			536.79	1071.57	1072.57	2	-0.001112	-1.037	51	61	TRUE
normal	normal_1	oplA PROBABLE 5-OXOPROLINASE OPLA (5-OXO-L-PROLINASE) (PYROGLUTAMASE) (5-OPASE) 317525:321154 reverse MW:129652	Rv0266c	129650	1	29	31	43	0.0118	0.258	APDLEALGEK	0.95	1.8	0.608	2			521.775	1041.53	1042.54	2	0.0002938	0.2818	137	146	TRUE
normal	normal_1	oplA PROBABLE 5-OXOPROLINASE OPLA (5-OXO-L-PROLINASE) (PYROGLUTAMASE) (5-OPASE) 317525:321154 reverse MW:129652	Rv0266c	129650	1	29	31	43	0.0118	0.258	APDLEALGEK	0.95	2.48	0.643	2			521.775	1041.53	1042.54	2	0.0001717	0.1647	137	146	TRUE
normal	normal_1	oplA PROBABLE 5-OXOPROLINASE OPLA (5-OXO-L-PROLINASE) (PYROGLUTAMASE) (5-OPASE) 317525:321154 reverse MW:129652	Rv0266c	129650	1	29	31	43	0.0118	0.258	DVVAAYmR	0.95	2.03	0.453	2		m7: Oxidation (+15.99)	470.732	939.449	940.456	2	0.0007464	0.7937	902	909	TRUE
normal	normal_1	oplA PROBABLE 5-OXOPROLINASE OPLA (5-OXO-L-PROLINASE) (PYROGLUTAMASE) (5-OPASE) 317525:321154 reverse MW:129652	Rv0266c	129650	1	29	31	43	0.0118	0.258	DVVAAYMR	0.95	1.96	0.612	2			462.734	923.454	924.461	2	0.0001781	0.1926	902	909	TRUE
normal	normal_1	oplA PROBABLE 5-OXOPROLINASE OPLA (5-OXO-L-PROLINASE) (PYROGLUTAMASE) (5-OPASE) 317525:321154 reverse MW:129652	Rv0266c	129650	1	29	31	43	0.0118	0.258	EQSVEIPLGPAAPQR	0.95	3.9	0.509	2			796.427	1590.84	1591.84	2	0.003047	1.914	492	506	TRUE
normal	normal_1	oplA PROBABLE 5-OXOPROLINASE OPLA (5-OXO-L-PROLINASE) (PYROGLUTAMASE) (5-OPASE) 317525:321154 reverse MW:129652	Rv0266c	129650	1	29	31	43	0.0118	0.258	GDTTVVDAYLSPVLR	0.95	4.46	0.643	2			803.429	1604.84	1605.85	2	0.002798	1.742	203	217	TRUE
normal	normal_1	oplA PROBABLE 5-OXOPROLINASE OPLA (5-OXO-L-PROLINASE) (PYROGLUTAMASE) (5-OPASE) 317525:321154 reverse MW:129652	Rv0266c	129650	1	29	31	43	0.0118	0.258	GFTDLAADIAAR	0.95	3.44	0.585	2			610.818	1219.62	1220.63	2	0.001686	1.381	392	403	TRUE
normal	normal_1	oplA PROBABLE 5-OXOPROLINASE OPLA (5-OXO-L-PROLINASE) (PYROGLUTAMASE) (5-OPASE) 317525:321154 reverse MW:129652	Rv0266c	129650	1	29	31	43	0.0118	0.258	GGGPLcVTDANVMLGR	0.95	5.32	0.722	2		c6: Carbamidomethyl (+57.02)	808.899	1615.78	1616.79	2	0.003184	1.97	351	366	TRUE
normal	normal_1	oplA PROBABLE 5-OXOPROLINASE OPLA (5-OXO-L-PROLINASE) (PYROGLUTAMASE) (5-OPASE) 317525:321154 reverse MW:129652	Rv0266c	129650	1	29	31	43	0.0118	0.258	GGGPLcVTDANVmLGR	0.95	5.07	0.82	2		c6: Carbamidomethyl (+57.02), m13: Oxidation (+15.99)	816.898	1631.78	1632.78	2	0.00595	3.644	351	366	TRUE
normal	normal_1	oplA PROBABLE 5-OXOPROLINASE OPLA (5-OXO-L-PROLINASE) (PYROGLUTAMASE) (5-OPASE) 317525:321154 reverse MW:129652	Rv0266c	129650	1	29	31	43	0.0118	0.258	GGTFTDVVAR	0.95	2.45	0.521	2			511.767	1021.52	1022.53	2	-0.0002312	-0.2261	13	22	TRUE
normal	normal_1	oplA PROBABLE 5-OXOPROLINASE OPLA (5-OXO-L-PROLINASE) (PYROGLUTAMASE) (5-OPASE) 317525:321154 reverse MW:129652	Rv0266c	129650	1	29	31	43	0.0118	0.258	GHHAEIGGITPGSmPADSR	0.95	2.81	0.671	2		m14: Oxidation (+15.99)	477.227	1904.88	1905.89	4	-0.002431	-1.275	814	832	TRUE
normal	normal_1	oplA PROBABLE 5-OXOPROLINASE OPLA (5-OXO-L-PROLINASE) (PYROGLUTAMASE) (5-OPASE) 317525:321154 reverse MW:129652	Rv0266c	129650	1	29	31	43	0.0118	0.258	IAVANmANAVK	0.95	2.55	0.591	2		m6: Oxidation (+15.99)	559.305	1116.59	1117.6	2	-0.001141	-1.021	420	430	TRUE
normal	normal_1	oplA PROBABLE 5-OXOPROLINASE OPLA (5-OXO-L-PROLINASE) (PYROGLUTAMASE) (5-OPASE) 317525:321154 reverse MW:129652	Rv0266c	129650	1	29	31	43	0.0118	0.258	IVLPEmLYER	0.95	1.94	0.429	2		m6: Oxidation (+15.99)	639.844	1277.67	1278.68	2	0.003984	3.116	111	120	TRUE
normal	normal_1	oplA PROBABLE 5-OXOPROLINASE OPLA (5-OXO-L-PROLINASE) (PYROGLUTAMASE) (5-OPASE) 317525:321154 reverse MW:129652	Rv0266c	129650	1	29	31	43	0.0118	0.258	IVLPEMLYER	0.95	1.47	0.649	2			631.839	1261.66	1262.68	2	-0.01111	-8.799	111	120	TRUE
normal	normal_1	oplA PROBABLE 5-OXOPROLINASE OPLA (5-OXO-L-PROLINASE) (PYROGLUTAMASE) (5-OPASE) 317525:321154 reverse MW:129652	Rv0266c	129650	1	29	31	43	0.0118	0.258	IVLPEMLYER	0.95	2.85	0.66	2			631.845	1261.67	1262.68	2	0.0006084	0.4819	111	120	TRUE
normal	normal_1	oplA PROBABLE 5-OXOPROLINASE OPLA (5-OXO-L-PROLINASE) (PYROGLUTAMASE) (5-OPASE) 317525:321154 reverse MW:129652	Rv0266c	129650	1	29	31	43	0.0118	0.258	LASVAESLER	0.95	2.49	0.396	2			537.793	1073.57	1074.58	2	-0.0006513	-0.6061	507	516	TRUE
normal	normal_1	oplA PROBABLE 5-OXOPROLINASE OPLA (5-OXO-L-PROLINASE) (PYROGLUTAMASE) (5-OPASE) 317525:321154 reverse MW:129652	Rv0266c	129650	1	29	31	43	0.0118	0.258	LEATAQSVNIR	0.95	2.87	0.491	2			601.331	1200.65	1201.65	2	0.0004323	0.3597	716	726	TRUE
normal	normal_1	oplA PROBABLE 5-OXOPROLINASE OPLA (5-OXO-L-PROLINASE) (PYROGLUTAMASE) (5-OPASE) 317525:321154 reverse MW:129652	Rv0266c	129650	1	29	31	43	0.0118	0.258	LLTEAPFGSR	0.95	2.57	0.656	2			545.799	1089.58	1090.59	2	0.001744	1.599	860	869	TRUE
normal	normal_1	oplA PROBABLE 5-OXOPROLINASE OPLA (5-OXO-L-PROLINASE) (PYROGLUTAMASE) (5-OPASE) 317525:321154 reverse MW:129652	Rv0266c	129650	1	29	31	43	0.0118	0.258	MDSGATIAVR	0.95	3.28	0.576	2			510.761	1019.51	1020.51	2	-0.0002603	-0.2551	935	944	TRUE
normal	normal_1	oplA PROBABLE 5-OXOPROLINASE OPLA (5-OXO-L-PROLINASE) (PYROGLUTAMASE) (5-OPASE) 317525:321154 reverse MW:129652	Rv0266c	129650	1	29	31	43	0.0118	0.258	mGTTVATNALLER	0.95	2.61	0.429	2		m1: Oxidation (+15.99)	696.862	1391.71	1392.72	2	0.001583	1.137	67	79	TRUE
normal	normal_1	oplA PROBABLE 5-OXOPROLINASE OPLA (5-OXO-L-PROLINASE) (PYROGLUTAMASE) (5-OPASE) 317525:321154 reverse MW:129652	Rv0266c	129650	1	29	31	43	0.0118	0.258	MGTTVATNALLER	0.95	2.54	0.575	2			688.865	1375.72	1376.72	2	0.002602	1.89	67	79	TRUE
normal	normal_1	oplA PROBABLE 5-OXOPROLINASE OPLA (5-OXO-L-PROLINASE) (PYROGLUTAMASE) (5-OPASE) 317525:321154 reverse MW:129652	Rv0266c	129650	1	29	31	43	0.0118	0.258	MGTTVATNALLER	0.95	3.72	0.567	2			688.865	1375.72	1376.72	2	0.002968	2.156	67	79	TRUE
normal	normal_1	oplA PROBABLE 5-OXOPROLINASE OPLA (5-OXO-L-PROLINASE) (PYROGLUTAMASE) (5-OPASE) 317525:321154 reverse MW:129652	Rv0266c	129650	1	29	31	43	0.0118	0.258	MIDHFGR	0.95	1.66	0.672	2			438.214	874.413	875.419	2	0.0006235	0.7122	895	901	TRUE
normal	normal_1	oplA PROBABLE 5-OXOPROLINASE OPLA (5-OXO-L-PROLINASE) (PYROGLUTAMASE) (5-OPASE) 317525:321154 reverse MW:129652	Rv0266c	129650	1	29	31	43	0.0118	0.258	NPDTNLADLR	0.95	2.82	0.508	2			564.786	1127.56	1128.56	2	-0.0002894	-0.2565	870	879	TRUE
normal	normal_1	oplA PROBABLE 5-OXOPROLINASE OPLA (5-OXO-L-PROLINASE) (PYROGLUTAMASE) (5-OPASE) 317525:321154 reverse MW:129652	Rv0266c	129650	1	29	31	43	0.0118	0.258	RLLTEAPFGSR	0.95	3.01	0.681	2			623.849	1245.68	1246.69	2	0.0007416	0.5949	859	869	TRUE
normal	normal_1	oplA PROBABLE 5-OXOPROLINASE OPLA (5-OXO-L-PROLINASE) (PYROGLUTAMASE) (5-OPASE) 317525:321154 reverse MW:129652	Rv0266c	129650	1	29	31	43	0.0118	0.258	RYINQVADQmR	0.95	2.25	0.526	2		m10: Oxidation (+15.99)	705.355	1408.69	1409.7	2	0.006857	4.864	218	228	TRUE
normal	normal_1	oplA PROBABLE 5-OXOPROLINASE OPLA (5-OXO-L-PROLINASE) (PYROGLUTAMASE) (5-OPASE) 317525:321154 reverse MW:129652	Rv0266c	129650	1	29	31	43	0.0118	0.258	RYINQVADQMR	0.95	3.25	0.63	2			697.356	1392.7	1393.7	2	0.003969	2.848	218	228	TRUE
normal	normal_1	oplA PROBABLE 5-OXOPROLINASE OPLA (5-OXO-L-PROLINASE) (PYROGLUTAMASE) (5-OPASE) 317525:321154 reverse MW:129652	Rv0266c	129650	1	29	31	43	0.0118	0.258	RYINQVADQmR	0.95	2.59	0.475	2		m10: Oxidation (+15.99)	470.571	1408.69	1409.7	3	0.002663	1.889	218	228	TRUE
normal	normal_1	oplA PROBABLE 5-OXOPROLINASE OPLA (5-OXO-L-PROLINASE) (PYROGLUTAMASE) (5-OPASE) 317525:321154 reverse MW:129652	Rv0266c	129650	1	29	31	43	0.0118	0.258	SPEQVAEGYLR	0.95	2.41	0.657	2			624.816	1247.62	1248.62	2	0.002369	1.897	409	419	TRUE
normal	normal_1	oplA PROBABLE 5-OXOPROLINASE OPLA (5-OXO-L-PROLINASE) (PYROGLUTAMASE) (5-OPASE) 317525:321154 reverse MW:129652	Rv0266c	129650	1	29	31	43	0.0118	0.258	SPEQVAEGYLR	0.95	2.83	0.803	2			624.815	1247.62	1248.62	2	0.0005381	0.431	409	419	TRUE
normal	normal_1	oplA PROBABLE 5-OXOPROLINASE OPLA (5-OXO-L-PROLINASE) (PYROGLUTAMASE) (5-OPASE) 317525:321154 reverse MW:129652	Rv0266c	129650	1	29	31	43	0.0118	0.258	TGDDRSPEQVAEGYLR	0.95	3.9	0.666	2			896.931	1791.85	1792.85	2	0.00927	5.171	404	419	TRUE
normal	normal_1	oplA PROBABLE 5-OXOPROLINASE OPLA (5-OXO-L-PROLINASE) (PYROGLUTAMASE) (5-OPASE) 317525:321154 reverse MW:129652	Rv0266c	129650	1	29	31	43	0.0118	0.258	VFTTQVAGVR	0.95	2.34	0.496	2			539.306	1076.6	1077.61	2	-0.0009724	-0.9024	298	307	TRUE
normal	normal_1	oplA PROBABLE 5-OXOPROLINASE OPLA (5-OXO-L-PROLINASE) (PYROGLUTAMASE) (5-OPASE) 317525:321154 reverse MW:129652	Rv0266c	129650	1	29	31	43	0.0118	0.258	VGPDSAGADPGPAcYR	0.95	4	0.869	2		c14: Carbamidomethyl (+57.02)	795.355	1588.69	1589.7	2	0.0001964	0.1236	335	350	TRUE
normal	normal_1	oplA PROBABLE 5-OXOPROLINASE OPLA (5-OXO-L-PROLINASE) (PYROGLUTAMASE) (5-OPASE) 317525:321154 reverse MW:129652	Rv0266c	129650	1	29	31	43	0.0118	0.258	VGPDSAGADPGPAcYR	0.95	4.26	0.851	2		c14: Carbamidomethyl (+57.02)	795.354	1588.69	1589.7	2	-0.000658	-0.4139	335	350	TRUE
normal	normal_1	oplA PROBABLE 5-OXOPROLINASE OPLA (5-OXO-L-PROLINASE) (PYROGLUTAMASE) (5-OPASE) 317525:321154 reverse MW:129652	Rv0266c	129650	1	29	31	43	0.0118	0.258	VRPYGMAGGSPGELGR	0.95	2.22	0.456	2			535.271	1602.79	1603.8	3	-0.001795	-1.119	1146	1161	TRUE
normal	normal_1	oplA PROBABLE 5-OXOPROLINASE OPLA (5-OXO-L-PROLINASE) (PYROGLUTAMASE) (5-OPASE) 317525:321154 reverse MW:129652	Rv0266c	129650	1	29	31	43	0.0118	0.258	VRPYGmAGGSPGELGR	0.95	1.9	0.77	2		m6: Oxidation (+15.99)	810.401	1618.79	1619.8	2	-0.0004812	-0.2971	1146	1161	TRUE
normal	normal_1	oplA PROBABLE 5-OXOPROLINASE OPLA (5-OXO-L-PROLINASE) (PYROGLUTAMASE) (5-OPASE) 317525:321154 reverse MW:129652	Rv0266c	129650	1	29	31	43	0.0118	0.258	VRPYGMAGGSPGELGR	0.95	4.36	0.595	2			802.407	1602.8	1603.8	2	0.005664	3.532	1146	1161	TRUE
normal	normal_1	oplA PROBABLE 5-OXOPROLINASE OPLA (5-OXO-L-PROLINASE) (PYROGLUTAMASE) (5-OPASE) 317525:321154 reverse MW:129652	Rv0266c	129650	1	29	31	43	0.0118	0.258	VVTPPRPDAATR	0.95	2	0.429	2			640.358	1278.7	1279.71	2	-0.002326	-1.817	673	684	TRUE
normal	normal_1	oplA PROBABLE 5-OXOPROLINASE OPLA (5-OXO-L-PROLINASE) (PYROGLUTAMASE) (5-OPASE) 317525:321154 reverse MW:129652	Rv0266c	129650	1	29	31	43	0.0118	0.258	YINQVADQmR	0.95	2.9	0.301	2		m9: Oxidation (+15.99)	627.299	1252.58	1253.59	2	-0.002639	-2.105	219	228	TRUE
normal	normal_1	oplA PROBABLE 5-OXOPROLINASE OPLA (5-OXO-L-PROLINASE) (PYROGLUTAMASE) (5-OPASE) 317525:321154 reverse MW:129652	Rv0266c	129650	1	29	31	43	0.0118	0.258	YINQVADQMR	0.95	2.34	0.457	2			619.305	1236.6	1237.6	2	0.003141	2.538	219	228	TRUE
normal	normal_1	oplA PROBABLE 5-OXOPROLINASE OPLA (5-OXO-L-PROLINASE) (PYROGLUTAMASE) (5-OPASE) 317525:321154 reverse MW:129652	Rv0266c	129650	1	29	31	43	0.0118	0.258	YRDAAVAGIR	0.95	3.24	0.561	2			546.301	1090.59	1091.6	2	-0.001482	-1.358	41	50	TRUE
normal	normal_1	gpsI BIFUNCTIONAL PROTEIN POLYRIBONUCLEOTIDE NUCLEOTIDYLTRANSFERASE GPSI: GUANOSINE PENTAPHOSPHATE SYNTHETASE + POLYRIBONUCLEOTIDE NUCLEOTIDYLTRANSFERASE (POLYNUCLEOTIDE PHOSPHORYLASE) (PNPASE) 3090339:3092597 reverse MW:79735	Rv2783c	79735.5	1	15	15	16	0.00437	0.194	ALSAEVAVVPR	0.95	2.99	0.521	2			556.327	1110.64	1111.65	2	0.0001963	0.1766	357	367	TRUE
normal	normal_1	gpsI BIFUNCTIONAL PROTEIN POLYRIBONUCLEOTIDE NUCLEOTIDYLTRANSFERASE GPSI: GUANOSINE PENTAPHOSPHATE SYNTHETASE + POLYRIBONUCLEOTIDE NUCLEOTIDYLTRANSFERASE (POLYNUCLEOTIDE PHOSPHORYLASE) (PNPASE) 3090339:3092597 reverse MW:79735	Rv2783c	79735.5	1	15	15	16	0.00437	0.194	AVFDMVVAGR	0.95	3.46	0.553	2			532.783	1063.55	1064.56	2	0.002407	2.261	185	194	TRUE
normal	normal_1	gpsI BIFUNCTIONAL PROTEIN POLYRIBONUCLEOTIDE NUCLEOTIDYLTRANSFERASE GPSI: GUANOSINE PENTAPHOSPHATE SYNTHETASE + POLYRIBONUCLEOTIDE NUCLEOTIDYLTRANSFERASE (POLYNUCLEOTIDE PHOSPHORYLASE) (PNPASE) 3090339:3092597 reverse MW:79735	Rv2783c	79735.5	1	15	15	16	0.00437	0.194	DFVTALQLDTK	0.95	2.91	0.789	2			625.836	1249.66	1250.66	2	0.002141	1.712	543	553	TRUE
normal	normal_1	gpsI BIFUNCTIONAL PROTEIN POLYRIBONUCLEOTIDE NUCLEOTIDYLTRANSFERASE GPSI: GUANOSINE PENTAPHOSPHATE SYNTHETASE + POLYRIBONUCLEOTIDE NUCLEOTIDYLTRANSFERASE (POLYNUCLEOTIDE PHOSPHORYLASE) (PNPASE) 3090339:3092597 reverse MW:79735	Rv2783c	79735.5	1	15	15	16	0.00437	0.194	DGLVHISK	0.95	1.75	0.708	2			434.748	867.482	868.489	2	0.0003984	0.4587	690	697	TRUE
normal	normal_1	gpsI BIFUNCTIONAL PROTEIN POLYRIBONUCLEOTIDE NUCLEOTIDYLTRANSFERASE GPSI: GUANOSINE PENTAPHOSPHATE SYNTHETASE + POLYRIBONUCLEOTIDE NUCLEOTIDYLTRANSFERASE (POLYNUCLEOTIDE PHOSPHORYLASE) (PNPASE) 3090339:3092597 reverse MW:79735	Rv2783c	79735.5	1	15	15	16	0.00437	0.194	EGRPSTDAILTcR	0.95	2.9	0.674	2		c12: Carbamidomethyl (+57.02)	738.368	1474.72	1475.73	2	0.002228	1.51	93	105	TRUE
normal	normal_1	gpsI BIFUNCTIONAL PROTEIN POLYRIBONUCLEOTIDE NUCLEOTIDYLTRANSFERASE GPSI: GUANOSINE PENTAPHOSPHATE SYNTHETASE + POLYRIBONUCLEOTIDE NUCLEOTIDYLTRANSFERASE (POLYNUCLEOTIDE PHOSPHORYLASE) (PNPASE) 3090339:3092597 reverse MW:79735	Rv2783c	79735.5	1	15	15	16	0.00437	0.194	FLGTVVK	0.95	1.71	0.609	2			382.239	762.464	763.471	2	0.0002592	0.3395	669	675	TRUE
normal	normal_1	gpsI BIFUNCTIONAL PROTEIN POLYRIBONUCLEOTIDE NUCLEOTIDYLTRANSFERASE GPSI: GUANOSINE PENTAPHOSPHATE SYNTHETASE + POLYRIBONUCLEOTIDE NUCLEOTIDYLTRANSFERASE (POLYNUCLEOTIDE PHOSPHORYLASE) (PNPASE) 3090339:3092597 reverse MW:79735	Rv2783c	79735.5	1	15	15	16	0.00437	0.194	GETQILGVTTLDmIK	0.95	4.6	0.808	2		m13: Oxidation (+15.99)	817.939	1633.86	1634.87	2	0.002804	1.715	377	391	TRUE
normal	normal_1	gpsI BIFUNCTIONAL PROTEIN POLYRIBONUCLEOTIDE NUCLEOTIDYLTRANSFERASE GPSI: GUANOSINE PENTAPHOSPHATE SYNTHETASE + POLYRIBONUCLEOTIDE NUCLEOTIDYLTRANSFERASE (POLYNUCLEOTIDE PHOSPHORYLASE) (PNPASE) 3090339:3092597 reverse MW:79735	Rv2783c	79735.5	1	15	15	16	0.00437	0.194	IGEVIGPK	0.95	1.78	0.569	2			406.747	811.48	812.488	2	-0.001104	-1.359	607	614	TRUE
normal	normal_1	gpsI BIFUNCTIONAL PROTEIN POLYRIBONUCLEOTIDE NUCLEOTIDYLTRANSFERASE GPSI: GUANOSINE PENTAPHOSPHATE SYNTHETASE + POLYRIBONUCLEOTIDE NUCLEOTIDYLTRANSFERASE (POLYNUCLEOTIDE PHOSPHORYLASE) (PNPASE) 3090339:3092597 reverse MW:79735	Rv2783c	79735.5	1	15	15	16	0.00437	0.194	ILTDHFR	0.95	1.85	0.492	2			451.248	900.482	901.489	2	0.0005256	0.583	340	346	TRUE
normal	normal_1	gpsI BIFUNCTIONAL PROTEIN POLYRIBONUCLEOTIDE NUCLEOTIDYLTRANSFERASE GPSI: GUANOSINE PENTAPHOSPHATE SYNTHETASE + POLYRIBONUCLEOTIDE NUCLEOTIDYLTRANSFERASE (POLYNUCLEOTIDE PHOSPHORYLASE) (PNPASE) 3090339:3092597 reverse MW:79735	Rv2783c	79735.5	1	15	15	16	0.00437	0.194	INAIANPQLPTVGER	0.95	3.33	0.638	2			796.948	1591.88	1592.88	2	0.01356	8.514	654	668	TRUE
normal	normal_1	gpsI BIFUNCTIONAL PROTEIN POLYRIBONUCLEOTIDE NUCLEOTIDYLTRANSFERASE GPSI: GUANOSINE PENTAPHOSPHATE SYNTHETASE + POLYRIBONUCLEOTIDE NUCLEOTIDYLTRANSFERASE (POLYNUCLEOTIDE PHOSPHORYLASE) (PNPASE) 3090339:3092597 reverse MW:79735	Rv2783c	79735.5	1	15	15	16	0.00437	0.194	IPGSFFR	0.95	1.57	0.484	2			412.227	822.44	823.446	2	0.001228	1.492	85	91	TRUE
normal	normal_1	gpsI BIFUNCTIONAL PROTEIN POLYRIBONUCLEOTIDE NUCLEOTIDYLTRANSFERASE GPSI: GUANOSINE PENTAPHOSPHATE SYNTHETASE + POLYRIBONUCLEOTIDE NUCLEOTIDYLTRANSFERASE (POLYNUCLEOTIDE PHOSPHORYLASE) (PNPASE) 3090339:3092597 reverse MW:79735	Rv2783c	79735.5	1	15	15	16	0.00437	0.194	IPGSFFR	0.95	1.43	0.669	2			412.226	822.438	823.446	2	-0.0004197	-0.5097	85	91	TRUE
normal	normal_1	gpsI BIFUNCTIONAL PROTEIN POLYRIBONUCLEOTIDE NUCLEOTIDYLTRANSFERASE GPSI: GUANOSINE PENTAPHOSPHATE SYNTHETASE + POLYRIBONUCLEOTIDE NUCLEOTIDYLTRANSFERASE (POLYNUCLEOTIDE PHOSPHORYLASE) (PNPASE) 3090339:3092597 reverse MW:79735	Rv2783c	79735.5	1	15	15	16	0.00437	0.194	MAQQIDSLGPETSK	0.95	3.91	0.657	2			752.869	1503.72	1504.73	2	-0.001052	-0.699	392	405	TRUE
normal	normal_1	gpsI BIFUNCTIONAL PROTEIN POLYRIBONUCLEOTIDE NUCLEOTIDYLTRANSFERASE GPSI: GUANOSINE PENTAPHOSPHATE SYNTHETASE + POLYRIBONUCLEOTIDE NUCLEOTIDYLTRANSFERASE (POLYNUCLEOTIDE PHOSPHORYLASE) (PNPASE) 3090339:3092597 reverse MW:79735	Rv2783c	79735.5	1	15	15	16	0.00437	0.194	MAQQIDSLGPETSKR	0.95	2.95	0.513	2			830.921	1659.83	1660.83	2	0.001974	1.189	392	406	TRUE
normal	normal_1	gpsI BIFUNCTIONAL PROTEIN POLYRIBONUCLEOTIDE NUCLEOTIDYLTRANSFERASE GPSI: GUANOSINE PENTAPHOSPHATE SYNTHETASE + POLYRIBONUCLEOTIDE NUCLEOTIDYLTRANSFERASE (POLYNUCLEOTIDE PHOSPHORYLASE) (PNPASE) 3090339:3092597 reverse MW:79735	Rv2783c	79735.5	1	15	15	16	0.00437	0.194	VEDVVNVGDK	0.95	2.04	0.483	2			537.276	1072.54	1073.55	2	-0.001866	-1.738	707	716	TRUE
normal	normal_1	gpsI BIFUNCTIONAL PROTEIN POLYRIBONUCLEOTIDE NUCLEOTIDYLTRANSFERASE GPSI: GUANOSINE PENTAPHOSPHATE SYNTHETASE + POLYRIBONUCLEOTIDE NUCLEOTIDYLTRANSFERASE (POLYNUCLEOTIDE PHOSPHORYLASE) (PNPASE) 3090339:3092597 reverse MW:79735	Rv2783c	79735.5	1	15	15	16	0.00437	0.194	VEIADIDKR	0.95	2.35	0.438	2			529.797	1057.58	1058.58	2	0.001983	1.873	719	727	TRUE
normal	normal_1	serA1 PROBABLE D-3-PHOSPHOGLYCERATE DEHYDROGENASE SERA1 (PGDH) 3353483:3355069 reverse MW:54554	Rv2996c	54553.6	1	6	6	6	0.00164	0.146	AGVGLDNVDVDAATAR	0.95	5.35	0.762	2			772.391	1542.77	1543.77	2	0.004436	2.874	72	87	TRUE
normal	normal_1	serA1 PROBABLE D-3-PHOSPHOGLYCERATE DEHYDROGENASE SERA1 (PGDH) 3353483:3355069 reverse MW:54554	Rv2996c	54553.6	1	6	6	6	0.00164	0.146	LDQDVPDDVR	0.95	2.82	0.539	2			586.283	1170.55	1171.56	2	-0.001093	-0.9329	501	510	TRUE
normal	normal_1	serA1 PROBABLE D-3-PHOSPHOGLYCERATE DEHYDROGENASE SERA1 (PGDH) 3353483:3355069 reverse MW:54554	Rv2996c	54553.6	1	6	6	6	0.00164	0.146	LLAAVPEADALLVR	0.95	3.31	0.758	2			725.935	1449.86	1450.86	2	0.000627	0.4321	37	50	TRUE
normal	normal_1	serA1 PROBABLE D-3-PHOSPHOGLYCERATE DEHYDROGENASE SERA1 (PGDH) 3353483:3355069 reverse MW:54554	Rv2996c	54553.6	1	6	6	6	0.00164	0.146	QIPAADASLR	0.95	1.76	0.677	2			521.287	1040.56	1041.57	2	-0.001294	-1.242	116	125	TRUE
normal	normal_1	serA1 PROBABLE D-3-PHOSPHOGLYCERATE DEHYDROGENASE SERA1 (PGDH) 3353483:3355069 reverse MW:54554	Rv2996c	54553.6	1	6	6	6	0.00164	0.146	SATTVDAEVLAAAPK	0.95	3.35	0.641	2			722.39	1442.77	1443.77	2	0.004073	2.821	51	65	TRUE
normal	normal_1	serA1 PROBABLE D-3-PHOSPHOGLYCERATE DEHYDROGENASE SERA1 (PGDH) 3353483:3355069 reverse MW:54554	Rv2996c	54553.6	1	6	6	6	0.00164	0.146	TKPGVIIVNAAR	0.95	2.09	0.739	2			619.884	1237.75	1238.76	2	0.002133	1.722	221	232	TRUE
normal	normal_1	valS PROBABLE VALYL-tRNA SYNTHASE PROTEIN VALS (VALYL-tRNA SYNTHETASE) (VALINE--tRNA LIGASE) (VALINE TRANSLASE) 2747595:2750225 reverse MW:97821	Rv2448c	97821.3	1	4	4	4	0.00109	0.0559	AEVDSAFDGYEFSR	0.95	4.42	0.909	2			796.85	1591.68	1592.69	2	0.00584	3.667	623	636	TRUE
normal	normal_1	valS PROBABLE VALYL-tRNA SYNTHASE PROTEIN VALS (VALYL-tRNA SYNTHETASE) (VALINE--tRNA LIGASE) (VALINE TRANSLASE) 2747595:2750225 reverse MW:97821	Rv2448c	97821.3	1	4	4	4	0.00109	0.0559	DVEGELVSFR	0.95	3.24	0.802	2			575.792	1149.57	1150.57	2	0.002151	1.87	192	201	TRUE
normal	normal_1	valS PROBABLE VALYL-tRNA SYNTHASE PROTEIN VALS (VALYL-tRNA SYNTHETASE) (VALINE--tRNA LIGASE) (VALINE TRANSLASE) 2747595:2750225 reverse MW:97821	Rv2448c	97821.3	1	4	4	4	0.00109	0.0559	GASPGGDLAVSEDAVR	0.95	4.67	0.73	2			750.868	1499.72	1500.73	2	0.0004938	0.329	560	575	TRUE
normal	normal_1	valS PROBABLE VALYL-tRNA SYNTHASE PROTEIN VALS (VALYL-tRNA SYNTHETASE) (VALINE--tRNA LIGASE) (VALINE TRANSLASE) 2747595:2750225 reverse MW:97821	Rv2448c	97821.3	1	4	4	4	0.00109	0.0559	LGDGVDWSR	0.95	2.65	0.628	2			502.743	1003.47	1004.48	2	-0.0005724	-0.5699	132	140	TRUE
normal	normal_1	cysA2 PROBABLE THIOSULFATE SULFURTRANSFERASE CYSA2 (RHODANESE-LIKE PROTEIN) (THIOSULFATE CYANIDE TRANSSULFURASE) (THIOSULFATE THIOTRANSFERASE) 908485:909318 reverse MW:31014	Rv0815c	31015.2	0.998	2	2	2	0.000547	0.0975	AANEDGTFKSDEELAK	0.95	4.39	0.894	2			862.903	1723.79	1724.8	2	0.0009635	0.5586	201	216	TRUE
normal	normal_1	cysA2 PROBABLE THIOSULFATE SULFURTRANSFERASE CYSA2 (RHODANESE-LIKE PROTEIN) (THIOSULFATE CYANIDE TRANSSULFURASE) (THIOSULFATE THIOTRANSFERASE) 908485:909318 reverse MW:31014	Rv0815c	31015.2	0.998	2	2	2	0.000547	0.0975	LYADAGLDNSK	0.95	1.8	0.563	2			583.788	1165.56	1166.57	2	-0.0009052	-0.776	217	227	TRUE
normal	normal_1	Rv2115c Probable ATPase 2374461:2376290 reverse MW:67401	Rv2115c	67403	1	4	4	4	0.00109	0.0739	AGYAFER	0.95	2.13	0.636	2			407.199	812.382	813.389	2	0.00075	0.9221	226	232	TRUE
normal	normal_1	Rv2115c Probable ATPase 2374461:2376290 reverse MW:67401	Rv2115c	67403	1	4	4	4	0.00109	0.0739	EQLENAVGSHAPTR	0.95	1.59	0.344	2			503.587	1507.74	1508.75	3	0.0003936	0.2609	38	51	TRUE
normal	normal_1	Rv2115c Probable ATPase 2374461:2376290 reverse MW:67401	Rv2115c	67403	1	4	4	4	0.00109	0.0739	LTcSPNIDAASLK	0.95	3.05	0.648	2		c3: Carbamidomethyl (+57.02)	695.356	1388.7	1389.7	2	-1.801e-05	-0.01296	124	136	TRUE
normal	normal_1	Rv2115c Probable ATPase 2374461:2376290 reverse MW:67401	Rv2115c	67403	1	4	4	4	0.00109	0.0739	SVLETGQPGLR	0.95	2.8	0.537	2			578.82	1155.63	1156.63	2	0.001347	1.164	533	543	TRUE
normal	normal_1	mbtF PEPTIDE SYNTHETASE MBTF (PEPTIDE SYNTHASE) 2657700:2662085 reverse MW:156750	Rv2379c	156749	1	7	7	7	0.00191	0.0575	DAGALVEAIDR	0.95	3.2	0.65	2			565.297	1128.58	1129.58	2	0.002626	2.325	682	692	TRUE
normal	normal_1	mbtF PEPTIDE SYNTHETASE MBTF (PEPTIDE SYNTHASE) 2657700:2662085 reverse MW:156750	Rv2379c	156749	1	7	7	7	0.00191	0.0575	DYIGWLAGR	0.95	2.39	0.687	2			525.773	1049.53	1050.54	2	0.00141	1.342	191	199	TRUE
normal	normal_1	mbtF PEPTIDE SYNTHETASE MBTF (PEPTIDE SYNTHASE) 2657700:2662085 reverse MW:156750	Rv2379c	156749	1	7	7	7	0.00191	0.0575	EATAELADAAR	0.95	2.78	0.501	2			559.278	1116.54	1117.55	2	6.35e-05	0.05682	245	255	TRUE
normal	normal_1	mbtF PEPTIDE SYNTHETASE MBTF (PEPTIDE SYNTHASE) 2657700:2662085 reverse MW:156750	Rv2379c	156749	1	7	7	7	0.00191	0.0575	IHcDGATDFAR	0.95	2.26	0.754	2		c3: Carbamidomethyl (+57.02)	631.78	1261.55	1262.56	2	-0.005141	-4.072	1335	1345	TRUE
normal	normal_1	mbtF PEPTIDE SYNTHETASE MBTF (PEPTIDE SYNTHASE) 2657700:2662085 reverse MW:156750	Rv2379c	156749	1	7	7	7	0.00191	0.0575	IPGSGIDYGLLR	0.95	2.88	0.731	2			630.852	1259.69	1260.69	2	0.002245	1.781	1346	1357	TRUE
normal	normal_1	mbtF PEPTIDE SYNTHETASE MBTF (PEPTIDE SYNTHASE) 2657700:2662085 reverse MW:156750	Rv2379c	156749	1	7	7	7	0.00191	0.0575	LTAYVAGGPQPPPVAELR	0.95	4.3	0.597	2			918.504	1834.99	1836	2	-0.0002556	-0.1392	897	914	TRUE
normal	normal_1	mbtF PEPTIDE SYNTHETASE MBTF (PEPTIDE SYNTHASE) 2657700:2662085 reverse MW:156750	Rv2379c	156749	1	7	7	7	0.00191	0.0575	SMTDLLATAAAR	0.95	3.01	0.569	2			610.82	1219.63	1220.63	2	0.002658	2.178	1273	1284	TRUE
normal	normal_1	accA3 PROBABLE BIFUNCTIONAL PROTEIN ACETYL-/PROPIONYL-COENZYME A CARBOXYLASE (ALPHA CHAIN) ACCA3: BIOTIN CARBOXYLASE + BIOTIN CARBOXYL CARRIER PROTEIN (BCCP) 3666357:3668159 forward MW:63783	Rv3285	63782.3	1	5	5	6	0.00164	0.123	AQAPLVPGTPDPVK	0.95	2.56	0.576	2			695.391	1388.77	1389.77	2	0.001736	1.249	136	149	TRUE
normal	normal_1	accA3 PROBABLE BIFUNCTIONAL PROTEIN ACETYL-/PROPIONYL-COENZYME A CARBOXYLASE (ALPHA CHAIN) ACCA3: BIOTIN CARBOXYLASE + BIOTIN CARBOXYL CARRIER PROTEIN (BCCP) 3666357:3668159 forward MW:63783	Rv3285	63782.3	1	5	5	6	0.00164	0.123	GAHTGAAASGDAVTAPmQGTVVK	0.95	3.84	0.687	2		m17: Oxidation (+15.99)	705.014	2112.02	2113.03	3	-0.005435	-2.572	522	544	TRUE
normal	normal_1	accA3 PROBABLE BIFUNCTIONAL PROTEIN ACETYL-/PROPIONYL-COENZYME A CARBOXYLASE (ALPHA CHAIN) ACCA3: BIOTIN CARBOXYLASE + BIOTIN CARBOXYL CARRIER PROTEIN (BCCP) 3666357:3668159 forward MW:63783	Rv3285	63782.3	1	5	5	6	0.00164	0.123	GAHTGAAASGDAVTAPMQGTVVK	0.95	4.7	0.791	2			699.684	2096.03	2097.04	3	-0.001853	-0.8837	522	544	TRUE
normal	normal_1	accA3 PROBABLE BIFUNCTIONAL PROTEIN ACETYL-/PROPIONYL-COENZYME A CARBOXYLASE (ALPHA CHAIN) ACCA3: BIOTIN CARBOXYLASE + BIOTIN CARBOXYL CARRIER PROTEIN (BCCP) 3666357:3668159 forward MW:63783	Rv3285	63782.3	1	5	5	6	0.00164	0.123	LVEEAPAPFLTDFQR	0.95	3.83	0.817	2			866.948	1731.88	1732.89	2	-0.001316	-0.7595	248	262	TRUE
normal	normal_1	accA3 PROBABLE BIFUNCTIONAL PROTEIN ACETYL-/PROPIONYL-COENZYME A CARBOXYLASE (ALPHA CHAIN) ACCA3: BIOTIN CARBOXYLASE + BIOTIN CARBOXYL CARRIER PROTEIN (BCCP) 3666357:3668159 forward MW:63783	Rv3285	63782.3	1	5	5	6	0.00164	0.123	TIDEIPELYESAVR	0.95	3.93	0.661	2			817.92	1633.82	1634.83	2	0.004489	2.746	183	196	TRUE
normal	normal_1	accA3 PROBABLE BIFUNCTIONAL PROTEIN ACETYL-/PROPIONYL-COENZYME A CARBOXYLASE (ALPHA CHAIN) ACCA3: BIOTIN CARBOXYLASE + BIOTIN CARBOXYL CARRIER PROTEIN (BCCP) 3666357:3668159 forward MW:63783	Rv3285	63782.3	1	5	5	6	0.00164	0.123	VVVEIDGR	0.95	2.6	0.455	2			443.753	885.491	886.499	2	-0.0005801	-0.6544	481	488	TRUE
normal	normal_1	tsf PROBABLE ELONGATION FACTOR TSF (EF-TS) 3198292:3199107 reverse MW:28754	Rv2889c	28755	1	4	4	4	0.00109	0.181	ALLDVAGVTVTR	0.95	1.89	0.668	2			607.86	1213.7	1214.71	2	0.001272	1.047	251	262	TRUE
normal	normal_1	tsf PROBABLE ELONGATION FACTOR TSF (EF-TS) 3198292:3199107 reverse MW:28754	Rv2889c	28755	1	4	4	4	0.00109	0.181	ATAEGLVAAK	0.95	2	0.471	2			465.766	929.518	930.525	2	-0.000535	-0.575	56	65	TRUE
normal	normal_1	tsf PROBABLE ELONGATION FACTOR TSF (EF-TS) 3198292:3199107 reverse MW:28754	Rv2889c	28755	1	4	4	4	0.00109	0.181	DAVLLEQASVSDNKK	0.95	3.7	0.705	2			808.931	1615.85	1616.85	2	0.00515	3.185	233	247	TRUE
normal	normal_1	tsf PROBABLE ELONGATION FACTOR TSF (EF-TS) 3198292:3199107 reverse MW:28754	Rv2889c	28755	1	4	4	4	0.00109	0.181	DDVPEDIVASER	0.95	3.19	0.572	2			672.818	1343.62	1344.63	2	-9.079e-05	-0.06752	191	202	TRUE
normal	normal_1	Rv0248c PROBABLE SUCCINATE DEHYDROGENASE [IRON-SULFUR SUBUNIT] (SUCCINIC DEHYDROGENASE) 298863:300803 reverse MW:70681	Rv0248c	70680.9	1	4	4	4	0.00109	0.065	AGLGAADYVR	0.95	2.52	0.514	2			496.762	991.509	992.516	2	-0.0002513	-0.2532	439	448	TRUE
normal	normal_1	Rv0248c PROBABLE SUCCINATE DEHYDROGENASE [IRON-SULFUR SUBUNIT] (SUCCINIC DEHYDROGENASE) 298863:300803 reverse MW:70681	Rv0248c	70680.9	1	4	4	4	0.00109	0.065	NMLLVSEcVAR	0.95	2.63	0.384	2		c8: Carbamidomethyl (+57.02)	646.33	1290.64	1291.65	2	0.002558	1.98	545	555	TRUE
normal	normal_1	Rv0248c PROBABLE SUCCINATE DEHYDROGENASE [IRON-SULFUR SUBUNIT] (SUCCINIC DEHYDROGENASE) 298863:300803 reverse MW:70681	Rv0248c	70680.9	1	4	4	4	0.00109	0.065	RTPDLLPR	0.95	2.36	0.469	2			484.288	966.561	967.568	2	-0.0006273	-0.6483	315	322	TRUE
normal	normal_1	Rv0248c PROBABLE SUCCINATE DEHYDROGENASE [IRON-SULFUR SUBUNIT] (SUCCINIC DEHYDROGENASE) 298863:300803 reverse MW:70681	Rv0248c	70680.9	1	4	4	4	0.00109	0.065	YYTDEELAEHPGR	0.95	3.3	0.81	2			790.356	1578.7	1579.7	2	0.002191	1.387	632	644	TRUE
normal	normal_1	mas PROBABLE MULTIFUNCTIONAL MYCOCEROSIC ACID SYNTHASE MEMBRANE-ASSOCIATED MAS 3276380:3282715 reverse MW:224382	Rv2940c	224378	1	58	71	132	0.0361	0.287	AAGADIVVEcGNIAEPDTADR	0.95	5.9	0.818	2		c10: Carbamidomethyl (+57.02)	1072.5	2142.99	2143.99	2	0.0002562	0.1195	1813	1833	TRUE
normal	normal_1	mas PROBABLE MULTIFUNCTIONAL MYCOCEROSIC ACID SYNTHASE MEMBRANE-ASSOCIATED MAS 3276380:3282715 reverse MW:224382	Rv2940c	224378	1	58	71	132	0.0361	0.287	AGAALDYSALYPAGR	0.95	3.63	0.638	2			748.383	1494.75	1495.75	2	0.003692	2.468	848	862	TRUE
normal	normal_1	mas PROBABLE MULTIFUNCTIONAL MYCOCEROSIC ACID SYNTHASE MEMBRANE-ASSOCIATED MAS 3276380:3282715 reverse MW:224382	Rv2940c	224378	1	58	71	132	0.0361	0.287	AGAALDYSALYPAGR	0.95	3.12	0.765	2			748.381	1494.75	1495.75	2	0.0003961	0.2648	848	862	TRUE
normal	normal_1	mas PROBABLE MULTIFUNCTIONAL MYCOCEROSIC ACID SYNTHASE MEMBRANE-ASSOCIATED MAS 3276380:3282715 reverse MW:224382	Rv2940c	224378	1	58	71	132	0.0361	0.287	AGAALDYSALYPAGR	0.95	3.87	0.727	2			748.384	1494.75	1495.75	2	0.005645	3.774	848	862	TRUE
normal	normal_1	mas PROBABLE MULTIFUNCTIONAL MYCOCEROSIC ACID SYNTHASE MEMBRANE-ASSOCIATED MAS 3276380:3282715 reverse MW:224382	Rv2940c	224378	1	58	71	132	0.0361	0.287	AGLELLAFGGR	0.95	3.33	0.827	2			552.314	1102.61	1103.62	2	-0.0002929	-0.2654	1642	1652	TRUE
normal	normal_1	mas PROBABLE MULTIFUNCTIONAL MYCOCEROSIC ACID SYNTHASE MEMBRANE-ASSOCIATED MAS 3276380:3282715 reverse MW:224382	Rv2940c	224378	1	58	71	132	0.0361	0.287	AGLELLAFGGR	0.95	3.91	0.824	2			552.314	1102.61	1103.62	2	-0.0005371	-0.4867	1642	1652	TRUE
normal	normal_1	mas PROBABLE MULTIFUNCTIONAL MYCOCEROSIC ACID SYNTHASE MEMBRANE-ASSOCIATED MAS 3276380:3282715 reverse MW:224382	Rv2940c	224378	1	58	71	132	0.0361	0.287	AKGAEIFATAGNPAKR	0.95	3.47	0.697	2			534.63	1600.87	1601.88	3	-0.0006677	-0.4168	1581	1596	TRUE
normal	normal_1	mas PROBABLE MULTIFUNCTIONAL MYCOCEROSIC ACID SYNTHASE MEMBRANE-ASSOCIATED MAS 3276380:3282715 reverse MW:224382	Rv2940c	224378	1	58	71	132	0.0361	0.287	AQGAcTITVHPLLGSHVR	0.95	5.19	0.759	2		c5: Carbamidomethyl (+57.02)	959.011	1916.01	1917.01	2	0.001452	0.7576	887	904	TRUE
normal	normal_1	mas PROBABLE MULTIFUNCTIONAL MYCOCEROSIC ACID SYNTHASE MEMBRANE-ASSOCIATED MAS 3276380:3282715 reverse MW:224382	Rv2940c	224378	1	58	71	132	0.0361	0.287	cHSFDADADGFVR	0.95	4.05	0.908	2		c1: Carbamidomethyl (+57.02)	748.816	1495.62	1496.62	2	0.002392	1.598	228	240	TRUE
normal	normal_1	mas PROBABLE MULTIFUNCTIONAL MYCOCEROSIC ACID SYNTHASE MEMBRANE-ASSOCIATED MAS 3276380:3282715 reverse MW:224382	Rv2940c	224378	1	58	71	132	0.0361	0.287	cHSFDADADGFVR	0.95	3.23	0.889	2		c1: Carbamidomethyl (+57.02)	499.546	1495.62	1496.62	3	0.002562	1.712	228	240	TRUE
normal	normal_1	mas PROBABLE MULTIFUNCTIONAL MYCOCEROSIC ACID SYNTHASE MEMBRANE-ASSOCIATED MAS 3276380:3282715 reverse MW:224382	Rv2940c	224378	1	58	71	132	0.0361	0.287	DGVVIVYGPR	0.95	1.94	0.5	2			537.801	1073.59	1074.59	2	-0.0006705	-0.6239	1273	1282	TRUE
normal	normal_1	mas PROBABLE MULTIFUNCTIONAL MYCOCEROSIC ACID SYNTHASE MEMBRANE-ASSOCIATED MAS 3276380:3282715 reverse MW:224382	Rv2940c	224378	1	58	71	132	0.0361	0.287	DGVVIVYGPR	0.95	3.06	0.668	2			537.801	1073.59	1074.59	2	0.000184	0.1712	1273	1282	TRUE
normal	normal_1	mas PROBABLE MULTIFUNCTIONAL MYCOCEROSIC ACID SYNTHASE MEMBRANE-ASSOCIATED MAS 3276380:3282715 reverse MW:224382	Rv2940c	224378	1	58	71	132	0.0361	0.287	DMGVEHVYDSR	0.95	1.68	0.477	2			436.527	1306.56	1307.57	3	-0.0018	-1.377	1601	1611	TRUE
normal	normal_1	mas PROBABLE MULTIFUNCTIONAL MYCOCEROSIC ACID SYNTHASE MEMBRANE-ASSOCIATED MAS 3276380:3282715 reverse MW:224382	Rv2940c	224378	1	58	71	132	0.0361	0.287	DMGVEHVYDSR	0.95	2.83	0.635	2			654.288	1306.56	1307.57	2	0.0009596	0.7339	1601	1611	TRUE
normal	normal_1	mas PROBABLE MULTIFUNCTIONAL MYCOCEROSIC ACID SYNTHASE MEMBRANE-ASSOCIATED MAS 3276380:3282715 reverse MW:224382	Rv2940c	224378	1	58	71	132	0.0361	0.287	DMGVEHVYDSR	0.95	3.02	0.676	2			654.288	1306.56	1307.57	2	0.0001051	0.08038	1601	1611	TRUE
normal	normal_1	mas PROBABLE MULTIFUNCTIONAL MYCOCEROSIC ACID SYNTHASE MEMBRANE-ASSOCIATED MAS 3276380:3282715 reverse MW:224382	Rv2940c	224378	1	58	71	132	0.0361	0.287	DMGVEHVYDSR	0.95	2.05	0.685	2			436.528	1306.56	1307.57	3	0.001404	1.074	1601	1611	TRUE
normal	normal_1	mas PROBABLE MULTIFUNCTIONAL MYCOCEROSIC ACID SYNTHASE MEMBRANE-ASSOCIATED MAS 3276380:3282715 reverse MW:224382	Rv2940c	224378	1	58	71	132	0.0361	0.287	DmGVEHVYDSR	0.95	2.45	1	2		m2: Oxidation (+15.99)	662.285	1322.56	1323.56	2	-0.0007913	-0.5979	1601	1611	TRUE
normal	normal_1	mas PROBABLE MULTIFUNCTIONAL MYCOCEROSIC ACID SYNTHASE MEMBRANE-ASSOCIATED MAS 3276380:3282715 reverse MW:224382	Rv2940c	224378	1	58	71	132	0.0361	0.287	ELAEFEGELPR	0.95	2.99	0.667	2			645.324	1288.63	1289.64	2	0.003571	2.769	1307	1317	TRUE
normal	normal_1	mas PROBABLE MULTIFUNCTIONAL MYCOCEROSIC ACID SYNTHASE MEMBRANE-ASSOCIATED MAS 3276380:3282715 reverse MW:224382	Rv2940c	224378	1	58	71	132	0.0361	0.287	ELAEFEGELPR	0.95	3.19	0.669	2			645.322	1288.63	1289.64	2	0.0001528	0.1185	1307	1317	TRUE
normal	normal_1	mas PROBABLE MULTIFUNCTIONAL MYCOCEROSIC ACID SYNTHASE MEMBRANE-ASSOCIATED MAS 3276380:3282715 reverse MW:224382	Rv2940c	224378	1	58	71	132	0.0361	0.287	ELAEFEGELPR	0.95	3.2	0.682	2			645.322	1288.63	1289.64	2	3.069e-05	0.0238	1307	1317	TRUE
normal	normal_1	mas PROBABLE MULTIFUNCTIONAL MYCOCEROSIC ACID SYNTHASE MEMBRANE-ASSOCIATED MAS 3276380:3282715 reverse MW:224382	Rv2940c	224378	1	58	71	132	0.0361	0.287	ELLATVFK	0.95	1.74	0.585	2			460.776	919.538	920.545	2	0.0005169	0.5615	1696	1703	TRUE
normal	normal_1	mas PROBABLE MULTIFUNCTIONAL MYCOCEROSIC ACID SYNTHASE MEMBRANE-ASSOCIATED MAS 3276380:3282715 reverse MW:224382	Rv2940c	224378	1	58	71	132	0.0361	0.287	ELLATVFK	0.95	1.96	0.609	2			460.776	919.538	920.545	2	0.0003949	0.4289	1696	1703	TRUE
normal	normal_1	mas PROBABLE MULTIFUNCTIONAL MYCOCEROSIC ACID SYNTHASE MEMBRANE-ASSOCIATED MAS 3276380:3282715 reverse MW:224382	Rv2940c	224378	1	58	71	132	0.0361	0.287	EQPVcDGAYWVDNLR	0.95	3.61	0.838	2		c5: Carbamidomethyl (+57.02)	911.418	1820.82	1821.82	2	0.006538	3.589	764	778	TRUE
normal	normal_1	mas PROBABLE MULTIFUNCTIONAL MYCOCEROSIC ACID SYNTHASE MEMBRANE-ASSOCIATED MAS 3276380:3282715 reverse MW:224382	Rv2940c	224378	1	58	71	132	0.0361	0.287	EQPVcDGAYWVDNLR	0.95	4.64	0.829	2		c5: Carbamidomethyl (+57.02)	911.417	1820.82	1821.82	2	0.004585	2.517	764	778	TRUE
normal	normal_1	mas PROBABLE MULTIFUNCTIONAL MYCOCEROSIC ACID SYNTHASE MEMBRANE-ASSOCIATED MAS 3276380:3282715 reverse MW:224382	Rv2940c	224378	1	58	71	132	0.0361	0.287	EVADGDALYDAAVGHGDR	0.95	4.12	0.723	2			915.918	1829.82	1830.83	2	0.002993	1.635	514	531	TRUE
normal	normal_1	mas PROBABLE MULTIFUNCTIONAL MYCOCEROSIC ACID SYNTHASE MEMBRANE-ASSOCIATED MAS 3276380:3282715 reverse MW:224382	Rv2940c	224378	1	58	71	132	0.0361	0.287	EVADGDALYDAAVGHGDR	0.95	4.68	0.737	2			915.916	1829.82	1830.83	2	6.311e-05	0.03447	514	531	TRUE
normal	normal_1	mas PROBABLE MULTIFUNCTIONAL MYCOCEROSIC ACID SYNTHASE MEMBRANE-ASSOCIATED MAS 3276380:3282715 reverse MW:224382	Rv2940c	224378	1	58	71	132	0.0361	0.287	EVADGDALYDAAVGHGDR	0.95	2.31	0.779	2			610.947	1829.82	1830.83	3	0.0009652	0.5272	514	531	TRUE
normal	normal_1	mas PROBABLE MULTIFUNCTIONAL MYCOCEROSIC ACID SYNTHASE MEMBRANE-ASSOCIATED MAS 3276380:3282715 reverse MW:224382	Rv2940c	224378	1	58	71	132	0.0361	0.287	FPIIDDR	0.95	2.33	0.478	2			438.235	874.455	875.462	2	0.000287	0.3279	1470	1476	TRUE
normal	normal_1	mas PROBABLE MULTIFUNCTIONAL MYCOCEROSIC ACID SYNTHASE MEMBRANE-ASSOCIATED MAS 3276380:3282715 reverse MW:224382	Rv2940c	224378	1	58	71	132	0.0361	0.287	GAEIFATAGNPAK	0.95	3.34	0.538	2			623.826	1245.64	1246.64	2	0.001833	1.47	1583	1595	TRUE
normal	normal_1	mas PROBABLE MULTIFUNCTIONAL MYCOCEROSIC ACID SYNTHASE MEMBRANE-ASSOCIATED MAS 3276380:3282715 reverse MW:224382	Rv2940c	224378	1	58	71	132	0.0361	0.287	GAEIFATAGNPAK	0.95	4.36	0.717	2			623.824	1245.63	1246.64	2	-0.001097	-0.8798	1583	1595	TRUE
normal	normal_1	mas PROBABLE MULTIFUNCTIONAL MYCOCEROSIC ACID SYNTHASE MEMBRANE-ASSOCIATED MAS 3276380:3282715 reverse MW:224382	Rv2940c	224378	1	58	71	132	0.0361	0.287	GAEIFATAGNPAKR	0.95	1.37	0.367	2			468.253	1401.74	1402.74	3	-0.0003426	-0.2442	1583	1596	TRUE
normal	normal_1	mas PROBABLE MULTIFUNCTIONAL MYCOCEROSIC ACID SYNTHASE MEMBRANE-ASSOCIATED MAS 3276380:3282715 reverse MW:224382	Rv2940c	224378	1	58	71	132	0.0361	0.287	GAEIFATAGNPAKR	0.95	3.34	0.665	2			701.876	1401.74	1402.74	2	0.0003422	0.244	1583	1596	TRUE
normal	normal_1	mas PROBABLE MULTIFUNCTIONAL MYCOCEROSIC ACID SYNTHASE MEMBRANE-ASSOCIATED MAS 3276380:3282715 reverse MW:224382	Rv2940c	224378	1	58	71	132	0.0361	0.287	GLLTELHR	0.95	2.08	0.396	2			469.774	937.534	938.542	2	-0.001005	-1.071	840	847	TRUE
normal	normal_1	mas PROBABLE MULTIFUNCTIONAL MYCOCEROSIC ACID SYNTHASE MEMBRANE-ASSOCIATED MAS 3276380:3282715 reverse MW:224382	Rv2940c	224378	1	58	71	132	0.0361	0.287	GLLTELHR	0.95	2.63	0.414	2			469.775	937.535	938.542	2	0.0002769	0.295	840	847	TRUE
normal	normal_1	mas PROBABLE MULTIFUNCTIONAL MYCOCEROSIC ACID SYNTHASE MEMBRANE-ASSOCIATED MAS 3276380:3282715 reverse MW:224382	Rv2940c	224378	1	58	71	132	0.0361	0.287	GRDGVVIVYGPR	0.95	3.53	0.594	2			644.362	1286.71	1287.72	2	-0.0002236	-0.1736	1271	1282	TRUE
normal	normal_1	mas PROBABLE MULTIFUNCTIONAL MYCOCEROSIC ACID SYNTHASE MEMBRANE-ASSOCIATED MAS 3276380:3282715 reverse MW:224382	Rv2940c	224378	1	58	71	132	0.0361	0.287	GRDGVVIVYGPR	0.95	3.51	0.671	2			644.362	1286.71	1287.72	2	-0.0003457	-0.2684	1271	1282	TRUE
normal	normal_1	mas PROBABLE MULTIFUNCTIONAL MYCOCEROSIC ACID SYNTHASE MEMBRANE-ASSOCIATED MAS 3276380:3282715 reverse MW:224382	Rv2940c	224378	1	58	71	132	0.0361	0.287	IAGAGAmGSVELPAK	0.95	3.95	0.699	2		m7: Oxidation (+15.99)	694.365	1386.72	1387.73	2	-0.001481	-1.067	655	669	TRUE
normal	normal_1	mas PROBABLE MULTIFUNCTIONAL MYCOCEROSIC ACID SYNTHASE MEMBRANE-ASSOCIATED MAS 3276380:3282715 reverse MW:224382	Rv2940c	224378	1	58	71	132	0.0361	0.287	IAGAGAmGSVELPAK	0.95	3.9	0.736	2		m7: Oxidation (+15.99)	694.367	1386.72	1387.73	2	0.002426	1.748	655	669	TRUE
normal	normal_1	mas PROBABLE MULTIFUNCTIONAL MYCOCEROSIC ACID SYNTHASE MEMBRANE-ASSOCIATED MAS 3276380:3282715 reverse MW:224382	Rv2940c	224378	1	58	71	132	0.0361	0.287	IAGAGAMGSVELPAK	0.95	4.77	0.737	2			686.37	1370.73	1371.73	2	0.002468	1.799	655	669	TRUE
normal	normal_1	mas PROBABLE MULTIFUNCTIONAL MYCOCEROSIC ACID SYNTHASE MEMBRANE-ASSOCIATED MAS 3276380:3282715 reverse MW:224382	Rv2940c	224378	1	58	71	132	0.0361	0.287	IAGAGAMGSVELPAK	0.95	5.13	0.845	2			686.37	1370.73	1371.73	2	0.002834	2.066	655	669	TRUE
normal	normal_1	mas PROBABLE MULTIFUNCTIONAL MYCOCEROSIC ACID SYNTHASE MEMBRANE-ASSOCIATED MAS 3276380:3282715 reverse MW:224382	Rv2940c	224378	1	58	71	132	0.0361	0.287	IFAVVR	0.95	1.16	1	2			352.726	703.438	704.445	2	1.409e-05	0.02	262	267	TRUE
normal	normal_1	mas PROBABLE MULTIFUNCTIONAL MYCOCEROSIC ACID SYNTHASE MEMBRANE-ASSOCIATED MAS 3276380:3282715 reverse MW:224382	Rv2940c	224378	1	58	71	132	0.0361	0.287	LFIDDDGQEQR	0.95	3.42	0.501	2			668.315	1334.61	1335.62	2	0.004028	3.016	876	886	TRUE
normal	normal_1	mas PROBABLE MULTIFUNCTIONAL MYCOCEROSIC ACID SYNTHASE MEMBRANE-ASSOCIATED MAS 3276380:3282715 reverse MW:224382	Rv2940c	224378	1	58	71	132	0.0361	0.287	LFIDDDGQEQR	0.95	3.5	0.526	2			668.313	1334.61	1335.62	2	0.001098	0.8221	876	886	TRUE
normal	normal_1	mas PROBABLE MULTIFUNCTIONAL MYCOCEROSIC ACID SYNTHASE MEMBRANE-ASSOCIATED MAS 3276380:3282715 reverse MW:224382	Rv2940c	224378	1	58	71	132	0.0361	0.287	LFIDDDGQEQR	0.95	3.71	0.546	2			668.313	1334.61	1335.62	2	0.000976	0.7307	876	886	TRUE
normal	normal_1	mas PROBABLE MULTIFUNCTIONAL MYCOCEROSIC ACID SYNTHASE MEMBRANE-ASSOCIATED MAS 3276380:3282715 reverse MW:224382	Rv2940c	224378	1	58	71	132	0.0361	0.287	LFMLSSTSSDALR	0.95	3.05	0.793	2			714.365	1426.71	1427.72	2	0.002025	1.419	449	461	TRUE
normal	normal_1	mas PROBABLE MULTIFUNCTIONAL MYCOCEROSIC ACID SYNTHASE MEMBRANE-ASSOCIATED MAS 3276380:3282715 reverse MW:224382	Rv2940c	224378	1	58	71	132	0.0361	0.287	LFmLSSTSSDALR	0.95	4.35	0.795	2		m3: Oxidation (+15.99)	722.361	1442.71	1443.71	2	0.0008848	0.6129	449	461	TRUE
normal	normal_1	mas PROBABLE MULTIFUNCTIONAL MYCOCEROSIC ACID SYNTHASE MEMBRANE-ASSOCIATED MAS 3276380:3282715 reverse MW:224382	Rv2940c	224378	1	58	71	132	0.0361	0.287	LFVVTR	0.95	1.09	0.608	2			367.731	733.448	734.456	2	-0.0008813	-1.2	1318	1323	TRUE
normal	normal_1	mas PROBABLE MULTIFUNCTIONAL MYCOCEROSIC ACID SYNTHASE MEMBRANE-ASSOCIATED MAS 3276380:3282715 reverse MW:224382	Rv2940c	224378	1	58	71	132	0.0361	0.287	LFVVTR	0.95	1.54	0.689	2			367.732	733.449	734.456	2	-2.683e-05	-0.03653	1318	1323	TRUE
normal	normal_1	mas PROBABLE MULTIFUNCTIONAL MYCOCEROSIC ACID SYNTHASE MEMBRANE-ASSOCIATED MAS 3276380:3282715 reverse MW:224382	Rv2940c	224378	1	58	71	132	0.0361	0.287	LLTLGWQQR	0.95	2.65	0.428	2			557.823	1113.63	1114.64	2	0.001651	1.482	1190	1198	TRUE
normal	normal_1	mas PROBABLE MULTIFUNCTIONAL MYCOCEROSIC ACID SYNTHASE MEMBRANE-ASSOCIATED MAS 3276380:3282715 reverse MW:224382	Rv2940c	224378	1	58	71	132	0.0361	0.287	LLTLGWQQR	0.95	2.66	0.528	2			557.824	1113.63	1114.64	2	0.003482	3.124	1190	1198	TRUE
normal	normal_1	mas PROBABLE MULTIFUNCTIONAL MYCOCEROSIC ACID SYNTHASE MEMBRANE-ASSOCIATED MAS 3276380:3282715 reverse MW:224382	Rv2940c	224378	1	58	71	132	0.0361	0.287	LLTLGWQQR	0.95	2.95	0.539	2			557.823	1113.63	1114.64	2	0.002506	2.248	1190	1198	TRUE
normal	normal_1	mas PROBABLE MULTIFUNCTIONAL MYCOCEROSIC ACID SYNTHASE MEMBRANE-ASSOCIATED MAS 3276380:3282715 reverse MW:224382	Rv2940c	224378	1	58	71	132	0.0361	0.287	LLVEQASVILR	0.95	4.13	0.377	2			620.885	1239.76	1240.76	2	0.001273	1.026	2034	2044	TRUE
normal	normal_1	mas PROBABLE MULTIFUNCTIONAL MYCOCEROSIC ACID SYNTHASE MEMBRANE-ASSOCIATED MAS 3276380:3282715 reverse MW:224382	Rv2940c	224378	1	58	71	132	0.0361	0.287	LPGGINSPDK	0.95	2.97	0.797	2			499.269	996.524	997.532	2	5.676e-05	0.0569	17	26	TRUE
normal	normal_1	mas PROBABLE MULTIFUNCTIONAL MYCOCEROSIC ACID SYNTHASE MEMBRANE-ASSOCIATED MAS 3276380:3282715 reverse MW:224382	Rv2940c	224378	1	58	71	132	0.0361	0.287	LPGGINSPDK	0.95	2.85	0.845	2			499.269	996.523	997.532	2	-0.0009808	-0.9833	17	26	TRUE
normal	normal_1	mas PROBABLE MULTIFUNCTIONAL MYCOCEROSIC ACID SYNTHASE MEMBRANE-ASSOCIATED MAS 3276380:3282715 reverse MW:224382	Rv2940c	224378	1	58	71	132	0.0361	0.287	LTPSPLGHEER	0.95	2	0.44	2			412.551	1234.63	1235.64	3	-0.0002555	-0.2068	1399	1409	TRUE
normal	normal_1	mas PROBABLE MULTIFUNCTIONAL MYCOCEROSIC ACID SYNTHASE MEMBRANE-ASSOCIATED MAS 3276380:3282715 reverse MW:224382	Rv2940c	224378	1	58	71	132	0.0361	0.287	LTPSPLGHEER	0.95	2.29	0.61	2			618.324	1234.63	1235.64	2	0.002382	1.928	1399	1409	TRUE
normal	normal_1	mas PROBABLE MULTIFUNCTIONAL MYCOCEROSIC ACID SYNTHASE MEMBRANE-ASSOCIATED MAS 3276380:3282715 reverse MW:224382	Rv2940c	224378	1	58	71	132	0.0361	0.287	LTPSPLGHEER	0.95	2.28	0.659	2			618.322	1234.63	1235.64	2	-0.0005472	-0.4429	1399	1409	TRUE
normal	normal_1	mas PROBABLE MULTIFUNCTIONAL MYCOCEROSIC ACID SYNTHASE MEMBRANE-ASSOCIATED MAS 3276380:3282715 reverse MW:224382	Rv2940c	224378	1	58	71	132	0.0361	0.287	LTPSPLGHEERR	0.95	3.25	0.357	2			696.372	1390.73	1391.74	2	-0.001794	-1.289	1399	1410	TRUE
normal	normal_1	mas PROBABLE MULTIFUNCTIONAL MYCOCEROSIC ACID SYNTHASE MEMBRANE-ASSOCIATED MAS 3276380:3282715 reverse MW:224382	Rv2940c	224378	1	58	71	132	0.0361	0.287	LVDAPLPAWTHAR	0.95	1.42	0.689	2			482.935	1445.78	1446.79	3	0.005185	3.584	863	875	TRUE
normal	normal_1	mas PROBABLE MULTIFUNCTIONAL MYCOCEROSIC ACID SYNTHASE MEMBRANE-ASSOCIATED MAS 3276380:3282715 reverse MW:224382	Rv2940c	224378	1	58	71	132	0.0361	0.287	LVLDVPR	0.95	1.95	0.347	2			406.256	810.497	811.504	2	0.0003299	0.4065	1739	1745	TRUE
normal	normal_1	mas PROBABLE MULTIFUNCTIONAL MYCOCEROSIC ACID SYNTHASE MEMBRANE-ASSOCIATED MAS 3276380:3282715 reverse MW:224382	Rv2940c	224378	1	58	71	132	0.0361	0.287	LVLDVPR	0.95	2.03	0.359	2			406.256	810.497	811.504	2	0.0008792	1.083	1739	1745	TRUE
normal	normal_1	mas PROBABLE MULTIFUNCTIONAL MYCOCEROSIC ACID SYNTHASE MEMBRANE-ASSOCIATED MAS 3276380:3282715 reverse MW:224382	Rv2940c	224378	1	58	71	132	0.0361	0.287	LVSAATATGLPLR	0.95	3.93	0.591	2			635.38	1268.75	1269.75	2	-3.493e-05	-0.02751	1834	1846	TRUE
normal	normal_1	mas PROBABLE MULTIFUNCTIONAL MYCOCEROSIC ACID SYNTHASE MEMBRANE-ASSOCIATED MAS 3276380:3282715 reverse MW:224382	Rv2940c	224378	1	58	71	132	0.0361	0.287	LVSAATATGLPLR	0.95	2.59	0.528	2			423.923	1268.75	1269.75	3	0.003278	2.582	1834	1846	TRUE
normal	normal_1	mas PROBABLE MULTIFUNCTIONAL MYCOCEROSIC ACID SYNTHASE MEMBRANE-ASSOCIATED MAS 3276380:3282715 reverse MW:224382	Rv2940c	224378	1	58	71	132	0.0361	0.287	MELLSLPQDEWAGR	0.95	4	0.48	2			822.908	1643.8	1644.81	2	0.003029	1.842	2017	2030	TRUE
normal	normal_1	mas PROBABLE MULTIFUNCTIONAL MYCOCEROSIC ACID SYNTHASE MEMBRANE-ASSOCIATED MAS 3276380:3282715 reverse MW:224382	Rv2940c	224378	1	58	71	132	0.0361	0.287	mELLSLPQDEWAGR	0.95	4.17	0.718	2		m1: Oxidation (+15.99)	830.905	1659.8	1660.8	2	0.002621	1.578	2017	2030	TRUE
normal	normal_1	mas PROBABLE MULTIFUNCTIONAL MYCOCEROSIC ACID SYNTHASE MEMBRANE-ASSOCIATED MAS 3276380:3282715 reverse MW:224382	Rv2940c	224378	1	58	71	132	0.0361	0.287	NGDWYVAR	0.95	2.44	0.562	2			490.733	979.451	980.458	2	0.0002198	0.2241	1391	1398	TRUE
normal	normal_1	mas PROBABLE MULTIFUNCTIONAL MYCOCEROSIC ACID SYNTHASE MEMBRANE-ASSOCIATED MAS 3276380:3282715 reverse MW:224382	Rv2940c	224378	1	58	71	132	0.0361	0.287	NGDWYVAR	0.95	2.66	0.626	2			490.733	979.451	980.458	2	-0.0004516	-0.4606	1391	1398	TRUE
normal	normal_1	mas PROBABLE MULTIFUNCTIONAL MYCOCEROSIC ACID SYNTHASE MEMBRANE-ASSOCIATED MAS 3276380:3282715 reverse MW:224382	Rv2940c	224378	1	58	71	132	0.0361	0.287	QTIEGLR	0.95	1.96	0.427	2			408.732	815.449	816.457	2	-0.001078	-1.32	1806	1812	TRUE
normal	normal_1	mas PROBABLE MULTIFUNCTIONAL MYCOCEROSIC ACID SYNTHASE MEMBRANE-ASSOCIATED MAS 3276380:3282715 reverse MW:224382	Rv2940c	224378	1	58	71	132	0.0361	0.287	QVNSELMAR	0.95	1.18	0.653	2			524.266	1046.52	1047.53	2	-0.0004402	-0.4202	670	678	TRUE
normal	normal_1	mas PROBABLE MULTIFUNCTIONAL MYCOCEROSIC ACID SYNTHASE MEMBRANE-ASSOCIATED MAS 3276380:3282715 reverse MW:224382	Rv2940c	224378	1	58	71	132	0.0361	0.287	RLPDALR	0.95	1.92	0.369	2			420.756	839.497	840.505	2	-0.0007039	-0.8374	251	257	TRUE
normal	normal_1	mas PROBABLE MULTIFUNCTIONAL MYCOCEROSIC ACID SYNTHASE MEMBRANE-ASSOCIATED MAS 3276380:3282715 reverse MW:224382	Rv2940c	224378	1	58	71	132	0.0361	0.287	RLPDALR	0.95	2.69	0.312	2			420.756	839.498	840.505	2	0.0002116	0.2518	251	257	TRUE
normal	normal_1	mas PROBABLE MULTIFUNCTIONAL MYCOCEROSIC ACID SYNTHASE MEMBRANE-ASSOCIATED MAS 3276380:3282715 reverse MW:224382	Rv2940c	224378	1	58	71	132	0.0361	0.287	RLPDALR	0.95	2.4	0.463	2			420.756	839.497	840.505	2	-0.000826	-0.9827	251	257	TRUE
normal	normal_1	mas PROBABLE MULTIFUNCTIONAL MYCOCEROSIC ACID SYNTHASE MEMBRANE-ASSOCIATED MAS 3276380:3282715 reverse MW:224382	Rv2940c	224378	1	58	71	132	0.0361	0.287	RPGDLQTLEFVASDR	0.95	4.61	0.821	2			852.443	1702.87	1703.87	2	0.006509	3.82	1427	1441	TRUE
normal	normal_1	mas PROBABLE MULTIFUNCTIONAL MYCOCEROSIC ACID SYNTHASE MEMBRANE-ASSOCIATED MAS 3276380:3282715 reverse MW:224382	Rv2940c	224378	1	58	71	132	0.0361	0.287	RSPWGEmFASTGQR	0.95	2.33	0.703	2		m7: Oxidation (+15.99)	813.378	1624.74	1625.75	2	-1.205e-05	-0.007414	1995	2008	TRUE
normal	normal_1	mas PROBABLE MULTIFUNCTIONAL MYCOCEROSIC ACID SYNTHASE MEMBRANE-ASSOCIATED MAS 3276380:3282715 reverse MW:224382	Rv2940c	224378	1	58	71	132	0.0361	0.287	RSPWGEMFASTGQR	0.95	4.94	0.849	2			805.383	1608.75	1609.75	2	0.004302	2.673	1995	2008	TRUE
normal	normal_1	mas PROBABLE MULTIFUNCTIONAL MYCOCEROSIC ACID SYNTHASE MEMBRANE-ASSOCIATED MAS 3276380:3282715 reverse MW:224382	Rv2940c	224378	1	58	71	132	0.0361	0.287	RSVAVTPEQAPLYR	0.95	1.53	0.389	2			529.627	1585.86	1586.86	3	0.0004446	0.2802	1749	1762	TRUE
normal	normal_1	mas PROBABLE MULTIFUNCTIONAL MYCOCEROSIC ACID SYNTHASE MEMBRANE-ASSOCIATED MAS 3276380:3282715 reverse MW:224382	Rv2940c	224378	1	58	71	132	0.0361	0.287	RSVAVTPEQAPLYR	0.95	4.5	0.681	2			793.935	1585.86	1586.86	2	-0.001739	-1.096	1749	1762	TRUE
normal	normal_1	mas PROBABLE MULTIFUNCTIONAL MYCOCEROSIC ACID SYNTHASE MEMBRANE-ASSOCIATED MAS 3276380:3282715 reverse MW:224382	Rv2940c	224378	1	58	71	132	0.0361	0.287	RTAVLDPDHDGMR	0.95	2.9	0.651	2			741.859	1481.7	1482.71	2	-0.0004506	-0.3039	1410	1422	TRUE
normal	normal_1	mas PROBABLE MULTIFUNCTIONAL MYCOCEROSIC ACID SYNTHASE MEMBRANE-ASSOCIATED MAS 3276380:3282715 reverse MW:224382	Rv2940c	224378	1	58	71	132	0.0361	0.287	RTAVLDPDHDGMR	0.95	3.01	0.674	2			494.908	1481.7	1482.71	3	-0.001715	-1.157	1410	1422	TRUE
normal	normal_1	mas PROBABLE MULTIFUNCTIONAL MYCOCEROSIC ACID SYNTHASE MEMBRANE-ASSOCIATED MAS 3276380:3282715 reverse MW:224382	Rv2940c	224378	1	58	71	132	0.0361	0.287	SEGcAMVLLK	0.95	2.61	0.58	2		c4: Carbamidomethyl (+57.02)	554.28	1106.55	1107.55	2	-0.0001748	-0.1579	241	250	TRUE
normal	normal_1	mas PROBABLE MULTIFUNCTIONAL MYCOCEROSIC ACID SYNTHASE MEMBRANE-ASSOCIATED MAS 3276380:3282715 reverse MW:224382	Rv2940c	224378	1	58	71	132	0.0361	0.287	SEGcAmVLLK	0.95	3.07	0.614	2		c4: Carbamidomethyl (+57.02), m6: Oxidation (+15.99)	562.278	1122.54	1123.55	2	0.0006377	0.5676	241	250	TRUE
normal	normal_1	mas PROBABLE MULTIFUNCTIONAL MYCOCEROSIC ACID SYNTHASE MEMBRANE-ASSOCIATED MAS 3276380:3282715 reverse MW:224382	Rv2940c	224378	1	58	71	132	0.0361	0.287	SEGcAMVLLK	0.95	3.15	0.65	2		c4: Carbamidomethyl (+57.02)	554.28	1106.55	1107.55	2	-5.278e-05	-0.04765	241	250	TRUE
normal	normal_1	mas PROBABLE MULTIFUNCTIONAL MYCOCEROSIC ACID SYNTHASE MEMBRANE-ASSOCIATED MAS 3276380:3282715 reverse MW:224382	Rv2940c	224378	1	58	71	132	0.0361	0.287	SLDmSVAALAGMR	0.95	3.66	0.629	2		m4: Oxidation (+15.99)	669.333	1336.65	1337.66	2	0.003112	2.326	817	829	TRUE
normal	normal_1	mas PROBABLE MULTIFUNCTIONAL MYCOCEROSIC ACID SYNTHASE MEMBRANE-ASSOCIATED MAS 3276380:3282715 reverse MW:224382	Rv2940c	224378	1	58	71	132	0.0361	0.287	SLDmSVAALAGMR	0.95	3.45	0.712	2		m4: Oxidation (+15.99)	669.332	1336.65	1337.66	2	0.001525	1.14	817	829	TRUE
normal	normal_1	mas PROBABLE MULTIFUNCTIONAL MYCOCEROSIC ACID SYNTHASE MEMBRANE-ASSOCIATED MAS 3276380:3282715 reverse MW:224382	Rv2940c	224378	1	58	71	132	0.0361	0.287	SLDMSVAALAGMR	0.95	3.81	0.698	2			661.335	1320.65	1321.66	2	0.001323	1.001	817	829	TRUE
normal	normal_1	mas PROBABLE MULTIFUNCTIONAL MYCOCEROSIC ACID SYNTHASE MEMBRANE-ASSOCIATED MAS 3276380:3282715 reverse MW:224382	Rv2940c	224378	1	58	71	132	0.0361	0.287	SLDmSVAALAGmR	0.95	3.9	0.7	2		m4: Oxidation (+15.99), m12: Oxidation (+15.99)	677.33	1352.65	1353.65	2	0.00307	2.268	817	829	TRUE
normal	normal_1	mas PROBABLE MULTIFUNCTIONAL MYCOCEROSIC ACID SYNTHASE MEMBRANE-ASSOCIATED MAS 3276380:3282715 reverse MW:224382	Rv2940c	224378	1	58	71	132	0.0361	0.287	SLDmSVAALAGmR	0.95	4.05	0.718	2		m4: Oxidation (+15.99), m12: Oxidation (+15.99)	677.329	1352.64	1353.65	2	0.0005063	0.3741	817	829	TRUE
normal	normal_1	mas PROBABLE MULTIFUNCTIONAL MYCOCEROSIC ACID SYNTHASE MEMBRANE-ASSOCIATED MAS 3276380:3282715 reverse MW:224382	Rv2940c	224378	1	58	71	132	0.0361	0.287	SLDMSVAALAGmR	0.95	4.86	0.694	2		m12: Oxidation (+15.99)	669.333	1336.65	1337.66	2	0.003356	2.509	817	829	TRUE
normal	normal_1	mas PROBABLE MULTIFUNCTIONAL MYCOCEROSIC ACID SYNTHASE MEMBRANE-ASSOCIATED MAS 3276380:3282715 reverse MW:224382	Rv2940c	224378	1	58	71	132	0.0361	0.287	SNMGHSTASAGTVGLIK	0.95	2.06	0.354	2			544.279	1629.81	1630.82	3	0.0002096	0.1285	344	360	TRUE
normal	normal_1	mas PROBABLE MULTIFUNCTIONAL MYCOCEROSIC ACID SYNTHASE MEMBRANE-ASSOCIATED MAS 3276380:3282715 reverse MW:224382	Rv2940c	224378	1	58	71	132	0.0361	0.287	SNmGHSTASAGTVGLIK	0.95	2.7	0.357	2		m3: Oxidation (+15.99)	549.611	1645.81	1646.82	3	0.001205	0.7319	344	360	TRUE
normal	normal_1	mas PROBABLE MULTIFUNCTIONAL MYCOCEROSIC ACID SYNTHASE MEMBRANE-ASSOCIATED MAS 3276380:3282715 reverse MW:224382	Rv2940c	224378	1	58	71	132	0.0361	0.287	SNmGHSTASAGTVGLIK	0.95	4.18	0.779	2		m3: Oxidation (+15.99)	823.912	1645.81	1646.82	2	0.0004253	0.2582	344	360	TRUE
normal	normal_1	mas PROBABLE MULTIFUNCTIONAL MYCOCEROSIC ACID SYNTHASE MEMBRANE-ASSOCIATED MAS 3276380:3282715 reverse MW:224382	Rv2940c	224378	1	58	71	132	0.0361	0.287	SNMGHSTASAGTVGLIK	0.95	4.97	0.751	2			815.914	1629.81	1630.82	2	-0.0002652	-0.1626	344	360	TRUE
normal	normal_1	mas PROBABLE MULTIFUNCTIONAL MYCOCEROSIC ACID SYNTHASE MEMBRANE-ASSOCIATED MAS 3276380:3282715 reverse MW:224382	Rv2940c	224378	1	58	71	132	0.0361	0.287	SNmGHSTASAGTVGLIK	0.95	4.53	0.793	2		m3: Oxidation (+15.99)	823.91	1645.81	1646.82	2	-0.003359	-2.04	344	360	TRUE
normal	normal_1	mas PROBABLE MULTIFUNCTIONAL MYCOCEROSIC ACID SYNTHASE MEMBRANE-ASSOCIATED MAS 3276380:3282715 reverse MW:224382	Rv2940c	224378	1	58	71	132	0.0361	0.287	SPWGEmFASTGQR	0.95	2.48	0.622	2		m6: Oxidation (+15.99)	735.329	1468.64	1469.65	2	0.002211	1.504	1996	2008	TRUE
normal	normal_1	mas PROBABLE MULTIFUNCTIONAL MYCOCEROSIC ACID SYNTHASE MEMBRANE-ASSOCIATED MAS 3276380:3282715 reverse MW:224382	Rv2940c	224378	1	58	71	132	0.0361	0.287	SPWGEMFASTGQR	0.95	3.72	0.818	2			727.332	1452.65	1453.65	2	0.003352	2.306	1996	2008	TRUE
normal	normal_1	mas PROBABLE MULTIFUNCTIONAL MYCOCEROSIC ACID SYNTHASE MEMBRANE-ASSOCIATED MAS 3276380:3282715 reverse MW:224382	Rv2940c	224378	1	58	71	132	0.0361	0.287	SPWGEMFASTGQR	0.95	3.88	0.862	2			727.332	1452.65	1453.65	2	0.004084	2.809	1996	2008	TRUE
normal	normal_1	mas PROBABLE MULTIFUNCTIONAL MYCOCEROSIC ACID SYNTHASE MEMBRANE-ASSOCIATED MAS 3276380:3282715 reverse MW:224382	Rv2940c	224378	1	58	71	132	0.0361	0.287	SVAVTPEQAPLYR	0.95	1.61	0.472	2			477.593	1429.76	1430.76	3	0.0009281	0.6487	1750	1762	TRUE
normal	normal_1	mas PROBABLE MULTIFUNCTIONAL MYCOCEROSIC ACID SYNTHASE MEMBRANE-ASSOCIATED MAS 3276380:3282715 reverse MW:224382	Rv2940c	224378	1	58	71	132	0.0361	0.287	SVAVTPEQAPLYR	0.95	3.59	0.727	2			715.886	1429.76	1430.76	2	0.0009721	0.6794	1750	1762	TRUE
normal	normal_1	mas PROBABLE MULTIFUNCTIONAL MYCOCEROSIC ACID SYNTHASE MEMBRANE-ASSOCIATED MAS 3276380:3282715 reverse MW:224382	Rv2940c	224378	1	58	71	132	0.0361	0.287	SVAVTPEQAPLYR	0.95	4.27	0.761	2			715.886	1429.76	1430.76	2	0.001094	0.7647	1750	1762	TRUE
normal	normal_1	mas PROBABLE MULTIFUNCTIONAL MYCOCEROSIC ACID SYNTHASE MEMBRANE-ASSOCIATED MAS 3276380:3282715 reverse MW:224382	Rv2940c	224378	1	58	71	132	0.0361	0.287	SVEFAEQIR	0.95	1.58	0.592	2			539.78	1077.55	1078.55	2	0.0002801	0.2597	1612	1620	TRUE
normal	normal_1	mas PROBABLE MULTIFUNCTIONAL MYCOCEROSIC ACID SYNTHASE MEMBRANE-ASSOCIATED MAS 3276380:3282715 reverse MW:224382	Rv2940c	224378	1	58	71	132	0.0361	0.287	SVEFAEQIR	0.95	1.87	0.53	2			539.781	1077.55	1078.55	2	0.001867	1.731	1612	1620	TRUE
normal	normal_1	mas PROBABLE MULTIFUNCTIONAL MYCOCEROSIC ACID SYNTHASE MEMBRANE-ASSOCIATED MAS 3276380:3282715 reverse MW:224382	Rv2940c	224378	1	58	71	132	0.0361	0.287	SVEFAEQIRR	0.948	2.29	0.282	2			617.831	1233.65	1234.65	2	0.0009867	0.7992	1612	1621	TRUE
normal	normal_1	mas PROBABLE MULTIFUNCTIONAL MYCOCEROSIC ACID SYNTHASE MEMBRANE-ASSOCIATED MAS 3276380:3282715 reverse MW:224382	Rv2940c	224378	1	58	71	132	0.0361	0.287	TAVLDPDHDGmR	0.95	2.36	0.584	2		m11: Oxidation (+15.99)	671.811	1341.61	1342.61	2	0.008933	6.653	1411	1422	TRUE
normal	normal_1	mas PROBABLE MULTIFUNCTIONAL MYCOCEROSIC ACID SYNTHASE MEMBRANE-ASSOCIATED MAS 3276380:3282715 reverse MW:224382	Rv2940c	224378	1	58	71	132	0.0361	0.287	TAVLDPDHDGMR	0.95	2.49	0.629	2			663.808	1325.6	1326.61	2	-0.001157	-0.8723	1411	1422	TRUE
normal	normal_1	mas PROBABLE MULTIFUNCTIONAL MYCOCEROSIC ACID SYNTHASE MEMBRANE-ASSOCIATED MAS 3276380:3282715 reverse MW:224382	Rv2940c	224378	1	58	71	132	0.0361	0.287	TAVLDPDHDGMR	0.95	3.05	0.753	2			663.809	1325.6	1326.61	2	-0.0001806	-0.1362	1411	1422	TRUE
normal	normal_1	mas PROBABLE MULTIFUNCTIONAL MYCOCEROSIC ACID SYNTHASE MEMBRANE-ASSOCIATED MAS 3276380:3282715 reverse MW:224382	Rv2940c	224378	1	58	71	132	0.0361	0.287	TAVVAANLPELVEGLR	0.95	5	0.733	2			826.474	1650.93	1651.94	2	0.003486	2.11	498	513	TRUE
normal	normal_1	mas PROBABLE MULTIFUNCTIONAL MYCOCEROSIC ACID SYNTHASE MEMBRANE-ASSOCIATED MAS 3276380:3282715 reverse MW:224382	Rv2940c	224378	1	58	71	132	0.0361	0.287	TAVVAANLPELVEGLR	0.95	4.89	0.754	2			826.476	1650.94	1651.94	2	0.007026	4.253	498	513	TRUE
normal	normal_1	mas PROBABLE MULTIFUNCTIONAL MYCOCEROSIC ACID SYNTHASE MEMBRANE-ASSOCIATED MAS 3276380:3282715 reverse MW:224382	Rv2940c	224378	1	58	71	132	0.0361	0.287	TETLTmPSEDAQVAVYR	0.95	4.92	0.693	2		m6: Oxidation (+15.99)	963.957	1925.9	1926.91	2	-0.004187	-2.173	277	293	TRUE
normal	normal_1	mas PROBABLE MULTIFUNCTIONAL MYCOCEROSIC ACID SYNTHASE MEMBRANE-ASSOCIATED MAS 3276380:3282715 reverse MW:224382	Rv2940c	224378	1	58	71	132	0.0361	0.287	TETLTmPSEDAQVAVYR	0.95	4.87	0.709	2		m6: Oxidation (+15.99)	963.96	1925.9	1926.91	2	0.0003297	0.1711	277	293	TRUE
normal	normal_1	mas PROBABLE MULTIFUNCTIONAL MYCOCEROSIC ACID SYNTHASE MEMBRANE-ASSOCIATED MAS 3276380:3282715 reverse MW:224382	Rv2940c	224378	1	58	71	132	0.0361	0.287	TETLTMPSEDAQVAVYR	0.95	5.11	0.758	2			955.968	1909.92	1910.92	2	0.01294	6.774	277	293	TRUE
normal	normal_1	mas PROBABLE MULTIFUNCTIONAL MYCOCEROSIC ACID SYNTHASE MEMBRANE-ASSOCIATED MAS 3276380:3282715 reverse MW:224382	Rv2940c	224378	1	58	71	132	0.0361	0.287	TETLTmPSEDAQVAVYR	0.95	4.81	0.754	2		m6: Oxidation (+15.99)	642.976	1925.91	1926.91	3	0.002941	1.526	277	293	TRUE
normal	normal_1	mas PROBABLE MULTIFUNCTIONAL MYCOCEROSIC ACID SYNTHASE MEMBRANE-ASSOCIATED MAS 3276380:3282715 reverse MW:224382	Rv2940c	224378	1	58	71	132	0.0361	0.287	TTLIDVDEHTDVER	0.95	4.4	0.679	2			821.901	1641.79	1642.79	2	0.002946	1.793	1360	1373	TRUE
normal	normal_1	mas PROBABLE MULTIFUNCTIONAL MYCOCEROSIC ACID SYNTHASE MEMBRANE-ASSOCIATED MAS 3276380:3282715 reverse MW:224382	Rv2940c	224378	1	58	71	132	0.0361	0.287	VAQQLLSGSEEDETAWR	0.95	1.59	0.511	2			640.312	1917.91	1918.91	3	0.005588	2.912	1374	1390	TRUE
normal	normal_1	mas PROBABLE MULTIFUNCTIONAL MYCOCEROSIC ACID SYNTHASE MEMBRANE-ASSOCIATED MAS 3276380:3282715 reverse MW:224382	Rv2940c	224378	1	58	71	132	0.0361	0.287	VAQQLLSGSEEDETAWR	0.95	6.18	0.878	2			959.961	1917.91	1918.91	2	0.0004744	0.2472	1374	1390	TRUE
normal	normal_1	mas PROBABLE MULTIFUNCTIONAL MYCOCEROSIC ACID SYNTHASE MEMBRANE-ASSOCIATED MAS 3276380:3282715 reverse MW:224382	Rv2940c	224378	1	58	71	132	0.0361	0.287	VFGSWNLHR	0.95	2.25	0.414	2			558.291	1114.57	1115.57	2	0.0007969	0.7143	1876	1884	TRUE
normal	normal_1	mas PROBABLE MULTIFUNCTIONAL MYCOCEROSIC ACID SYNTHASE MEMBRANE-ASSOCIATED MAS 3276380:3282715 reverse MW:224382	Rv2940c	224378	1	58	71	132	0.0361	0.287	VFGSWNLHR	0.95	2.59	0.43	2			558.293	1114.57	1115.57	2	0.003238	2.903	1876	1884	TRUE
normal	normal_1	mas PROBABLE MULTIFUNCTIONAL MYCOCEROSIC ACID SYNTHASE MEMBRANE-ASSOCIATED MAS 3276380:3282715 reverse MW:224382	Rv2940c	224378	1	58	71	132	0.0361	0.287	VGDPDEHSLLAGR	0.95	3.92	0.542	2			683.342	1364.67	1365.68	2	0.001836	1.344	1283	1295	TRUE
normal	normal_1	mas PROBABLE MULTIFUNCTIONAL MYCOCEROSIC ACID SYNTHASE MEMBRANE-ASSOCIATED MAS 3276380:3282715 reverse MW:224382	Rv2940c	224378	1	58	71	132	0.0361	0.287	VGDPDEHSLLAGR	0.95	2.07	0.537	2			455.897	1364.67	1365.68	3	0.0007849	0.5747	1283	1295	TRUE
normal	normal_1	mas PROBABLE MULTIFUNCTIONAL MYCOCEROSIC ACID SYNTHASE MEMBRANE-ASSOCIATED MAS 3276380:3282715 reverse MW:224382	Rv2940c	224378	1	58	71	132	0.0361	0.287	VGDPDEHSLLAGR	0.95	4.48	0.557	2			683.342	1364.67	1365.68	2	0.00147	1.076	1283	1295	TRUE
normal	normal_1	mas PROBABLE MULTIFUNCTIONAL MYCOCEROSIC ACID SYNTHASE MEMBRANE-ASSOCIATED MAS 3276380:3282715 reverse MW:224382	Rv2940c	224378	1	58	71	132	0.0361	0.287	VGDPDEHSLLAGR	0.95	3.02	0.506	2			455.898	1364.67	1365.68	3	0.002616	1.916	1283	1295	TRUE
normal	normal_1	mas PROBABLE MULTIFUNCTIONAL MYCOCEROSIC ACID SYNTHASE MEMBRANE-ASSOCIATED MAS 3276380:3282715 reverse MW:224382	Rv2940c	224378	1	58	71	132	0.0361	0.287	VGGFSEGGcWR	0.95	2.24	0.683	2		c9: Carbamidomethyl (+57.02)	606.266	1210.52	1211.53	2	-0.000751	-0.6199	1504	1514	TRUE
normal	normal_1	mas PROBABLE MULTIFUNCTIONAL MYCOCEROSIC ACID SYNTHASE MEMBRANE-ASSOCIATED MAS 3276380:3282715 reverse MW:224382	Rv2940c	224378	1	58	71	132	0.0361	0.287	VGGFSEGGcWR	0.95	3.26	0.738	2		c9: Carbamidomethyl (+57.02)	606.267	1210.52	1211.53	2	0.0005918	0.4884	1504	1514	TRUE
normal	normal_1	mas PROBABLE MULTIFUNCTIONAL MYCOCEROSIC ACID SYNTHASE MEMBRANE-ASSOCIATED MAS 3276380:3282715 reverse MW:224382	Rv2940c	224378	1	58	71	132	0.0361	0.287	VISSEHPMLR	0.95	2.88	0.513	2			584.811	1167.61	1168.61	2	0.00118	1.01	1350	1359	TRUE
normal	normal_1	mas PROBABLE MULTIFUNCTIONAL MYCOCEROSIC ACID SYNTHASE MEMBRANE-ASSOCIATED MAS 3276380:3282715 reverse MW:224382	Rv2940c	224378	1	58	71	132	0.0361	0.287	VISSEHPmLR	0.95	2.53	0.643	2		m8: Oxidation (+15.99)	592.812	1183.61	1184.61	2	0.007364	6.216	1350	1359	TRUE
normal	normal_1	mas PROBABLE MULTIFUNCTIONAL MYCOCEROSIC ACID SYNTHASE MEMBRANE-ASSOCIATED MAS 3276380:3282715 reverse MW:224382	Rv2940c	224378	1	58	71	132	0.0361	0.287	VPYYSATLFDPR	0.95	2.34	0.478	2			714.862	1427.71	1428.72	2	0.001365	0.9552	752	763	TRUE
normal	normal_1	mas PROBABLE MULTIFUNCTIONAL MYCOCEROSIC ACID SYNTHASE MEMBRANE-ASSOCIATED MAS 3276380:3282715 reverse MW:224382	Rv2940c	224378	1	58	71	132	0.0361	0.287	VPYYSATLFDPR	0.95	2.2	0.621	2			714.862	1427.71	1428.72	2	0.001121	0.7843	752	763	TRUE
normal	normal_1	mas PROBABLE MULTIFUNCTIONAL MYCOCEROSIC ACID SYNTHASE MEMBRANE-ASSOCIATED MAS 3276380:3282715 reverse MW:224382	Rv2940c	224378	1	58	71	132	0.0361	0.287	VPYYSATLFDPR	0.95	3.44	0.676	2			714.864	1427.71	1428.72	2	0.00405	2.835	752	763	TRUE
normal	normal_1	mas PROBABLE MULTIFUNCTIONAL MYCOCEROSIC ACID SYNTHASE MEMBRANE-ASSOCIATED MAS 3276380:3282715 reverse MW:224382	Rv2940c	224378	1	58	71	132	0.0361	0.287	VTPVAVIGMGcR	0.95	3.57	0.685	2		c11: Carbamidomethyl (+57.02)	630.334	1258.65	1259.66	2	0.000925	0.7343	5	16	TRUE
normal	normal_1	mas PROBABLE MULTIFUNCTIONAL MYCOCEROSIC ACID SYNTHASE MEMBRANE-ASSOCIATED MAS 3276380:3282715 reverse MW:224382	Rv2940c	224378	1	58	71	132	0.0361	0.287	VTPVAVIGMGcR	0.95	3.95	0.664	2		c11: Carbamidomethyl (+57.02)	630.334	1258.65	1259.66	2	-5.16e-05	-0.04097	5	16	TRUE
normal	normal_1	mas PROBABLE MULTIFUNCTIONAL MYCOCEROSIC ACID SYNTHASE MEMBRANE-ASSOCIATED MAS 3276380:3282715 reverse MW:224382	Rv2940c	224378	1	58	71	132	0.0361	0.287	VTPVAVIGmGcR	0.95	3.75	0.802	2		m9: Oxidation (+15.99), c11: Carbamidomethyl (+57.02)	638.332	1274.65	1275.65	2	0.002104	1.649	5	16	TRUE
normal	normal_1	mas PROBABLE MULTIFUNCTIONAL MYCOCEROSIC ACID SYNTHASE MEMBRANE-ASSOCIATED MAS 3276380:3282715 reverse MW:224382	Rv2940c	224378	1	58	71	132	0.0361	0.287	VYGAGTPcALGSAK	0.95	4.01	0.697	2		c8: Carbamidomethyl (+57.02)	676.337	1350.66	1351.67	2	3.883e-05	0.02872	330	343	TRUE
normal	normal_1	mas PROBABLE MULTIFUNCTIONAL MYCOCEROSIC ACID SYNTHASE MEMBRANE-ASSOCIATED MAS 3276380:3282715 reverse MW:224382	Rv2940c	224378	1	58	71	132	0.0361	0.287	VYGAGTPcALGSAK	0.95	3.82	0.734	2		c8: Carbamidomethyl (+57.02)	676.337	1350.66	1351.67	2	-0.0006936	-0.5131	330	343	TRUE
normal	normal_1	clpB PROBABLE ENDOPEPTIDASE ATP BINDING PROTEIN (CHAIN B) CLPB (CLPB PROTEIN) (HEAT SHOCK PROTEIN F84.1) 459456:462002 reverse MW:92569	Rv0384c	92570.3	1	12	12	12	0.00328	0.163	AAVTAVSDAVR	0.95	3.53	0.648	2			530.293	1058.57	1059.58	2	-9.685e-05	-0.0914	577	587	TRUE
normal	normal_1	clpB PROBABLE ENDOPEPTIDASE ATP BINDING PROTEIN (CHAIN B) CLPB (CLPB PROTEIN) (HEAT SHOCK PROTEIN F84.1) 459456:462002 reverse MW:92569	Rv0384c	92570.3	1	12	12	12	0.00328	0.163	AIDLVDEAASR	0.95	2.87	0.576	2			580.302	1158.59	1159.6	2	0.00177	1.526	391	401	TRUE
normal	normal_1	clpB PROBABLE ENDOPEPTIDASE ATP BINDING PROTEIN (CHAIN B) CLPB (CLPB PROTEIN) (HEAT SHOCK PROTEIN F84.1) 459456:462002 reverse MW:92569	Rv0384c	92570.3	1	12	12	12	0.00328	0.163	ALADFLFDDER	0.95	3.29	0.863	2			656.317	1310.62	1311.62	2	0.003912	2.983	619	629	TRUE
normal	normal_1	clpB PROBABLE ENDOPEPTIDASE ATP BINDING PROTEIN (CHAIN B) CLPB (CLPB PROTEIN) (HEAT SHOCK PROTEIN F84.1) 459456:462002 reverse MW:92569	Rv0384c	92570.3	1	12	12	12	0.00328	0.163	ITDSALVAAATLSDR	0.95	4.3	0.65	2			752.405	1502.79	1503.8	2	0.0006035	0.4013	366	380	TRUE
normal	normal_1	clpB PROBABLE ENDOPEPTIDASE ATP BINDING PROTEIN (CHAIN B) CLPB (CLPB PROTEIN) (HEAT SHOCK PROTEIN F84.1) 459456:462002 reverse MW:92569	Rv0384c	92570.3	1	12	12	12	0.00328	0.163	IVAGDVPESLR	0.95	1.82	0.397	2			578.322	1154.63	1155.64	2	0.0001865	0.1614	223	233	TRUE
normal	normal_1	clpB PROBABLE ENDOPEPTIDASE ATP BINDING PROTEIN (CHAIN B) CLPB (CLPB PROTEIN) (HEAT SHOCK PROTEIN F84.1) 459456:462002 reverse MW:92569	Rv0384c	92570.3	1	12	12	12	0.00328	0.163	IVDIQLAQLGK	0.95	4.35	0.722	2			599.365	1196.72	1197.72	2	0.002136	1.783	764	774	TRUE
normal	normal_1	clpB PROBABLE ENDOPEPTIDASE ATP BINDING PROTEIN (CHAIN B) CLPB (CLPB PROTEIN) (HEAT SHOCK PROTEIN F84.1) 459456:462002 reverse MW:92569	Rv0384c	92570.3	1	12	12	12	0.00328	0.163	KLDAALPQAQAR	0.95	2.15	0.778	2			641.368	1280.72	1281.73	2	0.0004069	0.3174	513	524	TRUE
normal	normal_1	clpB PROBABLE ENDOPEPTIDASE ATP BINDING PROTEIN (CHAIN B) CLPB (CLPB PROTEIN) (HEAT SHOCK PROTEIN F84.1) 459456:462002 reverse MW:92569	Rv0384c	92570.3	1	12	12	12	0.00328	0.163	LLTGHGASPQALR	0.95	2.55	0.623	2			440.918	1319.73	1320.74	3	-0.0001001	-0.07578	125	137	TRUE
normal	normal_1	clpB PROBABLE ENDOPEPTIDASE ATP BINDING PROTEIN (CHAIN B) CLPB (CLPB PROTEIN) (HEAT SHOCK PROTEIN F84.1) 459456:462002 reverse MW:92569	Rv0384c	92570.3	1	12	12	12	0.00328	0.163	LVQQAIGDQLAK	0.95	3.35	0.61	2			642.369	1282.72	1283.73	2	-0.000431	-0.3358	810	821	TRUE
normal	normal_1	clpB PROBABLE ENDOPEPTIDASE ATP BINDING PROTEIN (CHAIN B) CLPB (CLPB PROTEIN) (HEAT SHOCK PROTEIN F84.1) 459456:462002 reverse MW:92569	Rv0384c	92570.3	1	12	12	12	0.00328	0.163	NNPVLIGEPGVGK	0.95	2.79	0.623	2			647.361	1292.71	1293.72	2	-0.001577	-1.219	200	212	TRUE
normal	normal_1	clpB PROBABLE ENDOPEPTIDASE ATP BINDING PROTEIN (CHAIN B) CLPB (CLPB PROTEIN) (HEAT SHOCK PROTEIN F84.1) 459456:462002 reverse MW:92569	Rv0384c	92570.3	1	12	12	12	0.00328	0.163	TAIVEGLAQR	0.95	3.29	0.456	2			529.303	1056.59	1057.6	2	-0.001588	-1.501	213	222	TRUE
normal	normal_1	clpB PROBABLE ENDOPEPTIDASE ATP BINDING PROTEIN (CHAIN B) CLPB (CLPB PROTEIN) (HEAT SHOCK PROTEIN F84.1) 459456:462002 reverse MW:92569	Rv0384c	92570.3	1	12	12	12	0.00328	0.163	YSTDLTAR	0.95	1.79	0.504	2			463.733	925.45	926.458	2	-0.0002178	-0.2351	164	171	TRUE
normal	normal_1	Rv2111c CONSERVED HYPOTHETICAL PROTEIN 2370598:2370792 reverse MW:6944	Rv2111c	6944.3	0.998	2	3	3	0.00082	0.328	GGGGGDDDDIAGSTAAGQER	0.95	5.73	0.896	2			903.379	1804.74	1805.75	2	-0.003332	-1.845	9	28	TRUE
normal	normal_1	Rv2111c CONSERVED HYPOTHETICAL PROTEIN 2370598:2370792 reverse MW:6944	Rv2111c	6944.3	0.998	2	3	3	0.00082	0.328	RGGGGGDDDDIAGSTAAGQER	0.95	4.71	0.676	2			981.437	1960.86	1961.85	2	0.01092	5.568	8	28	TRUE
normal	normal_1	Rv2111c CONSERVED HYPOTHETICAL PROTEIN 2370598:2370792 reverse MW:6944	Rv2111c	6944.3	0.998	2	3	3	0.00082	0.328	RGGGGGDDDDIAGSTAAGQER	0.95	2.59	0.776	2			654.623	1960.85	1961.85	3	0.0006569	0.3348	8	28	TRUE
normal	normal_1	rplN PROBABLE 50S RIBOSOMAL PROTEIN L14 RPLN 811373:811741 forward MW:13427	Rv0714	13427.9	0.998	2	2	2	0.000547	0.197	RGDVVKAVVVR	0.95	0.902	0.661	2			599.38	1196.75	1197.74	2	0.01033	8.626	54	64	TRUE
normal	normal_1	rplN PROBABLE 50S RIBOSOMAL PROTEIN L14 RPLN 811373:811741 forward MW:13427	Rv0714	13427.9	0.998	2	2	2	0.000547	0.197	YAGIGDVIVATVK	0.95	3.79	0.771	2			653.376	1304.74	1305.74	2	0.003597	2.755	32	44	TRUE
normal	normal_1	hemD PROBABLE UROPORPHYRIN-III C-METHYLTRANSFERASE HEMD (UROPORPHYRINOGEN III METHYLASE) (UROGEN III METHYLASE) (SUMT) (UROGEN III METHYLASE) (UROM) 602819:604516 forward MW:58836	Rv0511	58835	0.998	2	2	2	0.000547	0.0425	DSQAGPLIVTIGK	0.95	2.84	0.644	2			649.869	1297.72	1298.73	2	-0.000131	-0.1009	265	277	TRUE
normal	normal_1	hemD PROBABLE UROPORPHYRIN-III C-METHYLTRANSFERASE HEMD (UROPORPHYRINOGEN III METHYLASE) (UROGEN III METHYLASE) (SUMT) (UROGEN III METHYLASE) (UROM) 602819:604516 forward MW:58836	Rv0511	58835	0.998	2	2	2	0.000547	0.0425	TAETAAEFGLR	0.95	3.16	0.618	2			583.297	1164.58	1165.58	2	0.002116	1.815	515	525	TRUE
normal	normal_1	rplV PROBABLE 50S RIBOSOMAL PROTEIN L22 RPLV 803689:804282 forward MW:20380	Rv0706	20380.7	0.998	2	2	2	0.000547	0.112	SVSDALDILR	0.95	3.07	0.588	2			544.802	1087.59	1088.59	2	0.002225	2.044	38	47	TRUE
normal	normal_1	rplV PROBABLE 50S RIBOSOMAL PROTEIN L22 RPLV 803689:804282 forward MW:20380	Rv0706	20380.7	0.998	2	2	2	0.000547	0.112	WAPQAASGPVAK	0.95	2.13	0.596	2			591.817	1181.62	1182.63	2	-0.0006218	-0.5258	48	59	TRUE
normal	normal_1	rplB PROBABLE 50S ribosomal protein L2 RPLB 802528:803370 forward MW:30577	Rv0704	30577.3	1	5	6	6	0.00164	0.207	EASYASLR	0.95	1.56	0.499	2			448.728	895.442	896.447	2	0.002303	2.57	169	176	TRUE
normal	normal_1	rplB PROBABLE 50S ribosomal protein L2 RPLB 802528:803370 forward MW:30577	Rv0704	30577.3	1	5	6	6	0.00164	0.207	GVVMNPVDHPHGGGEGK	0.95	1.81	0.542	2			562.938	1685.79	1686.8	3	-0.001985	-1.177	223	239	TRUE
normal	normal_1	rplB PROBABLE 50S ribosomal protein L2 RPLB 802528:803370 forward MW:30577	Rv0704	30577.3	1	5	6	6	0.00164	0.207	GVVMNPVDHPHGGGEGK	0.95	4.3	0.763	2			843.904	1685.79	1686.8	2	-0.000873	-0.5176	223	239	TRUE
normal	normal_1	rplB PROBABLE 50S ribosomal protein L2 RPLB 802528:803370 forward MW:30577	Rv0704	30577.3	1	5	6	6	0.00164	0.207	HPVSPWGKPEGR	0.95	3.55	0.726	2			449.57	1345.69	1346.7	3	-0.001993	-1.48	245	256	TRUE
normal	normal_1	rplB PROBABLE 50S ribosomal protein L2 RPLB 802528:803370 forward MW:30577	Rv0704	30577.3	1	5	6	6	0.00164	0.207	SAGSSIQLLGK	0.95	2.69	0.513	2			530.804	1059.59	1060.6	2	0.001032	0.9727	158	168	TRUE
normal	normal_1	rplB PROBABLE 50S ribosomal protein L2 RPLB 802528:803370 forward MW:30577	Rv0704	30577.3	1	5	6	6	0.00164	0.207	VAHIEYDPNR	0.95	2.44	0.453	2			607.301	1212.59	1213.6	2	-0.0006615	-0.5451	79	88	TRUE
normal	normal_1	metE PROBABLE 5-METHYLTETRAHYDROPTEROYLTRIGLUTAMATE--HOMOCYSTEINE METHYLTRANSFERASE METE (methionine synthase, vitamin-B12 independent isozyme) 1259067:1261346 reverse MW:81582	Rv1133c	81582	1	25	27	42	0.0115	0.296	ADQAEYLR	0.95	2.67	0.404	2			483.238	964.461	965.469	2	-0.0008639	-0.8948	618	625	TRUE
normal	normal_1	metE PROBABLE 5-METHYLTETRAHYDROPTEROYLTRIGLUTAMATE--HOMOCYSTEINE METHYLTRANSFERASE METE (methionine synthase, vitamin-B12 independent isozyme) 1259067:1261346 reverse MW:81582	Rv1133c	81582	1	25	27	42	0.0115	0.296	AGEIDEAEYVR	0.95	2.78	0.717	2			626.295	1250.58	1251.59	2	-0.002557	-2.043	455	465	TRUE
normal	normal_1	metE PROBABLE 5-METHYLTETRAHYDROPTEROYLTRIGLUTAMATE--HOMOCYSTEINE METHYLTRANSFERASE METE (methionine synthase, vitamin-B12 independent isozyme) 1259067:1261346 reverse MW:81582	Rv1133c	81582	1	25	27	42	0.0115	0.296	AGEIDEAEYVR	0.95	3.42	0.697	2			626.296	1250.58	1251.59	2	-0.001336	-1.068	455	465	TRUE
normal	normal_1	metE PROBABLE 5-METHYLTETRAHYDROPTEROYLTRIGLUTAMATE--HOMOCYSTEINE METHYLTRANSFERASE METE (methionine synthase, vitamin-B12 independent isozyme) 1259067:1261346 reverse MW:81582	Rv1133c	81582	1	25	27	42	0.0115	0.296	AGEIDEAEYVR	0.95	3.66	0.738	2			626.297	1250.58	1251.59	2	0.000617	0.493	455	465	TRUE
normal	normal_1	metE PROBABLE 5-METHYLTETRAHYDROPTEROYLTRIGLUTAMATE--HOMOCYSTEINE METHYLTRANSFERASE METE (methionine synthase, vitamin-B12 independent isozyme) 1259067:1261346 reverse MW:81582	Rv1133c	81582	1	25	27	42	0.0115	0.296	AGEIDEAEYVRR	0.95	2.24	0.582	2			704.349	1406.68	1407.69	2	0.004009	2.848	455	466	TRUE
normal	normal_1	metE PROBABLE 5-METHYLTETRAHYDROPTEROYLTRIGLUTAMATE--HOMOCYSTEINE METHYLTRANSFERASE METE (methionine synthase, vitamin-B12 independent isozyme) 1259067:1261346 reverse MW:81582	Rv1133c	81582	1	25	27	42	0.0115	0.296	ALRDGHDAVADEIASSR	0.95	1.64	0.567	2			594.963	1781.87	1782.87	3	0.001805	1.012	366	382	TRUE
normal	normal_1	metE PROBABLE 5-METHYLTETRAHYDROPTEROYLTRIGLUTAMATE--HOMOCYSTEINE METHYLTRANSFERASE METE (methionine synthase, vitamin-B12 independent isozyme) 1259067:1261346 reverse MW:81582	Rv1133c	81582	1	25	27	42	0.0115	0.296	ALRDGHDAVADEIASSR	0.95	5.31	0.797	2			891.941	1781.87	1782.87	2	0.001635	0.9173	366	382	TRUE
normal	normal_1	metE PROBABLE 5-METHYLTETRAHYDROPTEROYLTRIGLUTAMATE--HOMOCYSTEINE METHYLTRANSFERASE METE (methionine synthase, vitamin-B12 independent isozyme) 1259067:1261346 reverse MW:81582	Rv1133c	81582	1	25	27	42	0.0115	0.296	ARIEAIVASGAHR	0.95	3.39	0.501	2			675.883	1349.75	1350.76	2	-0.001331	-0.9857	401	413	TRUE
normal	normal_1	metE PROBABLE 5-METHYLTETRAHYDROPTEROYLTRIGLUTAMATE--HOMOCYSTEINE METHYLTRANSFERASE METE (methionine synthase, vitamin-B12 independent isozyme) 1259067:1261346 reverse MW:81582	Rv1133c	81582	1	25	27	42	0.0115	0.296	ATEGYWAGR	0.95	2.56	0.671	2			505.738	1009.46	1010.47	2	-0.0001874	-0.1854	29	37	TRUE
normal	normal_1	metE PROBABLE 5-METHYLTETRAHYDROPTEROYLTRIGLUTAMATE--HOMOCYSTEINE METHYLTRANSFERASE METE (methionine synthase, vitamin-B12 independent isozyme) 1259067:1261346 reverse MW:81582	Rv1133c	81582	1	25	27	42	0.0115	0.296	AVDGAGAPIER	0.95	2.43	0.28	2			528.278	1054.54	1055.55	2	0.0008518	0.807	174	184	TRUE
normal	normal_1	metE PROBABLE 5-METHYLTETRAHYDROPTEROYLTRIGLUTAMATE--HOMOCYSTEINE METHYLTRANSFERASE METE (methionine synthase, vitamin-B12 independent isozyme) 1259067:1261346 reverse MW:81582	Rv1133c	81582	1	25	27	42	0.0115	0.296	cVRPPILYGDVSRPR	0.95	2.83	0.455	2		c1: Carbamidomethyl (+57.02)	595.659	1783.96	1784.96	3	0.004707	2.637	522	536	TRUE
normal	normal_1	metE PROBABLE 5-METHYLTETRAHYDROPTEROYLTRIGLUTAMATE--HOMOCYSTEINE METHYLTRANSFERASE METE (methionine synthase, vitamin-B12 independent isozyme) 1259067:1261346 reverse MW:81582	Rv1133c	81582	1	25	27	42	0.0115	0.296	DDQPLADTANQVALAIR	0.95	4.81	0.59	2			905.973	1809.93	1810.93	2	0.008512	4.7	572	588	TRUE
normal	normal_1	metE PROBABLE 5-METHYLTETRAHYDROPTEROYLTRIGLUTAMATE--HOMOCYSTEINE METHYLTRANSFERASE METE (methionine synthase, vitamin-B12 independent isozyme) 1259067:1261346 reverse MW:81582	Rv1133c	81582	1	25	27	42	0.0115	0.296	DGHDAVADEIASSR	0.95	4.42	0.747	2			721.829	1441.64	1442.65	2	5.842e-05	0.0405	369	382	TRUE
normal	normal_1	metE PROBABLE 5-METHYLTETRAHYDROPTEROYLTRIGLUTAMATE--HOMOCYSTEINE METHYLTRANSFERASE METE (methionine synthase, vitamin-B12 independent isozyme) 1259067:1261346 reverse MW:81582	Rv1133c	81582	1	25	27	42	0.0115	0.296	DGHDAVADEIASSR	0.95	4.65	0.766	2			721.83	1441.65	1442.65	2	0.001889	1.31	369	382	TRUE
normal	normal_1	metE PROBABLE 5-METHYLTETRAHYDROPTEROYLTRIGLUTAMATE--HOMOCYSTEINE METHYLTRANSFERASE METE (methionine synthase, vitamin-B12 independent isozyme) 1259067:1261346 reverse MW:81582	Rv1133c	81582	1	25	27	42	0.0115	0.296	ELLPLR	0.95	0.951	0.827	2			370.737	739.46	740.467	2	0.0001985	0.268	611	616	TRUE
normal	normal_1	metE PROBABLE 5-METHYLTETRAHYDROPTEROYLTRIGLUTAMATE--HOMOCYSTEINE METHYLTRANSFERASE METE (methionine synthase, vitamin-B12 independent isozyme) 1259067:1261346 reverse MW:81582	Rv1133c	81582	1	25	27	42	0.0115	0.296	GTDQIAPLEmTK	0.95	3.44	0.664	2		m10: Oxidation (+15.99)	660.329	1318.64	1319.65	2	-4.623e-05	-0.03503	107	118	TRUE
normal	normal_1	metE PROBABLE 5-METHYLTETRAHYDROPTEROYLTRIGLUTAMATE--HOMOCYSTEINE METHYLTRANSFERASE METE (methionine synthase, vitamin-B12 independent isozyme) 1259067:1261346 reverse MW:81582	Rv1133c	81582	1	25	27	42	0.0115	0.296	GTDQIAPLEMTK	0.95	3.63	0.688	2			652.331	1302.65	1303.66	2	-0.0009808	-0.7524	107	118	TRUE
normal	normal_1	metE PROBABLE 5-METHYLTETRAHYDROPTEROYLTRIGLUTAMATE--HOMOCYSTEINE METHYLTRANSFERASE METE (methionine synthase, vitamin-B12 independent isozyme) 1259067:1261346 reverse MW:81582	Rv1133c	81582	1	25	27	42	0.0115	0.296	GTDQIAPLEMTK	0.95	3.51	0.737	2			652.332	1302.65	1303.66	2	0.001094	0.8395	107	118	TRUE
normal	normal_1	metE PROBABLE 5-METHYLTETRAHYDROPTEROYLTRIGLUTAMATE--HOMOCYSTEINE METHYLTRANSFERASE METE (methionine synthase, vitamin-B12 independent isozyme) 1259067:1261346 reverse MW:81582	Rv1133c	81582	1	25	27	42	0.0115	0.296	IEAIVASGAHR	0.95	3.56	0.509	2			562.315	1122.62	1123.62	2	0.000516	0.4593	403	413	TRUE
normal	normal_1	metE PROBABLE 5-METHYLTETRAHYDROPTEROYLTRIGLUTAMATE--HOMOCYSTEINE METHYLTRANSFERASE METE (methionine synthase, vitamin-B12 independent isozyme) 1259067:1261346 reverse MW:81582	Rv1133c	81582	1	25	27	42	0.0115	0.296	IEAIVASGAHR	0.95	3.07	0.614	2			375.212	1122.61	1123.62	3	-0.000474	-0.4218	403	413	TRUE
normal	normal_1	metE PROBABLE 5-METHYLTETRAHYDROPTEROYLTRIGLUTAMATE--HOMOCYSTEINE METHYLTRANSFERASE METE (methionine synthase, vitamin-B12 independent isozyme) 1259067:1261346 reverse MW:81582	Rv1133c	81582	1	25	27	42	0.0115	0.296	IEAIVASGAHR	0.95	3.28	0.685	2			375.212	1122.61	1123.62	3	-0.001206	-1.074	403	413	TRUE
normal	normal_1	metE PROBABLE 5-METHYLTETRAHYDROPTEROYLTRIGLUTAMATE--HOMOCYSTEINE METHYLTRANSFERASE METE (methionine synthase, vitamin-B12 independent isozyme) 1259067:1261346 reverse MW:81582	Rv1133c	81582	1	25	27	42	0.0115	0.296	LWVNPDcGLK	0.95	2.49	0.56	2		c7: Carbamidomethyl (+57.02)	601.307	1200.6	1201.6	2	0.002027	1.687	726	735	TRUE
normal	normal_1	metE PROBABLE 5-METHYLTETRAHYDROPTEROYLTRIGLUTAMATE--HOMOCYSTEINE METHYLTRANSFERASE METE (methionine synthase, vitamin-B12 independent isozyme) 1259067:1261346 reverse MW:81582	Rv1133c	81582	1	25	27	42	0.0115	0.296	LWVNPDcGLK	0.95	2.55	0.556	2		c7: Carbamidomethyl (+57.02)	601.306	1200.6	1201.6	2	0.0004402	0.3663	726	735	TRUE
normal	normal_1	metE PROBABLE 5-METHYLTETRAHYDROPTEROYLTRIGLUTAMATE--HOMOCYSTEINE METHYLTRANSFERASE METE (methionine synthase, vitamin-B12 independent isozyme) 1259067:1261346 reverse MW:81582	Rv1133c	81582	1	25	27	42	0.0115	0.296	NVDEVTASLHNMVAAAR	0.95	5.31	0.706	2			899.451	1796.89	1797.89	2	0.004287	2.385	738	754	TRUE
normal	normal_1	metE PROBABLE 5-METHYLTETRAHYDROPTEROYLTRIGLUTAMATE--HOMOCYSTEINE METHYLTRANSFERASE METE (methionine synthase, vitamin-B12 independent isozyme) 1259067:1261346 reverse MW:81582	Rv1133c	81582	1	25	27	42	0.0115	0.296	NVDEVTASLHNmVAAAR	0.95	4.37	0.78	2		m12: Oxidation (+15.99)	907.447	1812.88	1813.89	2	-2.709e-05	-0.01494	738	754	TRUE
normal	normal_1	metE PROBABLE 5-METHYLTETRAHYDROPTEROYLTRIGLUTAMATE--HOMOCYSTEINE METHYLTRANSFERASE METE (methionine synthase, vitamin-B12 independent isozyme) 1259067:1261346 reverse MW:81582	Rv1133c	81582	1	25	27	42	0.0115	0.296	QEITEVIALQER	0.95	4.02	0.384	2			714.891	1427.77	1428.77	2	0.005992	4.194	469	480	TRUE
normal	normal_1	metE PROBABLE 5-METHYLTETRAHYDROPTEROYLTRIGLUTAMATE--HOMOCYSTEINE METHYLTRANSFERASE METE (methionine synthase, vitamin-B12 independent isozyme) 1259067:1261346 reverse MW:81582	Rv1133c	81582	1	25	27	42	0.0115	0.296	QPFTATITGSPR	0.95	2.03	0.654	2			638.34	1274.66	1275.67	2	0.002455	1.924	8	19	TRUE
normal	normal_1	metE PROBABLE 5-METHYLTETRAHYDROPTEROYLTRIGLUTAMATE--HOMOCYSTEINE METHYLTRANSFERASE METE (methionine synthase, vitamin-B12 independent isozyme) 1259067:1261346 reverse MW:81582	Rv1133c	81582	1	25	27	42	0.0115	0.296	QPFTATITGSPR	0.95	2.54	0.8	2			638.339	1274.66	1275.67	2	0.001966	1.541	8	19	TRUE
normal	normal_1	metE PROBABLE 5-METHYLTETRAHYDROPTEROYLTRIGLUTAMATE--HOMOCYSTEINE METHYLTRANSFERASE METE (methionine synthase, vitamin-B12 independent isozyme) 1259067:1261346 reverse MW:81582	Rv1133c	81582	1	25	27	42	0.0115	0.296	RATEGYWAGR	0.95	2.76	0.505	2			583.788	1165.56	1166.57	2	-0.002349	-2.014	28	37	TRUE
normal	normal_1	metE PROBABLE 5-METHYLTETRAHYDROPTEROYLTRIGLUTAMATE--HOMOCYSTEINE METHYLTRANSFERASE METE (methionine synthase, vitamin-B12 independent isozyme) 1259067:1261346 reverse MW:81582	Rv1133c	81582	1	25	27	42	0.0115	0.296	RQPFTATITGSPR	0.95	3.78	0.585	2			716.388	1430.76	1431.77	2	-0.001111	-0.7762	7	19	TRUE
normal	normal_1	metE PROBABLE 5-METHYLTETRAHYDROPTEROYLTRIGLUTAMATE--HOMOCYSTEINE METHYLTRANSFERASE METE (methionine synthase, vitamin-B12 independent isozyme) 1259067:1261346 reverse MW:81582	Rv1133c	81582	1	25	27	42	0.0115	0.296	SELEAVAATLR	0.95	4.33	0.365	2			580.322	1158.63	1159.63	2	0.004898	4.224	41	51	TRUE
normal	normal_1	metE PROBABLE 5-METHYLTETRAHYDROPTEROYLTRIGLUTAMATE--HOMOCYSTEINE METHYLTRANSFERASE METE (methionine synthase, vitamin-B12 independent isozyme) 1259067:1261346 reverse MW:81582	Rv1133c	81582	1	25	27	42	0.0115	0.296	SELEAVAATLRR	0.95	2.31	0.533	2			658.372	1314.73	1315.73	2	0.00475	3.61	41	52	TRUE
normal	normal_1	metE PROBABLE 5-METHYLTETRAHYDROPTEROYLTRIGLUTAMATE--HOMOCYSTEINE METHYLTRANSFERASE METE (methionine synthase, vitamin-B12 independent isozyme) 1259067:1261346 reverse MW:81582	Rv1133c	81582	1	25	27	42	0.0115	0.296	SWLAFGAEK	0.95	1.69	0.628	2			504.761	1007.51	1008.51	2	0.0006045	0.5994	348	356	TRUE
normal	normal_1	metE PROBABLE 5-METHYLTETRAHYDROPTEROYLTRIGLUTAMATE--HOMOCYSTEINE METHYLTRANSFERASE METE (methionine synthase, vitamin-B12 independent isozyme) 1259067:1261346 reverse MW:81582	Rv1133c	81582	1	25	27	42	0.0115	0.296	TLVAGVVDGR	0.95	2.31	0.595	2			493.784	985.554	986.563	2	-0.001292	-1.309	288	297	TRUE
normal	normal_1	metE PROBABLE 5-METHYLTETRAHYDROPTEROYLTRIGLUTAMATE--HOMOCYSTEINE METHYLTRANSFERASE METE (methionine synthase, vitamin-B12 independent isozyme) 1259067:1261346 reverse MW:81582	Rv1133c	81582	1	25	27	42	0.0115	0.296	TLVAGVVDGR	0.95	3.04	0.591	2			493.785	985.556	986.563	2	-0.0002543	-0.2577	288	297	TRUE
normal	normal_1	metE PROBABLE 5-METHYLTETRAHYDROPTEROYLTRIGLUTAMATE--HOMOCYSTEINE METHYLTRANSFERASE METE (methionine synthase, vitamin-B12 independent isozyme) 1259067:1261346 reverse MW:81582	Rv1133c	81582	1	25	27	42	0.0115	0.296	TLVAGVVDGR	0.95	3.07	0.68	2			493.785	985.556	986.563	2	-7.117e-05	-0.07213	288	297	TRUE
normal	normal_1	metE PROBABLE 5-METHYLTETRAHYDROPTEROYLTRIGLUTAMATE--HOMOCYSTEINE METHYLTRANSFERASE METE (methionine synthase, vitamin-B12 independent isozyme) 1259067:1261346 reverse MW:81582	Rv1133c	81582	1	25	27	42	0.0115	0.296	VPSAEEMADSLR	0.95	1.43	0.804	2			652.811	1303.61	1304.62	2	-0.0002302	-0.1765	704	715	TRUE
normal	normal_1	metE PROBABLE 5-METHYLTETRAHYDROPTEROYLTRIGLUTAMATE--HOMOCYSTEINE METHYLTRANSFERASE METE (methionine synthase, vitamin-B12 independent isozyme) 1259067:1261346 reverse MW:81582	Rv1133c	81582	1	25	27	42	0.0115	0.296	VPSAEEMADSLR	0.95	3.18	0.669	2			652.811	1303.61	1304.62	2	-0.0003523	-0.2701	704	715	TRUE
normal	normal_1	metE PROBABLE 5-METHYLTETRAHYDROPTEROYLTRIGLUTAMATE--HOMOCYSTEINE METHYLTRANSFERASE METE (methionine synthase, vitamin-B12 independent isozyme) 1259067:1261346 reverse MW:81582	Rv1133c	81582	1	25	27	42	0.0115	0.296	VPSAEEmADSLR	0.95	3.22	0.834	2		m7: Oxidation (+15.99)	660.809	1319.6	1320.61	2	0.0005823	0.4409	704	715	TRUE
normal	normal_1	metE PROBABLE 5-METHYLTETRAHYDROPTEROYLTRIGLUTAMATE--HOMOCYSTEINE METHYLTRANSFERASE METE (methionine synthase, vitamin-B12 independent isozyme) 1259067:1261346 reverse MW:81582	Rv1133c	81582	1	25	27	42	0.0115	0.296	VPSAEEMADSLR	0.95	3.65	0.809	2			652.811	1303.61	1304.62	2	1.389e-05	0.01065	704	715	TRUE
normal	normal_1	metE PROBABLE 5-METHYLTETRAHYDROPTEROYLTRIGLUTAMATE--HOMOCYSTEINE METHYLTRANSFERASE METE (methionine synthase, vitamin-B12 independent isozyme) 1259067:1261346 reverse MW:81582	Rv1133c	81582	1	25	27	42	0.0115	0.296	VPSAEEmADSLR	0.95	3.51	0.85	2		m7: Oxidation (+15.99)	660.809	1319.6	1320.61	2	0.0004602	0.3485	704	715	TRUE
normal	normal_1	metE PROBABLE 5-METHYLTETRAHYDROPTEROYLTRIGLUTAMATE--HOMOCYSTEINE METHYLTRANSFERASE METE (methionine synthase, vitamin-B12 independent isozyme) 1259067:1261346 reverse MW:81582	Rv1133c	81582	1	25	27	42	0.0115	0.296	VREVVVLAR	0.95	3.19	0.595	2			520.832	1039.65	1040.66	2	-0.0005381	-0.517	357	365	TRUE
normal	normal_1	prsA PROBABLE RIBOSE-PHOSPHATE PYROPHOSPHOKINASE PRSA (Phosphoribosyl pyrophosphate synthetase) (PRPP synthetase) 1135501:1136481 reverse MW:35477	Rv1017c	35477.5	1	5	5	7	0.00191	0.178	DNYPDGNmVVVSPDSGR	0.95	3.95	0.686	2		m8: Oxidation (+15.99)	919.405	1836.8	1837.8	2	0.001131	0.6156	165	181	TRUE
normal	normal_1	prsA PROBABLE RIBOSE-PHOSPHATE PYROPHOSPHOKINASE PRSA (Phosphoribosyl pyrophosphate synthetase) (PRPP synthetase) 1135501:1136481 reverse MW:35477	Rv1017c	35477.5	1	5	5	7	0.00191	0.178	DNYPDGNMVVVSPDSGR	0.95	3.82	0.727	2			911.407	1820.8	1821.81	2	-0.00139	-0.7631	165	181	TRUE
normal	normal_1	prsA PROBABLE RIBOSE-PHOSPHATE PYROPHOSPHOKINASE PRSA (Phosphoribosyl pyrophosphate synthetase) (PRPP synthetase) 1135501:1136481 reverse MW:35477	Rv1017c	35477.5	1	5	5	7	0.00191	0.178	ELDVHVTSQDAR	0.95	2.65	0.671	2			685.339	1368.66	1369.67	2	-0.0008986	-0.6561	30	41	TRUE
normal	normal_1	prsA PROBABLE RIBOSE-PHOSPHATE PYROPHOSPHOKINASE PRSA (Phosphoribosyl pyrophosphate synthetase) (PRPP synthetase) 1135501:1136481 reverse MW:35477	Rv1017c	35477.5	1	5	5	7	0.00191	0.178	GQNLLTGYIR	0.95	3.66	0.59	2			567.818	1133.62	1134.63	2	0.001231	1.085	155	164	TRUE
normal	normal_1	prsA PROBABLE RIBOSE-PHOSPHATE PYROPHOSPHOKINASE PRSA (Phosphoribosyl pyrophosphate synthetase) (PRPP synthetase) 1135501:1136481 reverse MW:35477	Rv1017c	35477.5	1	5	5	7	0.00191	0.178	ITAVMPFYPYAR	0.95	3.52	0.486	2			714.874	1427.73	1428.73	2	0.00608	4.256	93	104	TRUE
normal	normal_1	prsA PROBABLE RIBOSE-PHOSPHATE PYROPHOSPHOKINASE PRSA (Phosphoribosyl pyrophosphate synthetase) (PRPP synthetase) 1135501:1136481 reverse MW:35477	Rv1017c	35477.5	1	5	5	7	0.00191	0.178	ITAVmPFYPYAR	0.95	4.02	0.567	2		m5: Oxidation (+15.99)	722.872	1443.73	1444.73	2	0.006771	4.686	93	104	TRUE
normal	normal_1	prsA PROBABLE RIBOSE-PHOSPHATE PYROPHOSPHOKINASE PRSA (Phosphoribosyl pyrophosphate synthetase) (PRPP synthetase) 1135501:1136481 reverse MW:35477	Rv1017c	35477.5	1	5	5	7	0.00191	0.178	LIADLLK	0.95	1.53	0.723	2			393.261	784.507	785.513	2	0.0005566	0.7085	119	125	TRUE
normal	normal_1	echA3 PROBABLE ENOYL-CoA HYDRATASE ECHA3 (ENOYL HYDRASE) (UNSATURATED ACYL-CoA HYDRATASE) (CROTONASE) 728583:729278 reverse MW:24355	Rv0632c	24355.7	1	4	4	4	0.00109	0.182	EFAGLNQHAHAATK	0.95	3.19	0.735	2			747.877	1493.74	1494.74	2	0.002638	1.765	194	207	TRUE
normal	normal_1	echA3 PROBABLE ENOYL-CoA HYDRATASE ECHA3 (ENOYL HYDRASE) (UNSATURATED ACYL-CoA HYDRATASE) (CROTONASE) 728583:729278 reverse MW:24355	Rv0632c	24355.7	1	4	4	4	0.00109	0.182	GGFELAYR	0.95	2.27	0.572	2			456.733	911.451	912.457	2	0.0006094	0.6679	81	88	TRUE
normal	normal_1	echA3 PROBABLE ENOYL-CoA HYDRATASE ECHA3 (ENOYL HYDRASE) (UNSATURATED ACYL-CoA HYDRATASE) (CROTONASE) 728583:729278 reverse MW:24355	Rv0632c	24355.7	1	4	4	4	0.00109	0.182	SAYQQATGLAK	0.95	2.26	0.498	2			569.299	1136.58	1137.59	2	6.741e-05	0.05926	152	162	TRUE
normal	normal_1	echA3 PROBABLE ENOYL-CoA HYDRATASE ECHA3 (ENOYL HYDRASE) (UNSATURATED ACYL-CoA HYDRATASE) (CROTONASE) 728583:729278 reverse MW:24355	Rv0632c	24355.7	1	4	4	4	0.00109	0.182	VFSGGFDLK	0.95	2.08	0.607	2			485.257	968.499	969.504	2	0.002066	2.131	57	65	TRUE
normal	normal_1	Rv3814c POSSIBLE ACYLTRANSFERASE 4279230:4280015 reverse MW:29291	Rv3814c	29291	1	3	3	3	0.00082	0.0996	LGGGAPTVEESR	0.95	2.48	0.714	2			586.798	1171.58	1172.59	2	-0.001587	-1.353	220	231	TRUE
normal	normal_1	Rv3814c POSSIBLE ACYLTRANSFERASE 4279230:4280015 reverse MW:29291	Rv3814c	29291	1	3	3	3	0.00082	0.0996	RLGGGAPTVEESR	0.95	1.9	0.415	2			443.572	1327.69	1328.69	3	0.008475	6.378	219	231	TRUE
normal	normal_1	Rv3814c POSSIBLE ACYLTRANSFERASE 4279230:4280015 reverse MW:29291	Rv3814c	29291	1	3	3	3	0.00082	0.0996	SVGADAYAVAVQR	0.95	3.45	0.585	2			653.843	1305.67	1306.67	2	0.003202	2.451	93	105	TRUE
normal	normal_1	fabG4 PROBABLE 3-OXOACYL-[ACYL-CARRIER PROTEIN] REDUCTASE FABG4 (3-KETOACYL-ACYL CARRIER PROTEIN REDUCTASE) 290665:292029 reverse MW:46830	Rv0242c	46830.9	1	4	4	4	0.00109	0.143	AGEPPLTGSLLIGGAGR	0.95	4.51	0.786	2			783.438	1564.86	1565.86	2	0.003998	2.553	39	55	TRUE
normal	normal_1	fabG4 PROBABLE 3-OXOACYL-[ACYL-CARRIER PROTEIN] REDUCTASE FABG4 (3-KETOACYL-ACYL CARRIER PROTEIN REDUCTASE) 290665:292029 reverse MW:46830	Rv0242c	46830.9	1	4	4	4	0.00109	0.143	AGMIGITQALAPGLAAK	0.95	4.2	0.749	2			791.957	1581.9	1582.9	2	0.008794	5.556	365	381	TRUE
normal	normal_1	fabG4 PROBABLE 3-OXOACYL-[ACYL-CARRIER PROTEIN] REDUCTASE FABG4 (3-KETOACYL-ACYL CARRIER PROTEIN REDUCTASE) 290665:292029 reverse MW:46830	Rv0242c	46830.9	1	4	4	4	0.00109	0.143	VIGLSSIAGIAGNR	0.95	3.03	0.648	2			664.388	1326.76	1327.77	2	0.0002328	0.1754	342	355	TRUE
normal	normal_1	fabG4 PROBABLE 3-OXOACYL-[ACYL-CARRIER PROTEIN] REDUCTASE FABG4 (3-KETOACYL-ACYL CARRIER PROTEIN REDUCTASE) 290665:292029 reverse MW:46830	Rv0242c	46830.9	1	4	4	4	0.00109	0.143	VVVVGGTPEAAASTNER	0.95	4.19	0.812	2			828.931	1655.85	1656.86	2	-0.0003621	-0.2185	119	135	TRUE
normal	normal_1	icd2 PROBABLE ISOCITRATE DEHYDROGENASE [NADP] ICD2 (OXALOSUCCINATE DECARBOXYLASE) (IDH) (NADP+-SPECIFIC ICDH) (IDP) 72274:74511 reverse MW:82551	Rv0066c	82552.2	1	17	18	19	0.00519	0.248	AFAEPAGIK	0.95	2.36	0.44	2			452.25	902.486	903.494	2	0.000276	0.3055	30	38	TRUE
normal	normal_1	icd2 PROBABLE ISOCITRATE DEHYDROGENASE [NADP] ICD2 (OXALOSUCCINATE DECARBOXYLASE) (IDH) (NADP+-SPECIFIC ICDH) (IDP) 72274:74511 reverse MW:82551	Rv0066c	82552.2	1	17	18	19	0.00519	0.248	AVNPESTFSR	0.95	2.17	0.753	2			554.275	1106.54	1107.54	2	-0.0005621	-0.5075	377	386	TRUE
normal	normal_1	icd2 PROBABLE ISOCITRATE DEHYDROGENASE [NADP] ICD2 (OXALOSUCCINATE DECARBOXYLASE) (IDH) (NADP+-SPECIFIC ICDH) (IDP) 72274:74511 reverse MW:82551	Rv0066c	82552.2	1	17	18	19	0.00519	0.248	cHEHRPELAmVDSAR	0.95	2.71	0.728	2		c1: Carbamidomethyl (+57.02), m10: Oxidation (+15.99)	608.614	1822.82	1823.83	3	-0.0006879	-0.3772	324	338	TRUE
normal	normal_1	icd2 PROBABLE ISOCITRATE DEHYDROGENASE [NADP] ICD2 (OXALOSUCCINATE DECARBOXYLASE) (IDH) (NADP+-SPECIFIC ICDH) (IDP) 72274:74511 reverse MW:82551	Rv0066c	82552.2	1	17	18	19	0.00519	0.248	cHEHRPELAmVDSAR	0.95	2.51	0.805	2		c1: Carbamidomethyl (+57.02), m10: Oxidation (+15.99)	456.713	1822.82	1823.83	4	0.001618	0.8872	324	338	TRUE
normal	normal_1	icd2 PROBABLE ISOCITRATE DEHYDROGENASE [NADP] ICD2 (OXALOSUCCINATE DECARBOXYLASE) (IDH) (NADP+-SPECIFIC ICDH) (IDP) 72274:74511 reverse MW:82551	Rv0066c	82552.2	1	17	18	19	0.00519	0.248	cLGSAVNPVLR	0.95	2.17	0.457	2		c1: Carbamidomethyl (+57.02)	593.323	1184.63	1185.64	2	-0.001215	-1.025	131	141	TRUE
normal	normal_1	icd2 PROBABLE ISOCITRATE DEHYDROGENASE [NADP] ICD2 (OXALOSUCCINATE DECARBOXYLASE) (IDH) (NADP+-SPECIFIC ICDH) (IDP) 72274:74511 reverse MW:82551	Rv0066c	82552.2	1	17	18	19	0.00519	0.248	DAPIRDWVK	0.95	1.87	0.567	2			550.298	1098.58	1099.59	2	-0.0006092	-0.554	466	474	TRUE
normal	normal_1	icd2 PROBABLE ISOCITRATE DEHYDROGENASE [NADP] ICD2 (OXALOSUCCINATE DECARBOXYLASE) (IDH) (NADP+-SPECIFIC ICDH) (IDP) 72274:74511 reverse MW:82551	Rv0066c	82552.2	1	17	18	19	0.00519	0.248	DEIIEDLHR	0.95	2.65	0.581	2			570.288	1138.56	1139.57	2	0.0001596	0.14	315	323	TRUE
normal	normal_1	icd2 PROBABLE ISOCITRATE DEHYDROGENASE [NADP] ICD2 (OXALOSUCCINATE DECARBOXYLASE) (IDH) (NADP+-SPECIFIC ICDH) (IDP) 72274:74511 reverse MW:82551	Rv0066c	82552.2	1	17	18	19	0.00519	0.248	GLDTIAATGNILR	0.95	4.06	0.495	2			657.874	1313.73	1314.74	2	0.003168	2.41	538	550	TRUE
normal	normal_1	icd2 PROBABLE ISOCITRATE DEHYDROGENASE [NADP] ICD2 (OXALOSUCCINATE DECARBOXYLASE) (IDH) (NADP+-SPECIFIC ICDH) (IDP) 72274:74511 reverse MW:82551	Rv0066c	82552.2	1	17	18	19	0.00519	0.248	GYAVPDYPADPK	0.95	2.44	0.634	2			646.813	1291.61	1292.62	2	0.002022	1.564	106	117	TRUE
normal	normal_1	icd2 PROBABLE ISOCITRATE DEHYDROGENASE [NADP] ICD2 (OXALOSUCCINATE DECARBOXYLASE) (IDH) (NADP+-SPECIFIC ICDH) (IDP) 72274:74511 reverse MW:82551	Rv0066c	82552.2	1	17	18	19	0.00519	0.248	GYAVPDYPADPK	0.95	3.21	0.825	2			646.81	1291.61	1292.62	2	-0.002983	-2.308	106	117	TRUE
normal	normal_1	icd2 PROBABLE ISOCITRATE DEHYDROGENASE [NADP] ICD2 (OXALOSUCCINATE DECARBOXYLASE) (IDH) (NADP+-SPECIFIC ICDH) (IDP) 72274:74511 reverse MW:82551	Rv0066c	82552.2	1	17	18	19	0.00519	0.248	IEASDISVAAR	0.95	2.98	0.513	2			566.304	1130.59	1131.6	2	0.0004317	0.3815	39	49	TRUE
normal	normal_1	icd2 PROBABLE ISOCITRATE DEHYDROGENASE [NADP] ICD2 (OXALOSUCCINATE DECARBOXYLASE) (IDH) (NADP+-SPECIFIC ICDH) (IDP) 72274:74511 reverse MW:82551	Rv0066c	82552.2	1	17	18	19	0.00519	0.248	IESLPASQR	0.95	2.3	0.526	2			500.775	999.535	1000.54	2	0.000221	0.2209	306	314	TRUE
normal	normal_1	icd2 PROBABLE ISOCITRATE DEHYDROGENASE [NADP] ICD2 (OXALOSUCCINATE DECARBOXYLASE) (IDH) (NADP+-SPECIFIC ICDH) (IDP) 72274:74511 reverse MW:82551	Rv0066c	82552.2	1	17	18	19	0.00519	0.248	ILAEFPDYLTEEQR	0.95	4.29	0.647	2			862.436	1722.86	1723.85	2	0.009749	5.655	50	63	TRUE
normal	normal_1	icd2 PROBABLE ISOCITRATE DEHYDROGENASE [NADP] ICD2 (OXALOSUCCINATE DECARBOXYLASE) (IDH) (NADP+-SPECIFIC ICDH) (IDP) 72274:74511 reverse MW:82551	Rv0066c	82552.2	1	17	18	19	0.00519	0.248	IYQEIINFcK	0.95	3.57	0.731	2		c9: Carbamidomethyl (+57.02)	664.342	1326.67	1327.67	2	0.005316	4.004	387	396	TRUE
normal	normal_1	icd2 PROBABLE ISOCITRATE DEHYDROGENASE [NADP] ICD2 (OXALOSUCCINATE DECARBOXYLASE) (IDH) (NADP+-SPECIFIC ICDH) (IDP) 72274:74511 reverse MW:82551	Rv0066c	82552.2	1	17	18	19	0.00519	0.248	LTQLPDTNIIK	0.95	2.74	0.394	2			628.368	1254.72	1255.73	2	0.002739	2.181	74	84	TRUE
normal	normal_1	icd2 PROBABLE ISOCITRATE DEHYDROGENASE [NADP] ICD2 (OXALOSUCCINATE DECARBOXYLASE) (IDH) (NADP+-SPECIFIC ICDH) (IDP) 72274:74511 reverse MW:82551	Rv0066c	82552.2	1	17	18	19	0.00519	0.248	QLVEENHLR	0.95	2.28	0.594	2			569.303	1136.59	1137.6	2	-0.001489	-1.309	595	603	TRUE
normal	normal_1	icd2 PROBABLE ISOCITRATE DEHYDROGENASE [NADP] ICD2 (OXALOSUCCINATE DECARBOXYLASE) (IDH) (NADP+-SPECIFIC ICDH) (IDP) 72274:74511 reverse MW:82551	Rv0066c	82552.2	1	17	18	19	0.00519	0.248	TFNAALEAVQG	0.95	3.02	0.577	2			560.788	1119.56	1120.56	2	0.004939	4.407	735	745	TRUE
normal	normal_1	icd2 PROBABLE ISOCITRATE DEHYDROGENASE [NADP] ICD2 (OXALOSUCCINATE DECARBOXYLASE) (IDH) (NADP+-SPECIFIC ICDH) (IDP) 72274:74511 reverse MW:82551	Rv0066c	82552.2	1	17	18	19	0.00519	0.248	VPDNLAELGR	0.95	2.82	0.605	2			542.294	1082.57	1083.58	2	0.0005576	0.5146	64	73	TRUE
normal	normal_1	icd2 PROBABLE ISOCITRATE DEHYDROGENASE [NADP] ICD2 (OXALOSUCCINATE DECARBOXYLASE) (IDH) (NADP+-SPECIFIC ICDH) (IDP) 72274:74511 reverse MW:82551	Rv0066c	82552.2	1	17	18	19	0.00519	0.248	VSHPIVFGHAVR	0.95	2.37	0.674	2			440.25	1317.73	1318.74	3	-0.001392	-1.056	263	274	TRUE
normal	normal_1	sahH PROBABLE ADENOSYLHOMOCYSTEINASE SAHH (S-ADENOSYL-L-HOMOCYSTEINE HYDROLASE) (ADOHCYASE) 3628160:3629647 reverse MW:54324	Rv3248c	54324.3	1	17	18	31	0.00847	0.301	AGVVPPAEEDDPAEWK	0.95	2.97	0.665	2			855.408	1708.8	1709.8	2	0.006329	3.702	173	188	TRUE
normal	normal_1	sahH PROBABLE ADENOSYLHOMOCYSTEINASE SAHH (S-ADENOSYL-L-HOMOCYSTEINE HYDROLASE) (ADOHCYASE) 3628160:3629647 reverse MW:54324	Rv3248c	54324.3	1	17	18	31	0.00847	0.301	AGVVPPAEEDDPAEWK	0.95	2.87	0.884	2			855.405	1708.8	1709.8	2	0.0004698	0.2747	173	188	TRUE
normal	normal_1	sahH PROBABLE ADENOSYLHOMOCYSTEINASE SAHH (S-ADENOSYL-L-HOMOCYSTEINE HYDROLASE) (ADOHCYASE) 3628160:3629647 reverse MW:54324	Rv3248c	54324.3	1	17	18	31	0.00847	0.301	AGVVPPAEEDDPAEWK	0.95	3.45	0.863	2			855.406	1708.8	1709.8	2	0.002667	1.56	173	188	TRUE
normal	normal_1	sahH PROBABLE ADENOSYLHOMOCYSTEINASE SAHH (S-ADENOSYL-L-HOMOCYSTEINE HYDROLASE) (ADOHCYASE) 3628160:3629647 reverse MW:54324	Rv3248c	54324.3	1	17	18	31	0.00847	0.301	AGVVPPAEEDDPAEWK	0.95	2.7	0.947	2			855.405	1708.8	1709.8	2	0.00108	0.6317	173	188	TRUE
normal	normal_1	sahH PROBABLE ADENOSYLHOMOCYSTEINASE SAHH (S-ADENOSYL-L-HOMOCYSTEINE HYDROLASE) (ADOHCYASE) 3628160:3629647 reverse MW:54324	Rv3248c	54324.3	1	17	18	31	0.00847	0.301	DIIMLEHIK	0.95	2.43	0.414	2			556.313	1110.61	1111.62	2	0.0006981	0.628	342	350	TRUE
normal	normal_1	sahH PROBABLE ADENOSYLHOMOCYSTEINASE SAHH (S-ADENOSYL-L-HOMOCYSTEINE HYDROLASE) (ADOHCYASE) 3628160:3629647 reverse MW:54324	Rv3248c	54324.3	1	17	18	31	0.00847	0.301	DIIMLEHIK	0.95	2.64	0.422	2			556.314	1110.61	1111.62	2	0.001919	1.726	342	350	TRUE
normal	normal_1	sahH PROBABLE ADENOSYLHOMOCYSTEINASE SAHH (S-ADENOSYL-L-HOMOCYSTEINE HYDROLASE) (ADOHCYASE) 3628160:3629647 reverse MW:54324	Rv3248c	54324.3	1	17	18	31	0.00847	0.301	EYAEVQPLK	0.95	2.03	0.655	2			538.784	1075.55	1076.56	2	-0.001141	-1.06	52	60	TRUE
normal	normal_1	sahH PROBABLE ADENOSYLHOMOCYSTEINASE SAHH (S-ADENOSYL-L-HOMOCYSTEINE HYDROLASE) (ADOHCYASE) 3628160:3629647 reverse MW:54324	Rv3248c	54324.3	1	17	18	31	0.00847	0.301	GVPVFAWK	0.95	1.59	0.566	2			452.258	902.501	903.509	2	-0.0002145	-0.2374	119	126	TRUE
normal	normal_1	sahH PROBABLE ADENOSYLHOMOCYSTEINASE SAHH (S-ADENOSYL-L-HOMOCYSTEINE HYDROLASE) (ADOHCYASE) 3628160:3629647 reverse MW:54324	Rv3248c	54324.3	1	17	18	31	0.00847	0.301	GVTEETTTGVLR	0.95	3.52	0.587	2			631.832	1261.65	1262.66	2	-0.00145	-1.148	214	225	TRUE
normal	normal_1	sahH PROBABLE ADENOSYLHOMOCYSTEINASE SAHH (S-ADENOSYL-L-HOMOCYSTEINE HYDROLASE) (ADOHCYASE) 3628160:3629647 reverse MW:54324	Rv3248c	54324.3	1	17	18	31	0.00847	0.301	HSLIDGINR	0.95	2.77	0.69	2			512.781	1023.55	1024.55	2	0.001433	1.399	259	267	TRUE
normal	normal_1	sahH PROBABLE ADENOSYLHOMOCYSTEINASE SAHH (S-ADENOSYL-L-HOMOCYSTEINE HYDROLASE) (ADOHCYASE) 3628160:3629647 reverse MW:54324	Rv3248c	54324.3	1	17	18	31	0.00847	0.301	HSLIDGINR	0.95	3.21	0.645	2			512.781	1023.55	1024.55	2	0.0004567	0.4457	259	267	TRUE
normal	normal_1	sahH PROBABLE ADENOSYLHOMOCYSTEINASE SAHH (S-ADENOSYL-L-HOMOCYSTEINE HYDROLASE) (ADOHCYASE) 3628160:3629647 reverse MW:54324	Rv3248c	54324.3	1	17	18	31	0.00847	0.301	IADLSLADFGR	0.95	3.65	0.714	2			589.317	1176.62	1177.62	2	0.004556	3.869	23	33	TRUE
normal	normal_1	sahH PROBABLE ADENOSYLHOMOCYSTEINASE SAHH (S-ADENOSYL-L-HOMOCYSTEINE HYDROLASE) (ADOHCYASE) 3628160:3629647 reverse MW:54324	Rv3248c	54324.3	1	17	18	31	0.00847	0.301	IADLSLADFGR	0.95	3.84	0.775	2			589.315	1176.61	1177.62	2	0.0007719	0.6555	23	33	TRUE
normal	normal_1	sahH PROBABLE ADENOSYLHOMOCYSTEINASE SAHH (S-ADENOSYL-L-HOMOCYSTEINE HYDROLASE) (ADOHCYASE) 3628160:3629647 reverse MW:54324	Rv3248c	54324.3	1	17	18	31	0.00847	0.301	IAEHEmPGLmSLR	0.95	2.26	0.6	2		m6: Oxidation (+15.99), m10: Oxidation (+15.99)	758.368	1514.72	1515.73	2	-0.001501	-0.9903	38	50	TRUE
normal	normal_1	sahH PROBABLE ADENOSYLHOMOCYSTEINASE SAHH (S-ADENOSYL-L-HOMOCYSTEINE HYDROLASE) (ADOHCYASE) 3628160:3629647 reverse MW:54324	Rv3248c	54324.3	1	17	18	31	0.00847	0.301	IAEHEmPGLMSLR	0.95	2.65	0.684	2		m6: Oxidation (+15.99)	750.372	1498.73	1499.73	2	0.001226	0.8178	38	50	TRUE
normal	normal_1	sahH PROBABLE ADENOSYLHOMOCYSTEINASE SAHH (S-ADENOSYL-L-HOMOCYSTEINE HYDROLASE) (ADOHCYASE) 3628160:3629647 reverse MW:54324	Rv3248c	54324.3	1	17	18	31	0.00847	0.301	IAEHEMPGLmSLR	0.95	2.99	0.665	2		m10: Oxidation (+15.99)	750.375	1498.74	1499.73	2	0.007696	5.132	38	50	TRUE
normal	normal_1	sahH PROBABLE ADENOSYLHOMOCYSTEINASE SAHH (S-ADENOSYL-L-HOMOCYSTEINE HYDROLASE) (ADOHCYASE) 3628160:3629647 reverse MW:54324	Rv3248c	54324.3	1	17	18	31	0.00847	0.301	IHVEALGGHLTK	0.95	3.8	0.737	2			637.864	1273.71	1274.72	2	-0.000507	-0.3977	460	471	TRUE
normal	normal_1	sahH PROBABLE ADENOSYLHOMOCYSTEINASE SAHH (S-ADENOSYL-L-HOMOCYSTEINE HYDROLASE) (ADOHCYASE) 3628160:3629647 reverse MW:54324	Rv3248c	54324.3	1	17	18	31	0.00847	0.301	IHVEALGGHLTK	0.95	3.37	0.672	2			425.578	1273.71	1274.72	3	-0.002199	-1.725	460	471	TRUE
normal	normal_1	sahH PROBABLE ADENOSYLHOMOCYSTEINASE SAHH (S-ADENOSYL-L-HOMOCYSTEINE HYDROLASE) (ADOHCYASE) 3628160:3629647 reverse MW:54324	Rv3248c	54324.3	1	17	18	31	0.00847	0.301	IHVEALGGHLTK	0.95	3.65	0.691	2			425.579	1273.71	1274.72	3	0.0001815	0.1423	460	471	TRUE
normal	normal_1	sahH PROBABLE ADENOSYLHOMOCYSTEINASE SAHH (S-ADENOSYL-L-HOMOCYSTEINE HYDROLASE) (ADOHCYASE) 3628160:3629647 reverse MW:54324	Rv3248c	54324.3	1	17	18	31	0.00847	0.301	KVLIcGYGDVGK	0.95	2.86	0.668	2		c5: Carbamidomethyl (+57.02)	654.853	1307.69	1308.7	2	0.001199	0.9163	277	288	TRUE
normal	normal_1	sahH PROBABLE ADENOSYLHOMOCYSTEINASE SAHH (S-ADENOSYL-L-HOMOCYSTEINE HYDROLASE) (ADOHCYASE) 3628160:3629647 reverse MW:54324	Rv3248c	54324.3	1	17	18	31	0.00847	0.301	NDEYDNEVYR	0.95	3.56	1	2			658.773	1315.53	1316.54	2	-8.005e-05	-0.0608	439	448	TRUE
normal	normal_1	sahH PROBABLE ADENOSYLHOMOCYSTEINASE SAHH (S-ADENOSYL-L-HOMOCYSTEINE HYDROLASE) (ADOHCYASE) 3628160:3629647 reverse MW:54324	Rv3248c	54324.3	1	17	18	31	0.00847	0.301	NDEYDNEVYRLPK	0.95	3.19	0.735	2			827.889	1653.76	1654.77	2	0.0001977	0.1195	439	451	TRUE
normal	normal_1	sahH PROBABLE ADENOSYLHOMOCYSTEINASE SAHH (S-ADENOSYL-L-HOMOCYSTEINE HYDROLASE) (ADOHCYASE) 3628160:3629647 reverse MW:54324	Rv3248c	54324.3	1	17	18	31	0.00847	0.301	NSLTPDVR	0.95	2.5	0.505	2			451.24	900.466	901.474	2	-0.0002877	-0.3191	9	16	TRUE
normal	normal_1	sahH PROBABLE ADENOSYLHOMOCYSTEINASE SAHH (S-ADENOSYL-L-HOMOCYSTEINE HYDROLASE) (ADOHCYASE) 3628160:3629647 reverse MW:54324	Rv3248c	54324.3	1	17	18	31	0.00847	0.301	NSLTPDVR	0.95	2.53	0.581	2			451.24	900.466	901.474	2	-0.0001046	-0.116	9	16	TRUE
normal	normal_1	sahH PROBABLE ADENOSYLHOMOCYSTEINASE SAHH (S-ADENOSYL-L-HOMOCYSTEINE HYDROLASE) (ADOHCYASE) 3628160:3629647 reverse MW:54324	Rv3248c	54324.3	1	17	18	31	0.00847	0.301	REYAEVQPLK	0.95	1.89	0.552	2			616.837	1231.66	1232.66	2	0.002495	2.024	51	60	TRUE
normal	normal_1	sahH PROBABLE ADENOSYLHOMOCYSTEINASE SAHH (S-ADENOSYL-L-HOMOCYSTEINE HYDROLASE) (ADOHCYASE) 3628160:3629647 reverse MW:54324	Rv3248c	54324.3	1	17	18	31	0.00847	0.301	SIIVLSEGR	0.95	1.7	0.721	2			487.287	972.56	973.568	2	-0.0006818	-0.7003	398	406	TRUE
normal	normal_1	sahH PROBABLE ADENOSYLHOMOCYSTEINASE SAHH (S-ADENOSYL-L-HOMOCYSTEINE HYDROLASE) (ADOHCYASE) 3628160:3629647 reverse MW:54324	Rv3248c	54324.3	1	17	18	31	0.00847	0.301	SIIVLSEGR	0.95	2.88	0.736	2			487.288	972.561	973.568	2	0.0009051	0.9297	398	406	TRUE
normal	normal_1	sahH PROBABLE ADENOSYLHOMOCYSTEINASE SAHH (S-ADENOSYL-L-HOMOCYSTEINE HYDROLASE) (ADOHCYASE) 3628160:3629647 reverse MW:54324	Rv3248c	54324.3	1	17	18	31	0.00847	0.301	VFLNLLR	0.95	1.79	0.587	2			437.779	873.544	874.551	2	6.594e-05	0.0754	189	195	TRUE
normal	normal_1	sahH PROBABLE ADENOSYLHOMOCYSTEINASE SAHH (S-ADENOSYL-L-HOMOCYSTEINE HYDROLASE) (ADOHCYASE) 3628160:3629647 reverse MW:54324	Rv3248c	54324.3	1	17	18	31	0.00847	0.301	VFLNLLR	0.95	2.46	0.665	2			437.779	873.544	874.551	2	0.000127	0.1452	189	195	TRUE
normal	normal_1	sahH PROBABLE ADENOSYLHOMOCYSTEINASE SAHH (S-ADENOSYL-L-HOMOCYSTEINE HYDROLASE) (ADOHCYASE) 3628160:3629647 reverse MW:54324	Rv3248c	54324.3	1	17	18	31	0.00847	0.301	VLIcGYGDVGK	0.95	2.81	0.75	2		c4: Carbamidomethyl (+57.02)	590.805	1179.6	1180.6	2	-0.0007247	-0.6138	278	288	TRUE
normal	normal_1	sahH PROBABLE ADENOSYLHOMOCYSTEINASE SAHH (S-ADENOSYL-L-HOMOCYSTEINE HYDROLASE) (ADOHCYASE) 3628160:3629647 reverse MW:54324	Rv3248c	54324.3	1	17	18	31	0.00847	0.301	VLIcGYGDVGK	0.95	3.46	0.801	2		c4: Carbamidomethyl (+57.02)	590.806	1179.6	1180.6	2	0.0009843	0.8338	278	288	TRUE
normal	normal_1	fadD31 PROBABLE ACYL-CoA LIGASE FADD31 (ACYL-COA SYNTHETASE) (ACYL-CoA SYNTHASE) 2177087:2178949 forward MW:66328	Rv1925	66328.8	1	6	6	6	0.00164	0.1	AFAPYGLPR	0.95	1.99	0.631	2			496.271	990.528	991.536	2	-0.0006591	-0.6647	340	348	TRUE
normal	normal_1	fadD31 PROBABLE ACYL-CoA LIGASE FADD31 (ACYL-COA SYNTHETASE) (ACYL-CoA SYNTHASE) 2177087:2178949 forward MW:66328	Rv1925	66328.8	1	6	6	6	0.00164	0.1	DSEPAVILTTAAAK	0.95	3.78	0.778	2			693.879	1385.74	1386.75	2	0.002524	1.82	140	153	TRUE
normal	normal_1	fadD31 PROBABLE ACYL-CoA LIGASE FADD31 (ACYL-COA SYNTHETASE) (ACYL-CoA SYNTHASE) 2177087:2178949 forward MW:66328	Rv1925	66328.8	1	6	6	6	0.00164	0.1	IADLLTIDGR	0.95	2.83	0.741	2			543.813	1085.61	1086.62	2	0.003054	2.81	501	510	TRUE
normal	normal_1	fadD31 PROBABLE ACYL-CoA LIGASE FADD31 (ACYL-COA SYNTHETASE) (ACYL-CoA SYNTHASE) 2177087:2178949 forward MW:66328	Rv1925	66328.8	1	6	6	6	0.00164	0.1	LVIIAER	0.95	1.93	0.416	2			407.264	812.513	813.519	2	0.000538	0.6613	550	556	TRUE
normal	normal_1	fadD31 PROBABLE ACYL-CoA LIGASE FADD31 (ACYL-COA SYNTHETASE) (ACYL-CoA SYNTHASE) 2177087:2178949 forward MW:66328	Rv1925	66328.8	1	6	6	6	0.00164	0.1	NAVEGFLNNVPR	0.95	3.57	0.568	2			665.351	1328.69	1329.69	2	0.002705	2.034	154	165	TRUE
normal	normal_1	fadD31 PROBABLE ACYL-CoA LIGASE FADD31 (ACYL-COA SYNTHETASE) (ACYL-CoA SYNTHASE) 2177087:2178949 forward MW:66328	Rv1925	66328.8	1	6	6	6	0.00164	0.1	WIQALSEGSR	0.95	2.95	0.531	2			573.8	1145.59	1146.59	2	0.002087	1.82	278	287	TRUE
normal	normal_1	leuS PROBABLE LEUCYL-tRNA SYNTHETASE LEUS (LEUCINE--tRNA LIGASE) (LEURS) 43562:46471 forward MW:107595	Rv0041	107596	1	9	9	9	0.00246	0.106	ADVIDEYR	0.95	2.52	0.731	2			490.737	979.46	980.468	2	-0.001357	-1.384	224	231	TRUE
normal	normal_1	leuS PROBABLE LEUCYL-tRNA SYNTHETASE LEUS (LEUCINE--tRNA LIGASE) (LEURS) 43562:46471 forward MW:107595	Rv0041	107596	1	9	9	9	0.00246	0.106	GSYVPAEQVIER	0.95	2.72	0.547	2			674.351	1346.69	1347.69	2	0.003549	2.634	707	718	TRUE
normal	normal_1	leuS PROBABLE LEUCYL-tRNA SYNTHETASE LEUS (LEUCINE--tRNA LIGASE) (LEURS) 43562:46471 forward MW:107595	Rv0041	107596	1	9	9	9	0.00246	0.106	LVVDEHTGETR	0.95	2.94	0.633	2			628.323	1254.63	1255.63	2	0.01075	8.562	796	806	TRUE
normal	normal_1	leuS PROBABLE LEUCYL-tRNA SYNTHETASE LEUS (LEUCINE--tRNA LIGASE) (LEURS) 43562:46471 forward MW:107595	Rv0041	107596	1	9	9	9	0.00246	0.106	NSVSPDEIcDAYGADTLR	0.95	4.29	0.818	2		c9: Carbamidomethyl (+57.02)	991.945	1981.88	1982.88	2	0.007015	3.538	746	763	TRUE
normal	normal_1	leuS PROBABLE LEUCYL-tRNA SYNTHETASE LEUS (LEUCINE--tRNA LIGASE) (LEURS) 43562:46471 forward MW:107595	Rv0041	107596	1	9	9	9	0.00246	0.106	STGAVALFSAR	0.95	3.6	0.745	2			540.296	1078.58	1079.58	2	0.001029	0.9529	311	321	TRUE
normal	normal_1	leuS PROBABLE LEUCYL-tRNA SYNTHETASE LEUS (LEUCINE--tRNA LIGASE) (LEURS) 43562:46471 forward MW:107595	Rv0041	107596	1	9	9	9	0.00246	0.106	TRTEANVVNFR	0.95	1.75	0.382	2			436.234	1305.68	1306.69	3	0.001419	1.086	136	146	TRUE
normal	normal_1	leuS PROBABLE LEUCYL-tRNA SYNTHETASE LEUS (LEUCINE--tRNA LIGASE) (LEURS) 43562:46471 forward MW:107595	Rv0041	107596	1	9	9	9	0.00246	0.106	VLYDLGHVSSR	0.95	2.22	0.695	2			623.334	1244.65	1245.66	2	0.00229	1.839	675	685	TRUE
normal	normal_1	leuS PROBABLE LEUCYL-tRNA SYNTHETASE LEUS (LEUCINE--tRNA LIGASE) (LEURS) 43562:46471 forward MW:107595	Rv0041	107596	1	9	9	9	0.00246	0.106	VVVAADTDEETLK	0.95	3.88	0.779	2			695.359	1388.7	1389.71	2	-0.0002051	-0.1476	924	936	TRUE
normal	normal_1	leuS PROBABLE LEUCYL-tRNA SYNTHETASE LEUS (LEUCINE--tRNA LIGASE) (LEURS) 43562:46471 forward MW:107595	Rv0041	107596	1	9	9	9	0.00246	0.106	YTAELAAR	0.95	1.71	0.574	2			447.737	893.46	894.468	2	-0.0003691	-0.4127	27	34	TRUE
normal	normal_1	ilvD PROBABLE DIHYDROXY-ACID DEHYDRATASE ILVD (DAD) 219996:221723 reverse MW:59352	Rv0189c	59352.3	1	4	4	4	0.00109	0.0835	LDGSVLLAGcDK	0.95	2.94	0.836	2		c10: Carbamidomethyl (+57.02)	624.317	1246.62	1247.63	2	-0.0027	-2.164	128	139	TRUE
normal	normal_1	ilvD PROBABLE DIHYDROXY-ACID DEHYDRATASE ILVD (DAD) 219996:221723 reverse MW:59352	Rv0189c	59352.3	1	4	4	4	0.00109	0.0835	TAGFDSDVFEGTAR	0.95	4.37	0.847	2			736.839	1471.66	1472.67	2	0.004501	3.057	414	427	TRUE
normal	normal_1	ilvD PROBABLE DIHYDROXY-ACID DEHYDRATASE ILVD (DAD) 219996:221723 reverse MW:59352	Rv0189c	59352.3	1	4	4	4	0.00109	0.0835	VLDVLADPAEFASR	0.95	4.24	0.661	2			751.898	1501.78	1502.79	2	0.004064	2.704	529	542	TRUE
normal	normal_1	ilvD PROBABLE DIHYDROXY-ACID DEHYDRATASE ILVD (DAD) 219996:221723 reverse MW:59352	Rv0189c	59352.3	1	4	4	4	0.00109	0.0835	YTTGVLSK	0.95	1.51	0.484	2			434.742	867.47	868.477	2	-0.0003256	-0.3749	553	560	TRUE
normal	normal_1	pckA PROBABLE IRON-REGULATED PHOSPHOENOLPYRUVATE CARBOXYKINASE [GTP] PCKA (PHOSPHOENOLPYRUVATE CARBOXYLASE) (PEPCK)(PEP CARBOXYKINASE) 251782:253602 forward MW:67253	Rv0211	67254	1	16	17	22	0.00601	0.304	AETLGDDIAWmR	0.95	3.27	0.68	2		m11: Oxidation (+15.99)	697.325	1392.64	1393.64	2	0.0005206	0.3735	290	301	TRUE
normal	normal_1	pckA PROBABLE IRON-REGULATED PHOSPHOENOLPYRUVATE CARBOXYKINASE [GTP] PCKA (PHOSPHOENOLPYRUVATE CARBOXYLASE) (PEPCK)(PEP CARBOXYKINASE) 251782:253602 forward MW:67253	Rv0211	67254	1	16	17	22	0.00601	0.304	AETLGDDIAWMR	0.95	4.01	0.846	2			689.327	1376.64	1377.65	2	0.0003184	0.2311	290	301	TRUE
normal	normal_1	pckA PROBABLE IRON-REGULATED PHOSPHOENOLPYRUVATE CARBOXYKINASE [GTP] PCKA (PHOSPHOENOLPYRUVATE CARBOXYLASE) (PEPCK)(PEP CARBOXYKINASE) 251782:253602 forward MW:67253	Rv0211	67254	1	16	17	22	0.00601	0.304	ALHSVGAPLEPGQK	0.95	2.73	0.416	2			468.592	1402.75	1403.76	3	-0.002227	-1.586	179	192	TRUE
normal	normal_1	pckA PROBABLE IRON-REGULATED PHOSPHOENOLPYRUVATE CARBOXYKINASE [GTP] PCKA (PHOSPHOENOLPYRUVATE CARBOXYLASE) (PEPCK)(PEP CARBOXYKINASE) 251782:253602 forward MW:67253	Rv0211	67254	1	16	17	22	0.00601	0.304	ALHSVGAPLEPGQK	0.95	3.09	0.534	2			468.592	1402.76	1403.76	3	-0.002044	-1.456	179	192	TRUE
normal	normal_1	pckA PROBABLE IRON-REGULATED PHOSPHOENOLPYRUVATE CARBOXYKINASE [GTP] PCKA (PHOSPHOENOLPYRUVATE CARBOXYLASE) (PEPCK)(PEP CARBOXYKINASE) 251782:253602 forward MW:67253	Rv0211	67254	1	16	17	22	0.00601	0.304	ALHSVGAPLEPGQK	0.95	3.92	0.703	2			702.385	1402.75	1403.76	2	-0.002702	-1.925	179	192	TRUE
normal	normal_1	pckA PROBABLE IRON-REGULATED PHOSPHOENOLPYRUVATE CARBOXYKINASE [GTP] PCKA (PHOSPHOENOLPYRUVATE CARBOXYLASE) (PEPCK)(PEP CARBOXYKINASE) 251782:253602 forward MW:67253	Rv0211	67254	1	16	17	22	0.00601	0.304	AYYFAAAFPSAcGK	0.95	3.86	0.616	2		c12: Carbamidomethyl (+57.02)	762.355	1522.7	1523.7	2	0.004461	2.928	262	275	TRUE
normal	normal_1	pckA PROBABLE IRON-REGULATED PHOSPHOENOLPYRUVATE CARBOXYKINASE [GTP] PCKA (PHOSPHOENOLPYRUVATE CARBOXYLASE) (PEPCK)(PEP CARBOXYKINASE) 251782:253602 forward MW:67253	Rv0211	67254	1	16	17	22	0.00601	0.304	DVAWPcSETK	0.95	2.91	0.691	2		c6: Carbamidomethyl (+57.02)	596.769	1191.52	1192.53	2	0.00113	0.9479	193	202	TRUE
normal	normal_1	pckA PROBABLE IRON-REGULATED PHOSPHOENOLPYRUVATE CARBOXYKINASE [GTP] PCKA (PHOSPHOENOLPYRUVATE CARBOXYLASE) (PEPCK)(PEP CARBOXYKINASE) 251782:253602 forward MW:67253	Rv0211	67254	1	16	17	22	0.00601	0.304	EIDAGPTNNWmDPGEMR	0.95	4.52	0.829	2		m11: Oxidation (+15.99)	974.914	1947.81	1948.82	2	0.004065	2.086	93	109	TRUE
normal	normal_1	pckA PROBABLE IRON-REGULATED PHOSPHOENOLPYRUVATE CARBOXYKINASE [GTP] PCKA (PHOSPHOENOLPYRUVATE CARBOXYLASE) (PEPCK)(PEP CARBOXYKINASE) 251782:253602 forward MW:67253	Rv0211	67254	1	16	17	22	0.00601	0.304	EIDAGPTNNWMDPGEMR	0.95	5.53	0.938	2			966.919	1931.82	1932.82	2	0.009967	5.156	93	109	TRUE
normal	normal_1	pckA PROBABLE IRON-REGULATED PHOSPHOENOLPYRUVATE CARBOXYKINASE [GTP] PCKA (PHOSPHOENOLPYRUVATE CARBOXYLASE) (PEPCK)(PEP CARBOXYKINASE) 251782:253602 forward MW:67253	Rv0211	67254	1	16	17	22	0.00601	0.304	EIWSYGSGYGGNALLGK	0.95	3.98	0.831	2			886.438	1770.86	1771.87	2	0.003798	2.144	212	228	TRUE
normal	normal_1	pckA PROBABLE IRON-REGULATED PHOSPHOENOLPYRUVATE CARBOXYKINASE [GTP] PCKA (PHOSPHOENOLPYRUVATE CARBOXYLASE) (PEPCK)(PEP CARBOXYKINASE) 251782:253602 forward MW:67253	Rv0211	67254	1	16	17	22	0.00601	0.304	FLWPGFGENSR	0.95	2.36	0.501	2			655.32	1308.63	1309.63	2	0.000292	0.223	510	520	TRUE
normal	normal_1	pckA PROBABLE IRON-REGULATED PHOSPHOENOLPYRUVATE CARBOXYKINASE [GTP] PCKA (PHOSPHOENOLPYRUVATE CARBOXYLASE) (PEPCK)(PEP CARBOXYKINASE) 251782:253602 forward MW:67253	Rv0211	67254	1	16	17	22	0.00601	0.304	GNDWYFR	0.95	1.92	0.832	2			479.215	956.415	957.421	2	0.001187	1.24	371	377	TRUE
normal	normal_1	pckA PROBABLE IRON-REGULATED PHOSPHOENOLPYRUVATE CARBOXYKINASE [GTP] PCKA (PHOSPHOENOLPYRUVATE CARBOXYLASE) (PEPCK)(PEP CARBOXYKINASE) 251782:253602 forward MW:67253	Rv0211	67254	1	16	17	22	0.00601	0.304	KTTVPLVTEAR	0.95	2.74	0.526	2			607.859	1213.7	1214.71	2	-0.0001933	-0.1592	422	432	TRUE
normal	normal_1	pckA PROBABLE IRON-REGULATED PHOSPHOENOLPYRUVATE CARBOXYKINASE [GTP] PCKA (PHOSPHOENOLPYRUVATE CARBOXYLASE) (PEPCK)(PEP CARBOXYKINASE) 251782:253602 forward MW:67253	Rv0211	67254	1	16	17	22	0.00601	0.304	LcDQLVEAGTFIR	0.95	4.58	0.556	2		c2: Carbamidomethyl (+57.02)	761.393	1520.77	1521.77	2	0.006133	4.03	48	60	TRUE
normal	normal_1	pckA PROBABLE IRON-REGULATED PHOSPHOENOLPYRUVATE CARBOXYKINASE [GTP] PCKA (PHOSPHOENOLPYRUVATE CARBOXYLASE) (PEPCK)(PEP CARBOXYKINASE) 251782:253602 forward MW:67253	Rv0211	67254	1	16	17	22	0.00601	0.304	LPTGVKDEFDALK	0.95	3.17	0.627	2			716.889	1431.76	1432.77	2	0.001155	0.8061	590	602	TRUE
normal	normal_1	pckA PROBABLE IRON-REGULATED PHOSPHOENOLPYRUVATE CARBOXYKINASE [GTP] PCKA (PHOSPHOENOLPYRUVATE CARBOXYLASE) (PEPCK)(PEP CARBOXYKINASE) 251782:253602 forward MW:67253	Rv0211	67254	1	16	17	22	0.00601	0.304	mGDDGFFVK	0.95	2.27	0.681	2		m1: Oxidation (+15.99)	516.229	1030.44	1031.45	2	0.0008805	0.8537	170	178	TRUE
normal	normal_1	pckA PROBABLE IRON-REGULATED PHOSPHOENOLPYRUVATE CARBOXYKINASE [GTP] PCKA (PHOSPHOENOLPYRUVATE CARBOXYLASE) (PEPCK)(PEP CARBOXYKINASE) 251782:253602 forward MW:67253	Rv0211	67254	1	16	17	22	0.00601	0.304	MGDDGFFVK	0.95	2.33	0.786	2			508.232	1014.45	1015.46	2	0.001533	1.51	170	178	TRUE
normal	normal_1	pckA PROBABLE IRON-REGULATED PHOSPHOENOLPYRUVATE CARBOXYKINASE [GTP] PCKA (PHOSPHOENOLPYRUVATE CARBOXYLASE) (PEPCK)(PEP CARBOXYKINASE) 251782:253602 forward MW:67253	Rv0211	67254	1	16	17	22	0.00601	0.304	NSYLALSDPSDVAR	0.95	4.41	0.479	2			754.375	1506.73	1507.74	2	0.003001	1.99	68	81	TRUE
normal	normal_1	pckA PROBABLE IRON-REGULATED PHOSPHOENOLPYRUVATE CARBOXYKINASE [GTP] PCKA (PHOSPHOENOLPYRUVATE CARBOXYLASE) (PEPCK)(PEP CARBOXYKINASE) 251782:253602 forward MW:67253	Rv0211	67254	1	16	17	22	0.00601	0.304	TTVPLVTEAR	0.95	2.49	0.44	2			543.812	1085.61	1086.62	2	0.001179	1.085	423	432	TRUE
normal	normal_1	pckA PROBABLE IRON-REGULATED PHOSPHOENOLPYRUVATE CARBOXYKINASE [GTP] PCKA (PHOSPHOENOLPYRUVATE CARBOXYLASE) (PEPCK)(PEP CARBOXYKINASE) 251782:253602 forward MW:67253	Rv0211	67254	1	16	17	22	0.00601	0.304	VVFTDGSEEEFQR	0.95	4.1	0.737	2			771.859	1541.7	1542.71	2	0.003473	2.251	35	47	TRUE
normal	normal_1	pckA PROBABLE IRON-REGULATED PHOSPHOENOLPYRUVATE CARBOXYKINASE [GTP] PCKA (PHOSPHOENOLPYRUVATE CARBOXYLASE) (PEPCK)(PEP CARBOXYKINASE) 251782:253602 forward MW:67253	Rv0211	67254	1	16	17	22	0.00601	0.304	VVFTDGSEEEFQR	0.95	4.5	0.765	2			771.859	1541.7	1542.71	2	0.002985	1.935	35	47	TRUE
normal	normal_1	pckA PROBABLE IRON-REGULATED PHOSPHOENOLPYRUVATE CARBOXYKINASE [GTP] PCKA (PHOSPHOENOLPYRUVATE CARBOXYLASE) (PEPCK)(PEP CARBOXYKINASE) 251782:253602 forward MW:67253	Rv0211	67254	1	16	17	22	0.00601	0.304	YITHFPETR	0.95	2.32	0.49	2			582.296	1162.58	1163.58	2	-0.0005361	-0.4607	203	211	TRUE
normal	normal_1	fba PROBABLE FRUCTOSE-BISPHOSPHATE ALDOLASE FBA 441265:442299 reverse MW:36544	Rv0363c	36544.6	1	2	2	2	0.000547	0.0756	LRPDILAQGQQVAAAK	0.95	4.9	0.797	2			839.986	1677.96	1678.96	2	0.004989	2.972	222	237	TRUE
normal	normal_1	fba PROBABLE FRUCTOSE-BISPHOSPHATE ALDOLASE FBA 441265:442299 reverse MW:36544	Rv0363c	36544.6	1	2	2	2	0.000547	0.0756	LYTSPEDFEK	0.95	2.35	0.585	2			614.791	1227.57	1228.57	2	0.001164	0.9478	180	189	TRUE
normal	normal_1	hemB PROBABLE DELTA-AMINOLEVULINIC ACID DEHYDRATASE HEMB (PORPHOBILINOGEN SYNTHASE) (ALAD) (ALADH) 604602:605591 forward MW:34871	Rv0512	34871.4	0.998	2	2	2	0.000547	0.076	AAAANNWIDER	0.95	3.39	0.643	2			615.798	1229.58	1230.59	2	0.002158	1.754	288	298	TRUE
normal	normal_1	hemB PROBABLE DELTA-AMINOLEVULINIC ACID DEHYDRATASE HEMB (PORPHOBILINOGEN SYNTHASE) (ALAD) (ALADH) 604602:605591 forward MW:34871	Rv0512	34871.4	0.998	2	2	2	0.000547	0.076	TYQQEPGNAAEALR	0.95	4.06	0.693	2			774.376	1546.74	1547.74	2	-0.0001474	-0.09526	225	238	TRUE
normal	normal_1	fadE7 ACYL-CoA DEHYDROGENASE FADE7 478566:479753 reverse MW:42297	Rv0400c	42298.2	1	7	7	8	0.00219	0.205	APLAcLSEAR	0.95	3.14	0.663	2		c5: Carbamidomethyl (+57.02)	544.283	1086.55	1087.56	2	0.002374	2.183	245	254	TRUE
normal	normal_1	fadE7 ACYL-CoA DEHYDROGENASE FADE7 478566:479753 reverse MW:42297	Rv0400c	42298.2	1	7	7	8	0.00219	0.205	ELEAADSGIR	0.95	2.63	0.623	2			530.767	1059.52	1060.53	2	-0.0006312	-0.5952	92	101	TRUE
normal	normal_1	fadE7 ACYL-CoA DEHYDROGENASE FADE7 478566:479753 reverse MW:42297	Rv0400c	42298.2	1	7	7	8	0.00219	0.205	LPADAMLPGATGLR	0.95	3.18	0.579	2			691.88	1381.75	1382.75	2	0.006143	4.443	231	244	TRUE
normal	normal_1	fadE7 ACYL-CoA DEHYDROGENASE FADE7 478566:479753 reverse MW:42297	Rv0400c	42298.2	1	7	7	8	0.00219	0.205	LPADAmLPGATGLR	0.95	3.77	0.771	2		m6: Oxidation (+15.99)	699.875	1397.73	1398.74	2	0.0006079	0.4346	231	244	TRUE
normal	normal_1	fadE7 ACYL-CoA DEHYDROGENASE FADE7 478566:479753 reverse MW:42297	Rv0400c	42298.2	1	7	7	8	0.00219	0.205	RDGPDWVITGGK	0.95	2.71	0.529	2			650.835	1299.66	1300.66	2	-0.001857	-1.427	160	171	TRUE
normal	normal_1	fadE7 ACYL-CoA DEHYDROGENASE FADE7 478566:479753 reverse MW:42297	Rv0400c	42298.2	1	7	7	8	0.00219	0.205	SAWQcALDYAR	0.95	3.7	0.78	2		c5: Carbamidomethyl (+57.02)	670.808	1339.6	1340.61	2	0.002746	2.049	267	277	TRUE
normal	normal_1	fadE7 ACYL-CoA DEHYDROGENASE FADE7 478566:479753 reverse MW:42297	Rv0400c	42298.2	1	7	7	8	0.00219	0.205	VGLRPDQVSFGK	0.95	3.1	0.616	2			434.911	1301.71	1302.72	3	0.0007343	0.5637	320	331	TRUE
normal	normal_1	fadE7 ACYL-CoA DEHYDROGENASE FADE7 478566:479753 reverse MW:42297	Rv0400c	42298.2	1	7	7	8	0.00219	0.205	YGIVWGAMGAAR	0.95	3.27	0.744	2			626.318	1250.62	1251.63	2	-0.0007818	-0.6246	255	266	TRUE
normal	normal_1	rpoA PROBABLE DNA-DIRECTED RNA POLYMERASE (ALPHA CHAIN) RPOA (TRANSCRIPTASE ALPHA CHAIN) (RNA POLYMERASE ALPHA SUBUNIT) (DNA-DIRECTED RNA NUCLEOTIDYLTRANSFERASE) 3877464:3878507 reverse MW:37706	Rv3457c	37706.8	1	4	4	4	0.00109	0.138	EGVHTVGELVAR	0.95	2.24	0.561	2			633.845	1265.68	1266.68	2	0.002397	1.892	267	278	TRUE
normal	normal_1	rpoA PROBABLE DNA-DIRECTED RNA POLYMERASE (ALPHA CHAIN) RPOA (TRANSCRIPTASE ALPHA CHAIN) (RNA POLYMERASE ALPHA SUBUNIT) (DNA-DIRECTED RNA NUCLEOTIDYLTRANSFERASE) 3877464:3878507 reverse MW:37706	Rv3457c	37706.8	1	4	4	4	0.00109	0.138	IPVDSIYSPVLK	0.95	3.7	0.675	2			665.886	1329.76	1330.76	2	0.003827	2.875	162	173	TRUE
normal	normal_1	rpoA PROBABLE DNA-DIRECTED RNA POLYMERASE (ALPHA CHAIN) RPOA (TRANSCRIPTASE ALPHA CHAIN) (RNA POLYMERASE ALPHA SUBUNIT) (DNA-DIRECTED RNA NUCLEOTIDYLTRANSFERASE) 3877464:3878507 reverse MW:37706	Rv3457c	37706.8	1	4	4	4	0.00109	0.138	TESDLLDIR	0.95	2.79	0.328	2			531.278	1060.54	1061.55	2	0.001696	1.598	279	287	TRUE
normal	normal_1	rpoA PROBABLE DNA-DIRECTED RNA POLYMERASE (ALPHA CHAIN) RPOA (TRANSCRIPTASE ALPHA CHAIN) (RNA POLYMERASE ALPHA SUBUNIT) (DNA-DIRECTED RNA NUCLEOTIDYLTRANSFERASE) 3877464:3878507 reverse MW:37706	Rv3457c	37706.8	1	4	4	4	0.00109	0.138	TLLSSIPGAAVTSIR	0.95	3.51	0.601	2			743.436	1484.86	1485.86	2	0.0002932	0.1973	41	55	TRUE
normal	normal_1	prfB PROBABLE PEPTIDE CHAIN RELEASE FACTOR 2 PRFB (RF-2) 3472768:3473904 reverse MW:42125	Rv3105c	42124.7	0.998	2	2	2	0.000547	0.045	ADIEATEVR	0.95	2.21	0.462	2			502.256	1002.5	1003.51	2	-0.0005546	-0.5526	116	124	TRUE
normal	normal_1	prfB PROBABLE PEPTIDE CHAIN RELEASE FACTOR 2 PRFB (RF-2) 3472768:3473904 reverse MW:42125	Rv3105c	42124.7	0.998	2	2	2	0.000547	0.045	VLDVEGLR	0.95	2.39	0.394	2			450.762	899.51	900.515	2	0.002763	3.068	29	36	TRUE
normal	normal_1	gyrB DNA GYRASE (SUBUNIT B) GYRB (DNA TOPOISOMERASE (ATP-HYDROLYSING)) (DNA TOPOISOMERASE II) (TYPE II DNA TOPOISOMERASE) 5123:7267 forward MW:78440	Rv0005	78440.2	1	6	6	6	0.00164	0.0896	DGYEWSQVYEK	0.95	3.47	0.774	2			702.312	1402.61	1403.61	2	0.004935	3.516	181	191	TRUE
normal	normal_1	gyrB DNA GYRASE (SUBUNIT B) GYRB (DNA TOPOISOMERASE (ATP-HYDROLYSING)) (DNA TOPOISOMERASE II) (TYPE II DNA TOPOISOMERASE) 5123:7267 forward MW:78440	Rv0005	78440.2	1	6	6	6	0.00164	0.0896	DSmFQAILPLR	0.95	2.67	0.524	2		m3: Oxidation (+15.99)	653.845	1305.67	1306.68	2	-0.0007507	-0.5745	511	521	TRUE
normal	normal_1	gyrB DNA GYRASE (SUBUNIT B) GYRB (DNA TOPOISOMERASE (ATP-HYDROLYSING)) (DNA TOPOISOMERASE II) (TYPE II DNA TOPOISOMERASE) 5123:7267 forward MW:78440	Rv0005	78440.2	1	6	6	6	0.00164	0.0896	ELWETTmDPSVR	0.95	2.4	0.636	2		m7: Oxidation (+15.99)	740.346	1478.68	1479.68	2	0.006667	4.506	659	670	TRUE
normal	normal_1	gyrB DNA GYRASE (SUBUNIT B) GYRB (DNA TOPOISOMERASE (ATP-HYDROLYSING)) (DNA TOPOISOMERASE II) (TYPE II DNA TOPOISOMERASE) 5123:7267 forward MW:78440	Rv0005	78440.2	1	6	6	6	0.00164	0.0896	GLTINLTDER	0.95	2.76	0.673	2			566.305	1130.59	1131.6	2	0.001208	1.068	242	251	TRUE
normal	normal_1	gyrB DNA GYRASE (SUBUNIT B) GYRB (DNA TOPOISOMERASE (ATP-HYDROLYSING)) (DNA TOPOISOMERASE II) (TYPE II DNA TOPOISOMERASE) 5123:7267 forward MW:78440	Rv0005	78440.2	1	6	6	6	0.00164	0.0896	SALTSVVNK	0.95	2.27	0.541	2			459.765	917.516	918.525	2	-0.002327	-2.534	361	369	TRUE
normal	normal_1	gyrB DNA GYRASE (SUBUNIT B) GYRB (DNA TOPOISOMERASE (ATP-HYDROLYSING)) (DNA TOPOISOMERASE II) (TYPE II DNA TOPOISOMERASE) 5123:7267 forward MW:78440	Rv0005	78440.2	1	6	6	6	0.00164	0.0896	VSEPQFEGQTK	0.95	2.28	0.764	2			625.305	1248.6	1249.61	2	-0.002605	-2.085	401	411	TRUE
normal	normal_1	aroG Probable 3-deoxy-D-arabino-heptulosonate 7-phosphate synthase AroG (DAHP synthetase, phenylalanine-repressible) 2440332:2441720 reverse MW:50642	Rv2178c	50641.4	0.998	2	2	2	0.000547	0.0411	DLLPPIVEK	0.95	1.53	0.644	2			512.308	1022.6	1023.61	2	0.0005545	0.5417	345	353	TRUE
normal	normal_1	aroG Probable 3-deoxy-D-arabino-heptulosonate 7-phosphate synthase AroG (DAHP synthetase, phenylalanine-repressible) 2440332:2441720 reverse MW:50642	Rv2178c	50641.4	0.998	2	2	2	0.000547	0.0411	LQEQLAQVAK	0.95	2.76	0.637	2			564.324	1126.63	1127.64	2	-0.0003968	-0.3519	67	76	TRUE
normal	normal_1	gltA2 PROBABLE CITRATE SYNTHASE I GLTA2 999472:1000767 forward MW:47979	Rv0896	47980.6	1	12	12	18	0.00492	0.32	ALGFPTR	0.95	1.31	0.595	2			381.219	760.423	761.431	2	-0.0004447	-0.584	375	381	TRUE
normal	normal_1	gltA2 PROBABLE CITRATE SYNTHASE I GLTA2 999472:1000767 forward MW:47979	Rv0896	47980.6	1	12	12	18	0.00492	0.32	DSGDDVSEFVR	0.95	2.11	0.49	2			613.271	1224.53	1225.53	2	0.0008592	0.7011	283	293	TRUE
normal	normal_1	gltA2 PROBABLE CITRATE SYNTHASE I GLTA2 999472:1000767 forward MW:47979	Rv0896	47980.6	1	12	12	18	0.00492	0.32	DSGDDVSEFVR	0.95	3.27	0.611	2			613.271	1224.53	1225.53	2	0.0009813	0.8007	283	293	TRUE
normal	normal_1	gltA2 PROBABLE CITRATE SYNTHASE I GLTA2 999472:1000767 forward MW:47979	Rv0896	47980.6	1	12	12	18	0.00492	0.32	DYVTIDAR	0.95	1.72	0.442	2			476.741	951.467	952.473	2	0.0003785	0.3974	424	431	TRUE
normal	normal_1	gltA2 PROBABLE CITRATE SYNTHASE I GLTA2 999472:1000767 forward MW:47979	Rv0896	47980.6	1	12	12	18	0.00492	0.32	DYVTIDAR	0.95	1.74	0.636	2			476.74	951.465	952.473	2	-0.0008422	-0.8842	424	431	TRUE
normal	normal_1	gltA2 PROBABLE CITRATE SYNTHASE I GLTA2 999472:1000767 forward MW:47979	Rv0896	47980.6	1	12	12	18	0.00492	0.32	ELEEAALTDDYFIER	0.95	5.11	0.747	2			907.43	1812.84	1813.85	2	0.002608	1.438	345	359	TRUE
normal	normal_1	gltA2 PROBABLE CITRATE SYNTHASE I GLTA2 999472:1000767 forward MW:47979	Rv0896	47980.6	1	12	12	18	0.00492	0.32	FFDGFPR	0.95	1.68	0.549	2			443.217	884.419	885.425	2	0.001054	1.191	123	129	TRUE
normal	normal_1	gltA2 PROBABLE CITRATE SYNTHASE I GLTA2 999472:1000767 forward MW:47979	Rv0896	47980.6	1	12	12	18	0.00492	0.32	FFDGFPR	0.95	1.9	0.765	2			443.217	884.42	885.425	2	0.001604	1.811	123	129	TRUE
normal	normal_1	gltA2 PROBABLE CITRATE SYNTHASE I GLTA2 999472:1000767 forward MW:47979	Rv0896	47980.6	1	12	12	18	0.00492	0.32	GYPIDQLAEK	0.95	1.73	0.535	2			567.295	1132.58	1133.58	2	-0.0005244	-0.4626	73	82	TRUE
normal	normal_1	gltA2 PROBABLE CITRATE SYNTHASE I GLTA2 999472:1000767 forward MW:47979	Rv0896	47980.6	1	12	12	18	0.00492	0.32	LGGDDSLLGIAK	0.95	3.86	0.602	2			579.822	1157.63	1158.64	2	-0.0005679	-0.4902	333	344	TRUE
normal	normal_1	gltA2 PROBABLE CITRATE SYNTHASE I GLTA2 999472:1000767 forward MW:47979	Rv0896	47980.6	1	12	12	18	0.00492	0.32	LGGDDSLLGIAK	0.95	4.34	0.706	2			579.823	1157.63	1158.64	2	0.001751	1.512	333	344	TRUE
normal	normal_1	gltA2 PROBABLE CITRATE SYNTHASE I GLTA2 999472:1000767 forward MW:47979	Rv0896	47980.6	1	12	12	18	0.00492	0.32	LPTIAAYAYK	0.95	2.78	0.6	2			555.815	1109.62	1110.62	2	0.003771	3.395	171	180	TRUE
normal	normal_1	gltA2 PROBABLE CITRATE SYNTHASE I GLTA2 999472:1000767 forward MW:47979	Rv0896	47980.6	1	12	12	18	0.00492	0.32	LPTIAAYAYK	0.95	2.83	0.613	2			555.814	1109.61	1110.62	2	0.001085	0.9769	171	180	TRUE
normal	normal_1	gltA2 PROBABLE CITRATE SYNTHASE I GLTA2 999472:1000767 forward MW:47979	Rv0896	47980.6	1	12	12	18	0.00492	0.32	LTFGFPAEPYQADPEVVR	0.95	4.04	0.661	2			1018.51	2035	2036.01	2	-0.004198	-2.062	203	220	TRUE
normal	normal_1	gltA2 PROBABLE CITRATE SYNTHASE I GLTA2 999472:1000767 forward MW:47979	Rv0896	47980.6	1	12	12	18	0.00492	0.32	QIYTGYTER	0.95	1.64	0.596	2			565.778	1129.54	1130.55	2	0.001374	1.215	415	423	TRUE
normal	normal_1	gltA2 PROBABLE CITRATE SYNTHASE I GLTA2 999472:1000767 forward MW:47979	Rv0896	47980.6	1	12	12	18	0.00492	0.32	QIYTGYTER	0.95	1.99	0.758	2			565.777	1129.54	1130.55	2	-0.0003351	-0.2964	415	423	TRUE
normal	normal_1	gltA2 PROBABLE CITRATE SYNTHASE I GLTA2 999472:1000767 forward MW:47979	Rv0896	47980.6	1	12	12	18	0.00492	0.32	SSITYIDGDAGILR	0.95	4.62	0.681	2			740.888	1479.76	1480.76	2	0.004156	2.807	57	70	TRUE
normal	normal_1	gltA2 PROBABLE CITRATE SYNTHASE I GLTA2 999472:1000767 forward MW:47979	Rv0896	47980.6	1	12	12	18	0.00492	0.32	TGHTTFDVGFANTAAAK	0.95	4.58	0.774	2			854.921	1707.83	1708.83	2	0.005108	2.989	40	56	TRUE
normal	normal_1	fadA3 PROBABLE BETA-KETOACYL CoA THIOLASE FADA3 1198156:1199373 reverse MW:42655	Rv1074c	42656.1	1	3	4	4	0.00109	0.0963	ITTTLLNNLQTYDK	0.95	3.99	0.673	2			819.441	1636.87	1637.87	2	0.0005457	0.3332	369	382	TRUE
normal	normal_1	fadA3 PROBABLE BETA-KETOACYL CoA THIOLASE FADA3 1198156:1199373 reverse MW:42655	Rv1074c	42656.1	1	3	4	4	0.00109	0.0963	NPLFDGAQER	0.95	1.57	0.514	2			573.78	1145.55	1146.55	2	-0.0009199	-0.8023	136	145	TRUE
normal	normal_1	fadA3 PROBABLE BETA-KETOACYL CoA THIOLASE FADA3 1198156:1199373 reverse MW:42655	Rv1074c	42656.1	1	3	4	4	0.00109	0.0963	SAAAAAGADEWHDPR	0.95	4.42	0.721	2			762.846	1523.68	1524.68	2	0.001606	1.053	146	160	TRUE
normal	normal_1	fadA3 PROBABLE BETA-KETOACYL CoA THIOLASE FADA3 1198156:1199373 reverse MW:42655	Rv1074c	42656.1	1	3	4	4	0.00109	0.0963	SAAAAAGADEWHDPR	0.95	3.09	0.782	2			508.898	1523.67	1524.68	3	-0.002436	-1.598	146	160	TRUE
normal	normal_1	TB31.7 CONSERVED HYPOTHETICAL PROTEIN TB31.7 2949593:2950486 forward MW:31652	Rv2623	31650.6	1	3	3	3	0.00082	0.0943	HLIDDALK	0.95	2.27	0.495	2			462.761	923.508	924.515	2	-2.273e-05	-0.02458	70	77	TRUE
normal	normal_1	TB31.7 CONSERVED HYPOTHETICAL PROTEIN TB31.7 2949593:2950486 forward MW:31652	Rv2623	31650.6	1	3	3	3	0.00082	0.0943	SEEAQLVVVGSR	0.95	3.22	0.635	2			637.341	1272.67	1273.67	2	-0.0006482	-0.5089	253	264	TRUE
normal	normal_1	TB31.7 CONSERVED HYPOTHETICAL PROTEIN TB31.7 2949593:2950486 forward MW:31652	Rv2623	31650.6	1	3	3	3	0.00082	0.0943	YPNVAITR	0.95	1.64	0.467	2			467.262	932.508	933.515	2	0.0004266	0.457	231	238	TRUE
normal	normal_1	fadE10 PROBABLE ACYL-CoA DEHYDROGENASE FADE10 970505:972457 forward MW:70745	Rv0873	70745.8	0.998	2	2	2	0.000547	0.0292	IALTTLNAGR	0.95	2.79	0.666	2			515.308	1028.6	1029.61	2	0.0032	3.108	282	291	TRUE
normal	normal_1	fadE10 PROBABLE ACYL-CoA DEHYDROGENASE FADE10 970505:972457 forward MW:70745	Rv0873	70745.8	0.998	2	2	2	0.000547	0.0292	LANDVLEGR	0.95	1.81	0.495	2			493.766	985.517	986.527	2	-0.002734	-2.771	595	603	TRUE
normal	normal_1	dnaK PROBABLE CHAPERONE PROTEIN DNAK (HEAT SHOCK PROTEIN 70) (HEAT SHOCK 70 KDA PROTEIN) (HSP70) 419835:421712 forward MW:66831	Rv0350	66830.9	1	16	17	21	0.00574	0.248	ATSGDNHLGGDDWDQR	0.95	4.26	0.762	2			872.371	1742.73	1743.73	2	0.001888	1.083	192	207	TRUE
normal	normal_1	dnaK PROBABLE CHAPERONE PROTEIN DNAK (HEAT SHOCK PROTEIN 70) (HEAT SHOCK 70 KDA PROTEIN) (HSP70) 419835:421712 forward MW:66831	Rv0350	66830.9	1	16	17	21	0.00574	0.248	DAGQIAGLNVLR	0.95	3.35	0.639	2			613.847	1225.68	1226.69	2	0.001835	1.496	132	143	TRUE
normal	normal_1	dnaK PROBABLE CHAPERONE PROTEIN DNAK (HEAT SHOCK PROTEIN 70) (HEAT SHOCK 70 KDA PROTEIN) (HSP70) 419835:421712 forward MW:66831	Rv0350	66830.9	1	16	17	21	0.00574	0.248	EAEGGSKVPEDTLNK	0.95	4.01	0.704	2			787.392	1572.77	1573.77	2	0.005403	3.433	529	543	TRUE
normal	normal_1	dnaK PROBABLE CHAPERONE PROTEIN DNAK (HEAT SHOCK PROTEIN 70) (HEAT SHOCK 70 KDA PROTEIN) (HSP70) 419835:421712 forward MW:66831	Rv0350	66830.9	1	16	17	21	0.00574	0.248	IQEGSGLSKEDIDR	0.95	3.73	0.675	2			773.889	1545.76	1546.77	2	-0.0003685	-0.2383	475	488	TRUE
normal	normal_1	dnaK PROBABLE CHAPERONE PROTEIN DNAK (HEAT SHOCK PROTEIN 70) (HEAT SHOCK 70 KDA PROTEIN) (HSP70) 419835:421712 forward MW:66831	Rv0350	66830.9	1	16	17	21	0.00574	0.248	ITQDLLDR	0.95	2.82	0.428	2			487.27	972.525	973.532	2	0.0007892	0.8106	281	288	TRUE
normal	normal_1	dnaK PROBABLE CHAPERONE PROTEIN DNAK (HEAT SHOCK PROTEIN 70) (HEAT SHOCK 70 KDA PROTEIN) (HSP70) 419835:421712 forward MW:66831	Rv0350	66830.9	1	16	17	21	0.00574	0.248	ITQDLLDR	0.95	2.83	0.45	2			487.27	972.525	973.532	2	0.000545	0.5599	281	288	TRUE
normal	normal_1	dnaK PROBABLE CHAPERONE PROTEIN DNAK (HEAT SHOCK PROTEIN 70) (HEAT SHOCK 70 KDA PROTEIN) (HSP70) 419835:421712 forward MW:66831	Rv0350	66830.9	1	16	17	21	0.00574	0.248	IVNEPTAAALAYGLDK	0.95	5.1	0.608	2			823.445	1644.87	1645.88	2	0.002138	1.299	144	159	TRUE
normal	normal_1	dnaK PROBABLE CHAPERONE PROTEIN DNAK (HEAT SHOCK PROTEIN 70) (HEAT SHOCK 70 KDA PROTEIN) (HSP70) 419835:421712 forward MW:66831	Rv0350	66830.9	1	16	17	21	0.00574	0.248	IVNEPTAAALAYGLDK	0.95	5.24	0.805	2			823.445	1644.88	1645.88	2	0.00348	2.115	144	159	TRUE
normal	normal_1	dnaK PROBABLE CHAPERONE PROTEIN DNAK (HEAT SHOCK PROTEIN 70) (HEAT SHOCK 70 KDA PROTEIN) (HSP70) 419835:421712 forward MW:66831	Rv0350	66830.9	1	16	17	21	0.00574	0.248	IVNEPTAAALAYGLDKGEK	0.95	3.36	0.591	2			654.02	1959.04	1960.04	3	0.005744	2.93	144	162	TRUE
normal	normal_1	dnaK PROBABLE CHAPERONE PROTEIN DNAK (HEAT SHOCK PROTEIN 70) (HEAT SHOCK 70 KDA PROTEIN) (HSP70) 419835:421712 forward MW:66831	Rv0350	66830.9	1	16	17	21	0.00574	0.248	KYTAPEISAR	0.95	2.36	0.672	2			568.309	1134.6	1135.61	2	-0.000491	-0.4324	85	94	TRUE
normal	normal_1	dnaK PROBABLE CHAPERONE PROTEIN DNAK (HEAT SHOCK PROTEIN 70) (HEAT SHOCK 70 KDA PROTEIN) (HSP70) 419835:421712 forward MW:66831	Rv0350	66830.9	1	16	17	21	0.00574	0.248	KYTAPEISAR	0.95	3.09	0.656	2			379.208	1134.6	1135.61	3	-7.719e-05	-0.06797	85	94	TRUE
normal	normal_1	dnaK PROBABLE CHAPERONE PROTEIN DNAK (HEAT SHOCK PROTEIN 70) (HEAT SHOCK 70 KDA PROTEIN) (HSP70) 419835:421712 forward MW:66831	Rv0350	66830.9	1	16	17	21	0.00574	0.248	mPAVTDLVK	0.95	2.41	0.386	2		m1: Oxidation (+15.99)	495.271	988.527	989.534	2	0.0008325	0.8413	319	327	TRUE
normal	normal_1	dnaK PROBABLE CHAPERONE PROTEIN DNAK (HEAT SHOCK PROTEIN 70) (HEAT SHOCK 70 KDA PROTEIN) (HSP70) 419835:421712 forward MW:66831	Rv0350	66830.9	1	16	17	21	0.00574	0.248	mPAVTDLVK	0.95	2.7	0.348	2		m1: Oxidation (+15.99)	495.27	988.526	989.534	2	-0.0005713	-0.5774	319	327	TRUE
normal	normal_1	dnaK PROBABLE CHAPERONE PROTEIN DNAK (HEAT SHOCK PROTEIN 70) (HEAT SHOCK 70 KDA PROTEIN) (HSP70) 419835:421712 forward MW:66831	Rv0350	66830.9	1	16	17	21	0.00574	0.248	MPAVTDLVK	0.95	1.65	0.587	2			487.274	972.534	973.539	2	0.002339	2.403	319	327	TRUE
normal	normal_1	dnaK PROBABLE CHAPERONE PROTEIN DNAK (HEAT SHOCK PROTEIN 70) (HEAT SHOCK 70 KDA PROTEIN) (HSP70) 419835:421712 forward MW:66831	Rv0350	66830.9	1	16	17	21	0.00574	0.248	NGEVLVGQPAK	0.95	3.11	0.704	2			556.311	1110.61	1111.61	2	0.004658	4.19	45	55	TRUE
normal	normal_1	dnaK PROBABLE CHAPERONE PROTEIN DNAK (HEAT SHOCK PROTEIN 70) (HEAT SHOCK 70 KDA PROTEIN) (HSP70) 419835:421712 forward MW:66831	Rv0350	66830.9	1	16	17	21	0.00574	0.248	NQAETLVYQTEK	0.95	4.39	0.717	2			712.358	1422.7	1423.71	2	0.001609	1.13	511	522	TRUE
normal	normal_1	dnaK PROBABLE CHAPERONE PROTEIN DNAK (HEAT SHOCK PROTEIN 70) (HEAT SHOCK 70 KDA PROTEIN) (HSP70) 419835:421712 forward MW:66831	Rv0350	66830.9	1	16	17	21	0.00574	0.248	TTPSIVAFAR	0.95	2.56	0.726	2			531.801	1061.59	1062.59	2	0.001016	0.9566	35	44	TRUE
normal	normal_1	dnaK PROBABLE CHAPERONE PROTEIN DNAK (HEAT SHOCK PROTEIN 70) (HEAT SHOCK 70 KDA PROTEIN) (HSP70) 419835:421712 forward MW:66831	Rv0350	66830.9	1	16	17	21	0.00574	0.248	VPEDTLNKVDAAVAEAK	0.95	5.21	0.76	2			885.47	1768.93	1769.93	2	0.005251	2.967	536	552	TRUE
normal	normal_1	dnaK PROBABLE CHAPERONE PROTEIN DNAK (HEAT SHOCK PROTEIN 70) (HEAT SHOCK 70 KDA PROTEIN) (HSP70) 419835:421712 forward MW:66831	Rv0350	66830.9	1	16	17	21	0.00574	0.248	VVDWLVDK	0.95	2.12	0.548	2			487.272	972.529	973.535	2	0.0009785	1.005	208	215	TRUE
normal	normal_1	dnaK PROBABLE CHAPERONE PROTEIN DNAK (HEAT SHOCK PROTEIN 70) (HEAT SHOCK 70 KDA PROTEIN) (HSP70) 419835:421712 forward MW:66831	Rv0350	66830.9	1	16	17	21	0.00574	0.248	VVDWLVDKFK	0.95	2.52	0.739	2			624.852	1247.69	1248.7	2	-0.002265	-1.814	208	217	TRUE
normal	normal_1	dnaK PROBABLE CHAPERONE PROTEIN DNAK (HEAT SHOCK PROTEIN 70) (HEAT SHOCK 70 KDA PROTEIN) (HSP70) 419835:421712 forward MW:66831	Rv0350	66830.9	1	16	17	21	0.00574	0.248	YTAPEISAR	0.95	1.8	0.8	2			504.261	1006.51	1007.52	2	-0.001316	-1.306	86	94	TRUE
normal	normal_1	tkt PROBABLE TRANSKETOLASE TKT (TK) 1628097:1630199 reverse MW:75589	Rv1449c	75589.6	1	7	7	9	0.00246	0.136	AASGAVLSALGPK	0.95	1.96	0.464	2			571.333	1140.65	1141.66	2	0.00207	1.813	379	391	TRUE
normal	normal_1	tkt PROBABLE TRANSKETOLASE TKT (TK) 1628097:1630199 reverse MW:75589	Rv1449c	75589.6	1	7	7	9	0.00246	0.136	AHGAALGDDEVAAVK	0.95	3.62	0.663	2			475.244	1422.71	1423.72	3	0.0001226	0.08612	282	296	TRUE
normal	normal_1	tkt PROBABLE TRANSKETOLASE TKT (TK) 1628097:1630199 reverse MW:75589	Rv1449c	75589.6	1	7	7	9	0.00246	0.136	DAVLPPTVSAR	0.95	1.88	0.492	2			563.318	1124.62	1125.63	2	0.001875	1.666	633	643	TRUE
normal	normal_1	tkt PROBABLE TRANSKETOLASE TKT (TK) 1628097:1630199 reverse MW:75589	Rv1449c	75589.6	1	7	7	9	0.00246	0.136	GADSFGPPSISTK	0.95	3.1	0.761	2			632.315	1262.62	1263.62	2	0.001226	0.9705	412	424	TRUE
normal	normal_1	tkt PROBABLE TRANSKETOLASE TKT (TK) 1628097:1630199 reverse MW:75589	Rv1449c	75589.6	1	7	7	9	0.00246	0.136	NGSGPVGLILTR	0.95	2.66	0.736	2			592.345	1182.67	1183.68	2	0.002264	1.913	541	552	TRUE
normal	normal_1	tkt PROBABLE TRANSKETOLASE TKT (TK) 1628097:1630199 reverse MW:75589	Rv1449c	75589.6	1	7	7	9	0.00246	0.136	QGVPVLDGTDAEGVAR	0.95	2.91	0.714	2			792.403	1582.79	1583.8	2	-0.004869	-3.074	553	568	TRUE
normal	normal_1	tkt PROBABLE TRANSKETOLASE TKT (TK) 1628097:1630199 reverse MW:75589	Rv1449c	75589.6	1	7	7	9	0.00246	0.136	QGVPVLDGTDAEGVAR	0.95	3.75	0.735	2			792.406	1582.8	1583.8	2	0.001967	1.242	553	568	TRUE
normal	normal_1	tkt PROBABLE TRANSKETOLASE TKT (TK) 1628097:1630199 reverse MW:75589	Rv1449c	75589.6	1	7	7	9	0.00246	0.136	TVIGYPAPNLMDTGK	0.95	3.56	0.698	2			788.913	1575.81	1576.8	2	0.01416	8.981	267	281	TRUE
normal	normal_1	tkt PROBABLE TRANSKETOLASE TKT (TK) 1628097:1630199 reverse MW:75589	Rv1449c	75589.6	1	7	7	9	0.00246	0.136	TVIGYPAPNLmDTGK	0.95	3.36	0.766	2		m11: Oxidation (+15.99)	796.905	1591.8	1592.8	2	0.003865	2.427	267	281	TRUE
normal	normal_1	tal PROBABLE TRANSALDOLASE TAL 1626959:1628080 reverse MW:40721	Rv1448c	40720.5	1	3	3	3	0.00082	0.0885	SGNLQELIDTK	0.95	2.6	0.655	2			609.323	1216.63	1217.64	2	0.00225	1.848	30	40	TRUE
normal	normal_1	tal PROBABLE TRANSALDOLASE TAL 1626959:1628080 reverse MW:40721	Rv1448c	40720.5	1	3	3	3	0.00082	0.0885	SVVGVTTNPSIFQK	0.95	2.89	0.465	2			738.908	1475.8	1476.81	2	0.002895	1.961	41	54	TRUE
normal	normal_1	tal PROBABLE TRANSALDOLASE TAL 1626959:1628080 reverse MW:40721	Rv1448c	40720.5	1	3	3	3	0.00082	0.0885	VSIEVDPR	0.95	2.63	0.469	2			457.75	913.486	914.494	2	-0.0005461	-0.5971	109	116	TRUE
normal	normal_1	glcB PROBABLE MALATE SYNTHASE G GLCB 2084756:2086981 reverse MW:80403	Rv1837c	80404.3	1	15	16	26	0.00711	0.229	ASDVNGPLINSR	0.95	2.42	0.512	2			621.825	1241.64	1242.64	2	-0.000632	-0.5086	378	389	TRUE
normal	normal_1	glcB PROBABLE MALATE SYNTHASE G GLCB 2084756:2086981 reverse MW:80403	Rv1837c	80404.3	1	15	16	26	0.00711	0.229	ASDVNGPLINSR	0.95	2.87	0.579	2			621.826	1241.64	1242.64	2	0.001077	0.8667	378	389	TRUE
normal	normal_1	glcB PROBABLE MALATE SYNTHASE G GLCB 2084756:2086981 reverse MW:80403	Rv1837c	80404.3	1	15	16	26	0.00711	0.229	ATIEQLLTIPLAK	0.95	3.3	0.83	2			705.933	1409.85	1410.86	2	0.001134	0.8036	573	585	TRUE
normal	normal_1	glcB PROBABLE MALATE SYNTHASE G GLCB 2084756:2086981 reverse MW:80403	Rv1837c	80404.3	1	15	16	26	0.00711	0.229	DELQAQIDK	0.95	2.34	0.331	2			530.269	1058.52	1059.53	2	-0.0005263	-0.4968	58	66	TRUE
normal	normal_1	glcB PROBABLE MALATE SYNTHASE G GLCB 2084756:2086981 reverse MW:80403	Rv1837c	80404.3	1	15	16	26	0.00711	0.229	IGImDEER	0.95	2.32	0.464	2		m4: Oxidation (+15.99)	489.732	977.449	978.456	2	0.0001464	0.1497	429	436	TRUE
normal	normal_1	glcB PROBABLE MALATE SYNTHASE G GLCB 2084756:2086981 reverse MW:80403	Rv1837c	80404.3	1	15	16	26	0.00711	0.229	IGIMDEER	0.95	2.68	0.511	2			481.734	961.454	962.461	2	-0.0001168	-0.1213	429	436	TRUE
normal	normal_1	glcB PROBABLE MALATE SYNTHASE G GLCB 2084756:2086981 reverse MW:80403	Rv1837c	80404.3	1	15	16	26	0.00711	0.229	IGImDEER	0.95	2.5	0.576	2		m4: Oxidation (+15.99)	489.732	977.45	978.456	2	0.001123	1.148	429	436	TRUE
normal	normal_1	glcB PROBABLE MALATE SYNTHASE G GLCB 2084756:2086981 reverse MW:80403	Rv1837c	80404.3	1	15	16	26	0.00711	0.229	NYTAPGGGQFTLPGR	0.95	4.29	0.693	2			768.386	1534.76	1535.76	2	0.004594	2.991	319	333	TRUE
normal	normal_1	glcB PROBABLE MALATE SYNTHASE G GLCB 2084756:2086981 reverse MW:80403	Rv1837c	80404.3	1	15	16	26	0.00711	0.229	NYTAPGGGQFTLPGR	0.95	4.12	0.764	2			768.388	1534.76	1535.76	2	0.0085	5.535	319	333	TRUE
normal	normal_1	glcB PROBABLE MALATE SYNTHASE G GLCB 2084756:2086981 reverse MW:80403	Rv1837c	80404.3	1	15	16	26	0.00711	0.229	SLMFVR	0.95	1.59	0.483	2			376.71	751.406	752.412	2	0.001154	1.533	334	339	TRUE
normal	normal_1	glcB PROBABLE MALATE SYNTHASE G GLCB 2084756:2086981 reverse MW:80403	Rv1837c	80404.3	1	15	16	26	0.00711	0.229	TGDEIHTSmEAGPMVR	0.95	4.16	0.559	2		m9: Oxidation (+15.99)	873.895	1745.78	1746.78	2	0.003635	2.081	464	479	TRUE
normal	normal_1	glcB PROBABLE MALATE SYNTHASE G GLCB 2084756:2086981 reverse MW:80403	Rv1837c	80404.3	1	15	16	26	0.00711	0.229	TGDEIHTSmEAGPmVR	0.95	3.73	0.813	2		m9: Oxidation (+15.99), m14: Oxidation (+15.99)	881.89	1761.77	1762.77	2	-0.0006792	-0.3853	464	479	TRUE
normal	normal_1	glcB PROBABLE MALATE SYNTHASE G GLCB 2084756:2086981 reverse MW:80403	Rv1837c	80404.3	1	15	16	26	0.00711	0.229	TGDEIHTSMEAGPMVR	0.95	4.27	0.779	2			865.895	1729.78	1730.78	2	-0.0004732	-0.2734	464	479	TRUE
normal	normal_1	glcB PROBABLE MALATE SYNTHASE G GLCB 2084756:2086981 reverse MW:80403	Rv1837c	80404.3	1	15	16	26	0.00711	0.229	TGDEIHTSMEAGPMVR	0.95	3.97	0.737	2			577.601	1729.78	1730.78	3	0.003725	2.152	464	479	TRUE
normal	normal_1	glcB PROBABLE MALATE SYNTHASE G GLCB 2084756:2086981 reverse MW:80403	Rv1837c	80404.3	1	15	16	26	0.00711	0.229	TGSIYIVKPK	0.95	2.81	0.839	2			553.334	1104.65	1105.66	2	-0.0006877	-0.622	390	399	TRUE
normal	normal_1	glcB PROBABLE MALATE SYNTHASE G GLCB 2084756:2086981 reverse MW:80403	Rv1837c	80404.3	1	15	16	26	0.00711	0.229	VEDVLGLPQNTmK	0.95	2.17	0.49	2		m12: Oxidation (+15.99)	730.377	1458.74	1459.75	2	0.001245	0.853	416	428	TRUE
normal	normal_1	glcB PROBABLE MALATE SYNTHASE G GLCB 2084756:2086981 reverse MW:80403	Rv1837c	80404.3	1	15	16	26	0.00711	0.229	VEDVLGLPQNTmK	0.95	2.36	0.563	2		m12: Oxidation (+15.99)	730.379	1458.74	1459.75	2	0.003565	2.442	416	428	TRUE
normal	normal_1	glcB PROBABLE MALATE SYNTHASE G GLCB 2084756:2086981 reverse MW:80403	Rv1837c	80404.3	1	15	16	26	0.00711	0.229	VEDVLGLPQNTMK	0.95	3.34	0.544	2			722.381	1442.75	1443.75	2	0.004095	2.836	416	428	TRUE
normal	normal_1	glcB PROBABLE MALATE SYNTHASE G GLCB 2084756:2086981 reverse MW:80403	Rv1837c	80404.3	1	15	16	26	0.00711	0.229	VIEPIDMDAYR	0.95	2.56	0.771	2			661.328	1320.64	1321.65	2	0.002517	1.904	72	82	TRUE
normal	normal_1	glcB PROBABLE MALATE SYNTHASE G GLCB 2084756:2086981 reverse MW:80403	Rv1837c	80404.3	1	15	16	26	0.00711	0.229	VIEPIDMDAYR	0.95	2.46	0.801	2			661.328	1320.64	1321.65	2	0.002761	2.089	72	82	TRUE
normal	normal_1	glcB PROBABLE MALATE SYNTHASE G GLCB 2084756:2086981 reverse MW:80403	Rv1837c	80404.3	1	15	16	26	0.00711	0.229	VPDIHDVALmEDR	0.95	3.61	0.601	2		m10: Oxidation (+15.99)	763.369	1524.72	1525.73	2	-0.0003902	-0.2557	622	634	TRUE
normal	normal_1	glcB PROBABLE MALATE SYNTHASE G GLCB 2084756:2086981 reverse MW:80403	Rv1837c	80404.3	1	15	16	26	0.00711	0.229	VSVGNLR	0.95	2	0.466	2			372.722	743.429	744.436	2	0.0005081	0.6826	5	11	TRUE
normal	normal_1	glcB PROBABLE MALATE SYNTHASE G GLCB 2084756:2086981 reverse MW:80403	Rv1837c	80404.3	1	15	16	26	0.00711	0.229	VVADLTPQNQALLNAR	0.95	3.84	0.669	2			861.982	1721.95	1722.95	2	0.007843	4.552	42	57	TRUE
normal	normal_1	glcB PROBABLE MALATE SYNTHASE G GLCB 2084756:2086981 reverse MW:80403	Rv1837c	80404.3	1	15	16	26	0.00711	0.229	VVFINTGFLDR	0.95	3.33	0.765	2			640.854	1279.69	1280.7	2	3.069e-05	0.02396	453	463	TRUE
normal	normal_1	glcB PROBABLE MALATE SYNTHASE G GLCB 2084756:2086981 reverse MW:80403	Rv1837c	80404.3	1	15	16	26	0.00711	0.229	VVFINTGFLDR	0.95	3.14	0.816	2			640.855	1279.7	1280.7	2	0.00296	2.312	453	463	TRUE
normal	normal_1	glcB PROBABLE MALATE SYNTHASE G GLCB 2084756:2086981 reverse MW:80403	Rv1837c	80404.3	1	15	16	26	0.00711	0.229	WVDQGVGcSK	0.95	3.24	0.757	2		c8: Carbamidomethyl (+57.02)	568.264	1134.51	1135.52	2	0.0009545	0.8405	612	621	TRUE
normal	normal_1	bfrB POSSIBLE BACTERIOFERRITIN BFRB 4314178:4314723 forward MW:20442	Rv3841	20441.6	0.998	2	3	3	0.00082	0.155	EVDVAPAASGAPHAAGGR	0.95	2.29	0.457	2			544.941	1631.8	1632.81	3	0.0003533	0.2164	163	180	TRUE
normal	normal_1	bfrB POSSIBLE BACTERIOFERRITIN BFRB 4314178:4314723 forward MW:20442	Rv3841	20441.6	0.998	2	3	3	0.00082	0.155	EVDVAPAASGAPHAAGGR	0.95	3.97	0.737	2			816.908	1631.8	1632.81	2	-0.001037	-0.6352	163	180	TRUE
normal	normal_1	bfrB POSSIBLE BACTERIOFERRITIN BFRB 4314178:4314723 forward MW:20442	Rv3841	20441.6	0.998	2	3	3	0.00082	0.155	VEIPGVDTVR	0.95	1.92	0.562	2			542.805	1083.6	1084.6	2	0.002497	2.302	73	82	TRUE
normal	normal_1	nadC Probable nicotinate-nucleotide pyrophosphatase nadC 1797388:1798245 forward MW:29951	Rv1596	29951.2	0.998	2	2	3	0.00082	0.0877	LGLGDAALIK	0.95	3.11	0.476	2			485.8	969.586	970.593	2	-0.0003808	-0.3924	163	172	TRUE
normal	normal_1	nadC Probable nicotinate-nucleotide pyrophosphatase nadC 1797388:1798245 forward MW:29951	Rv1596	29951.2	0.998	2	2	3	0.00082	0.0877	VPPGEALmTLEAQTR	0.95	3	0.621	2		m8: Oxidation (+15.99)	814.923	1627.83	1628.83	2	0.006843	4.201	84	98	TRUE
normal	normal_1	nadC Probable nicotinate-nucleotide pyrophosphatase nadC 1797388:1798245 forward MW:29951	Rv1596	29951.2	0.998	2	2	3	0.00082	0.0877	VPPGEALMTLEAQTR	0.95	4.54	0.796	2			806.927	1611.84	1612.84	2	0.009449	5.858	84	98	TRUE
normal	normal_1	icl ISOCITRATE LYASE ICL (ISOCITRASE) (ISOCITRATASE) 557527:558813 forward MW:47086	Rv0467	47086.5	1	6	7	8	0.00219	0.189	DQPFITGER	0.95	1.76	0.519	2			531.764	1061.51	1062.52	2	-0.000114	-0.1073	245	253	TRUE
normal	normal_1	icl ISOCITRATE LYASE ICL (ISOCITRASE) (ISOCITRATASE) 557527:558813 forward MW:47086	Rv0467	47086.5	1	6	7	8	0.00219	0.189	EVGAGYFDR	0.95	1.95	0.355	2			507.237	1012.46	1013.47	2	-0.001963	-1.936	396	404	TRUE
normal	normal_1	icl ISOCITRATE LYASE ICL (ISOCITRASE) (ISOCITRATASE) 557527:558813 forward MW:47086	Rv0467	47086.5	1	6	7	8	0.00219	0.189	EVGAGYFDR	0.95	1.96	0.633	2			507.237	1012.46	1013.47	2	-0.002207	-2.177	396	404	TRUE
normal	normal_1	icl ISOCITRATE LYASE ICL (ISOCITRASE) (ISOCITRATASE) 557527:558813 forward MW:47086	Rv0467	47086.5	1	6	7	8	0.00219	0.189	IATTVDPNSSTTALTGSTEEGQFH	0.95	6.17	0.933	2			1232.58	2463.14	2464.15	2	0.004501	1.827	405	428	TRUE
normal	normal_1	icl ISOCITRATE LYASE ICL (ISOCITRASE) (ISOCITRATASE) 557527:558813 forward MW:47086	Rv0467	47086.5	1	6	7	8	0.00219	0.189	IATTVDPNSSTTALTGSTEEGQFH	0.95	5.77	0.758	2			822.056	2463.15	2464.15	3	0.005159	2.094	405	428	TRUE
normal	normal_1	icl ISOCITRATE LYASE ICL (ISOCITRASE) (ISOCITRATASE) 557527:558813 forward MW:47086	Rv0467	47086.5	1	6	7	8	0.00219	0.189	LAADVADVPTVVIAR	0.95	3.76	0.507	2			755.436	1508.86	1509.86	2	0.00127	0.841	214	228	TRUE
normal	normal_1	icl ISOCITRATE LYASE ICL (ISOCITRASE) (ISOCITRATASE) 557527:558813 forward MW:47086	Rv0467	47086.5	1	6	7	8	0.00219	0.189	SAEQIQQEWDTNPR	0.95	4.81	0.734	2			851.4	1700.79	1701.78	2	0.01029	6.048	9	22	TRUE
normal	normal_1	icl ISOCITRATE LYASE ICL (ISOCITRASE) (ISOCITRATASE) 557527:558813 forward MW:47086	Rv0467	47086.5	1	6	7	8	0.00219	0.189	VLIPTQQHIR	0.95	2.56	0.616	2			602.862	1203.71	1204.72	2	0.0004764	0.3954	198	207	TRUE
normal	normal_1	pepN PROBABLE AMINOPEPTIDASE N PEPN (LYSYL AMINOPEPTIDASE) (LYS-AP) (ALANINE AMINOPEPTIDASE) 2768986:2771571 forward MW:94285	Rv2467	94285.5	1	12	12	15	0.0041	0.175	ASLAEYMDAER	0.95	2.47	0.568	2			628.286	1254.56	1255.56	2	0.002277	1.813	219	229	TRUE
normal	normal_1	pepN PROBABLE AMINOPEPTIDASE N PEPN (LYSYL AMINOPEPTIDASE) (LYS-AP) (ALANINE AMINOPEPTIDASE) 2768986:2771571 forward MW:94285	Rv2467	94285.5	1	12	12	15	0.0041	0.175	ASLAEYmDAER	0.95	1.84	0.946	2		m7: Oxidation (+15.99)	636.283	1270.55	1271.56	2	0.00138	1.086	219	229	TRUE
normal	normal_1	pepN PROBABLE AMINOPEPTIDASE N PEPN (LYSYL AMINOPEPTIDASE) (LYS-AP) (ALANINE AMINOPEPTIDASE) 2768986:2771571 forward MW:94285	Rv2467	94285.5	1	12	12	15	0.0041	0.175	ASLAEYmDAER	0.95	2.22	0.893	2		m7: Oxidation (+15.99)	636.282	1270.55	1271.56	2	-0.0002066	-0.1625	219	229	TRUE
normal	normal_1	pepN PROBABLE AMINOPEPTIDASE N PEPN (LYSYL AMINOPEPTIDASE) (LYS-AP) (ALANINE AMINOPEPTIDASE) 2768986:2771571 forward MW:94285	Rv2467	94285.5	1	12	12	15	0.0041	0.175	FAVTQSGAAPGAGETR	0.95	4.72	0.644	2			760.38	1518.75	1519.75	2	0.002321	1.527	468	483	TRUE
normal	normal_1	pepN PROBABLE AMINOPEPTIDASE N PEPN (LYSYL AMINOPEPTIDASE) (LYS-AP) (ALANINE AMINOPEPTIDASE) 2768986:2771571 forward MW:94285	Rv2467	94285.5	1	12	12	15	0.0041	0.175	GWPQFADR	0.95	1.66	0.609	2			488.737	975.459	976.464	2	0.002466	2.525	629	636	TRUE
normal	normal_1	pepN PROBABLE AMINOPEPTIDASE N PEPN (LYSYL AMINOPEPTIDASE) (LYS-AP) (ALANINE AMINOPEPTIDASE) 2768986:2771571 forward MW:94285	Rv2467	94285.5	1	12	12	15	0.0041	0.175	HFGLPYAFGK	0.95	3.05	0.677	2			568.799	1135.58	1136.59	2	0.002632	2.316	244	253	TRUE
normal	normal_1	pepN PROBABLE AMINOPEPTIDASE N PEPN (LYSYL AMINOPEPTIDASE) (LYS-AP) (ALANINE AMINOPEPTIDASE) 2768986:2771571 forward MW:94285	Rv2467	94285.5	1	12	12	15	0.0041	0.175	IADIAEPLPR	0.95	3.11	0.731	2			547.814	1093.61	1094.62	2	0.001106	1.01	558	567	TRUE
normal	normal_1	pepN PROBABLE AMINOPEPTIDASE N PEPN (LYSYL AMINOPEPTIDASE) (LYS-AP) (ALANINE AMINOPEPTIDASE) 2768986:2771571 forward MW:94285	Rv2467	94285.5	1	12	12	15	0.0041	0.175	IDAEVQRDPTAAGK	0.95	3.99	0.57	2			735.886	1469.76	1470.75	2	0.009994	6.795	717	730	TRUE
normal	normal_1	pepN PROBABLE AMINOPEPTIDASE N PEPN (LYSYL AMINOPEPTIDASE) (LYS-AP) (ALANINE AMINOPEPTIDASE) 2768986:2771571 forward MW:94285	Rv2467	94285.5	1	12	12	15	0.0041	0.175	IVTALATAGAIDADGPETPR	0.95	5.36	0.706	2			970.012	1938.01	1939.01	2	0.003691	1.904	697	716	TRUE
normal	normal_1	pepN PROBABLE AMINOPEPTIDASE N PEPN (LYSYL AMINOPEPTIDASE) (LYS-AP) (ALANINE AMINOPEPTIDASE) 2768986:2771571 forward MW:94285	Rv2467	94285.5	1	12	12	15	0.0041	0.175	LAVGIYDDDGSK	0.95	2.27	0.692	2			626.808	1251.6	1252.61	2	0.003455	2.758	487	498	TRUE
normal	normal_1	pepN PROBABLE AMINOPEPTIDASE N PEPN (LYSYL AMINOPEPTIDASE) (LYS-AP) (ALANINE AMINOPEPTIDASE) 2768986:2771571 forward MW:94285	Rv2467	94285.5	1	12	12	15	0.0041	0.175	LVLEGQAAVQR	0.95	2.36	0.635	2			592.344	1182.67	1183.68	2	0.001632	1.379	840	850	TRUE
normal	normal_1	pepN PROBABLE AMINOPEPTIDASE N PEPN (LYSYL AMINOPEPTIDASE) (LYS-AP) (ALANINE AMINOPEPTIDASE) 2768986:2771571 forward MW:94285	Rv2467	94285.5	1	12	12	15	0.0041	0.175	MFAcFDQPDLK	0.95	3.84	0.823	2		c4: Carbamidomethyl (+57.02)	686.308	1370.6	1371.61	2	0.002255	1.644	138	148	TRUE
normal	normal_1	pepN PROBABLE AMINOPEPTIDASE N PEPN (LYSYL AMINOPEPTIDASE) (LYS-AP) (ALANINE AMINOPEPTIDASE) 2768986:2771571 forward MW:94285	Rv2467	94285.5	1	12	12	15	0.0041	0.175	mFAcFDQPDLK	0.95	3.58	0.917	2		m1: Oxidation (+15.99), c4: Carbamidomethyl (+57.02)	694.307	1386.6	1387.6	2	0.003312	2.387	138	148	TRUE
normal	normal_1	pepN PROBABLE AMINOPEPTIDASE N PEPN (LYSYL AMINOPEPTIDASE) (LYS-AP) (ALANINE AMINOPEPTIDASE) 2768986:2771571 forward MW:94285	Rv2467	94285.5	1	12	12	15	0.0041	0.175	NVVVVDADcHYSNTGEGLHR	0.95	3.62	0.763	2		c9: Carbamidomethyl (+57.02)	748.017	2241.03	2242.03	3	0.006288	2.805	96	115	TRUE
normal	normal_1	pepN PROBABLE AMINOPEPTIDASE N PEPN (LYSYL AMINOPEPTIDASE) (LYS-AP) (ALANINE AMINOPEPTIDASE) 2768986:2771571 forward MW:94285	Rv2467	94285.5	1	12	12	15	0.0041	0.175	SLQTALDR	0.95	2.06	0.496	2			452.248	902.482	903.49	2	-0.0004847	-0.5365	550	557	TRUE
normal	normal_1	phoH2 PROBABLE PHOH-LIKE PROTEIN PHOH2 (PHOSPHATE STARVATION-INDUCIBLE PROTEIN PSIH) 1222997:1224298 forward MW:46914	Rv1095	46913.5	1	2	2	2	0.000547	0.0508	ILScAANLAAEGK	0.95	4.18	0.668	2		c4: Carbamidomethyl (+57.02)	659.346	1316.68	1317.68	2	0.001285	0.9748	107	119	TRUE
normal	normal_1	phoH2 PROBABLE PHOH-LIKE PROTEIN PHOH2 (PHOSPHATE STARVATION-INDUCIBLE PROTEIN PSIH) 1222997:1224298 forward MW:46914	Rv1095	46913.5	1	2	2	2	0.000547	0.0508	NVLLTVLSR	0.95	2.5	0.658	2			507.819	1013.62	1014.63	2	-4.421e-05	-0.04357	357	365	TRUE
normal	normal_1	pgi PROBABLE GLUCOSE-6-PHOSPHATE ISOMERASE PGI (GPI) (PHOSPHOGLUCOSE ISOMERASE) (PHOSPHOHEXOSE ISOMERASE) (PHI) 1055024:1056685 reverse MW:59975	Rv0946c	59975.4	1	3	3	3	0.00082	0.0705	TFSTLETLTNATAAR	0.95	4.35	0.66	2			798.916	1595.82	1596.82	2	0.001787	1.119	212	226	TRUE
normal	normal_1	pgi PROBABLE GLUCOSE-6-PHOSPHATE ISOMERASE PGI (GPI) (PHOSPHOGLUCOSE ISOMERASE) (PHOSPHOHEXOSE ISOMERASE) (PHI) 1055024:1056685 reverse MW:59975	Rv0946c	59975.4	1	3	3	3	0.00082	0.0705	TVLPYSNDLSR	0.95	2.14	0.641	2			632.831	1263.65	1264.65	2	0.001221	0.9651	336	346	TRUE
normal	normal_1	pgi PROBABLE GLUCOSE-6-PHOSPHATE ISOMERASE PGI (GPI) (PHOSPHOGLUCOSE ISOMERASE) (PHOSPHOHEXOSE ISOMERASE) (PHI) 1055024:1056685 reverse MW:59975	Rv0946c	59975.4	1	3	3	3	0.00082	0.0705	WLTDALGDAAVSR	0.95	3.23	0.547	2			687.857	1373.7	1374.7	2	0.004756	3.46	228	240	TRUE
normal	normal_1	hupB PROBABLE DNA-BINDING PROTEIN HU HOMOLOG HUPB (HISTONE-LIKE PROTEIN) (HLP) (21-KDA LAMININ-2-BINDING PROTEIN) 3343176:3343820 reverse MW:22187	Rv2986c	22187.4	0.998	2	2	2	0.000547	0.117	AELIDVLTQK	0.95	2.73	0.575	2			565.328	1128.64	1129.65	2	0.001451	1.284	4	13	TRUE
normal	normal_1	hupB PROBABLE DNA-BINDING PROTEIN HU HOMOLOG HUPB (HISTONE-LIKE PROTEIN) (HLP) (21-KDA LAMININ-2-BINDING PROTEIN) 3343176:3343820 reverse MW:22187	Rv2986c	22187.4	0.998	2	2	2	0.000547	0.117	QATAAVENVVDTIVR	0.95	4.2	0.677	2			793.432	1584.85	1585.85	2	0.002413	1.522	20	34	TRUE
normal	normal_1	hemL PROBABLE GLUTAMATE-1-SEMIALDEHYDE 2,1-AMINOMUTASE HEML (GSA) (GLUTAMATE-1-SEMIALDEHYDE AMINOTRANSFERASE) (GSA-AT) 614835:616223 forward MW:47516	Rv0524	47515.7	1	3	3	4	0.00109	0.0736	AFTAVGGTPR	0.95	2.07	0.509	2			488.764	975.514	976.521	2	8.079e-05	0.08273	39	48	TRUE
normal	normal_1	hemL PROBABLE GLUTAMATE-1-SEMIALDEHYDE 2,1-AMINOMUTASE HEML (GSA) (GLUTAMATE-1-SEMIALDEHYDE AMINOTRANSFERASE) (GSA-AT) 614835:616223 forward MW:47516	Rv0524	47515.7	1	3	3	4	0.00109	0.0736	IANALPAAAR	0.95	1.54	0.499	2			484.287	966.559	967.568	2	-0.00177	-1.829	445	454	TRUE
normal	normal_1	hemL PROBABLE GLUTAMATE-1-SEMIALDEHYDE 2,1-AMINOMUTASE HEML (GSA) (GLUTAMATE-1-SEMIALDEHYDE AMINOTRANSFERASE) (GSA-AT) 614835:616223 forward MW:47516	Rv0524	47515.7	1	3	3	4	0.00109	0.0736	LVNSGTEATmSAVR	0.95	4.09	0.702	2		m10: Oxidation (+15.99)	726.363	1450.71	1451.72	2	0.002204	1.518	125	138	TRUE
normal	normal_1	hemL PROBABLE GLUTAMATE-1-SEMIALDEHYDE 2,1-AMINOMUTASE HEML (GSA) (GLUTAMATE-1-SEMIALDEHYDE AMINOTRANSFERASE) (GSA-AT) 614835:616223 forward MW:47516	Rv0524	47515.7	1	3	3	4	0.00109	0.0736	LVNSGTEATMSAVR	0.95	4.11	0.708	2			718.365	1434.71	1435.72	2	0.001147	0.7992	125	138	TRUE
normal	normal_1	ppsE PHENOLPTHIOCEROL SYNTHESIS TYPE-I POLYKETIDE SYNTHASE PPSE 3267737:3272203 forward MW:158746	Rv2935	158745	1	23	25	28	0.00765	0.172	AAFEVSQTSR	0.95	3.21	0.53	2			548.276	1094.54	1095.54	2	0.001269	1.158	337	346	TRUE
normal	normal_1	ppsE PHENOLPTHIOCEROL SYNTHESIS TYPE-I POLYKETIDE SYNTHASE PPSE 3267737:3272203 forward MW:158746	Rv2935	158745	1	23	25	28	0.00765	0.172	AAFEVSQTSR	0.95	3.02	0.624	2			548.275	1094.54	1095.54	2	-0.0003179	-0.2902	337	346	TRUE
normal	normal_1	ppsE PHENOLPTHIOCEROL SYNTHESIS TYPE-I POLYKETIDE SYNTHASE PPSE 3267737:3272203 forward MW:158746	Rv2935	158745	1	23	25	28	0.00765	0.172	ALPATLHYTSPNPELR	0.95	4.06	0.693	2			890.474	1778.93	1779.94	2	0.001531	0.8603	382	397	TRUE
normal	normal_1	ppsE PHENOLPTHIOCEROL SYNTHESIS TYPE-I POLYKETIDE SYNTHASE PPSE 3267737:3272203 forward MW:158746	Rv2935	158745	1	23	25	28	0.00765	0.172	cAALATHPAALDTR	0.95	3.41	0.704	2		c1: Carbamidomethyl (+57.02)	734.373	1466.73	1467.74	2	0.001772	1.207	1197	1210	TRUE
normal	normal_1	ppsE PHENOLPTHIOCEROL SYNTHESIS TYPE-I POLYKETIDE SYNTHASE PPSE 3267737:3272203 forward MW:158746	Rv2935	158745	1	23	25	28	0.00765	0.172	cAALATHPAALDTR	0.95	2.44	0.61	2		c1: Carbamidomethyl (+57.02)	489.918	1466.73	1467.74	3	0.001942	1.323	1197	1210	TRUE
normal	normal_1	ppsE PHENOLPTHIOCEROL SYNTHESIS TYPE-I POLYKETIDE SYNTHASE PPSE 3267737:3272203 forward MW:158746	Rv2935	158745	1	23	25	28	0.00765	0.172	ESIVTLSEQELR	0.95	3.56	0.507	2			702.374	1402.73	1403.74	2	0.00339	2.415	35	46	TRUE
normal	normal_1	ppsE PHENOLPTHIOCEROL SYNTHESIS TYPE-I POLYKETIDE SYNTHASE PPSE 3267737:3272203 forward MW:158746	Rv2935	158745	1	23	25	28	0.00765	0.172	HPLQDVDDRDTFLR	0.95	2.28	0.629	2			576.288	1725.84	1726.85	3	-0.0007921	-0.4587	843	856	TRUE
normal	normal_1	ppsE PHENOLPTHIOCEROL SYNTHESIS TYPE-I POLYKETIDE SYNTHASE PPSE 3267737:3272203 forward MW:158746	Rv2935	158745	1	23	25	28	0.00765	0.172	ILVEVGPGGSLTGSAmR	0.95	4.6	0.716	2		m16: Oxidation (+15.99)	830.443	1658.87	1659.87	2	0.004194	2.527	811	827	TRUE
normal	normal_1	ppsE PHENOLPTHIOCEROL SYNTHESIS TYPE-I POLYKETIDE SYNTHASE PPSE 3267737:3272203 forward MW:158746	Rv2935	158745	1	23	25	28	0.00765	0.172	ILVEVGPGGSLTGSAMR	0.95	4.78	0.737	2			822.444	1642.87	1643.88	2	0.002649	1.612	811	827	TRUE
normal	normal_1	ppsE PHENOLPTHIOCEROL SYNTHESIS TYPE-I POLYKETIDE SYNTHASE PPSE 3267737:3272203 forward MW:158746	Rv2935	158745	1	23	25	28	0.00765	0.172	IPAATAEALER	0.95	3.15	0.652	2			571.316	1140.62	1141.62	2	0.002703	2.368	1434	1444	TRUE
normal	normal_1	ppsE PHENOLPTHIOCEROL SYNTHESIS TYPE-I POLYKETIDE SYNTHASE PPSE 3267737:3272203 forward MW:158746	Rv2935	158745	1	23	25	28	0.00765	0.172	ISHAFNLR	0.95	2.31	0.592	2			479.267	956.519	957.526	2	-0.0001533	-0.1601	167	174	TRUE
normal	normal_1	ppsE PHENOLPTHIOCEROL SYNTHESIS TYPE-I POLYKETIDE SYNTHASE PPSE 3267737:3272203 forward MW:158746	Rv2935	158745	1	23	25	28	0.00765	0.172	IWSQcLGVSSVDR	0.95	3.8	0.689	2		c5: Carbamidomethyl (+57.02)	753.875	1505.73	1506.74	2	0.00498	3.305	942	954	TRUE
normal	normal_1	ppsE PHENOLPTHIOCEROL SYNTHESIS TYPE-I POLYKETIDE SYNTHASE PPSE 3267737:3272203 forward MW:158746	Rv2935	158745	1	23	25	28	0.00765	0.172	LDQSPFVVQSK	0.95	3.25	0.687	2			624.336	1246.66	1247.66	2	0.001086	0.8706	398	408	TRUE
normal	normal_1	ppsE PHENOLPTHIOCEROL SYNTHESIS TYPE-I POLYKETIDE SYNTHASE PPSE 3267737:3272203 forward MW:158746	Rv2935	158745	1	23	25	28	0.00765	0.172	LSDVAYTLAR	0.95	2.74	0.432	2			554.804	1107.59	1108.6	2	0.00101	0.9107	487	496	TRUE
normal	normal_1	ppsE PHENOLPTHIOCEROL SYNTHESIS TYPE-I POLYKETIDE SYNTHASE PPSE 3267737:3272203 forward MW:158746	Rv2935	158745	1	23	25	28	0.00765	0.172	LSDVAYTLAR	0.95	3.9	0.647	2			554.804	1107.59	1108.6	2	0.0006434	0.5804	487	496	TRUE
normal	normal_1	ppsE PHENOLPTHIOCEROL SYNTHESIS TYPE-I POLYKETIDE SYNTHASE PPSE 3267737:3272203 forward MW:158746	Rv2935	158745	1	23	25	28	0.00765	0.172	LVDTFGVR	0.95	2.05	0.467	2			453.756	905.498	906.504	2	0.001034	1.14	626	633	TRUE
normal	normal_1	ppsE PHENOLPTHIOCEROL SYNTHESIS TYPE-I POLYKETIDE SYNTHASE PPSE 3267737:3272203 forward MW:158746	Rv2935	158745	1	23	25	28	0.00765	0.172	NGESQTEVTLQR	0.95	3.72	0.511	2			681.336	1360.66	1361.67	2	-0.0008035	-0.5901	930	941	TRUE
normal	normal_1	ppsE PHENOLPTHIOCEROL SYNTHESIS TYPE-I POLYKETIDE SYNTHASE PPSE 3267737:3272203 forward MW:158746	Rv2935	158745	1	23	25	28	0.00765	0.172	QILATDIVTAFGQR	0.95	4.28	0.824	2			766.925	1531.84	1532.84	2	-0.0008912	-0.5814	1162	1175	TRUE
normal	normal_1	ppsE PHENOLPTHIOCEROL SYNTHESIS TYPE-I POLYKETIDE SYNTHASE PPSE 3267737:3272203 forward MW:158746	Rv2935	158745	1	23	25	28	0.00765	0.172	RIPAATAEALER	0.95	3.02	0.66	2			649.365	1296.71	1297.72	2	-0.0006187	-0.4768	1433	1444	TRUE
normal	normal_1	ppsE PHENOLPTHIOCEROL SYNTHESIS TYPE-I POLYKETIDE SYNTHASE PPSE 3267737:3272203 forward MW:158746	Rv2935	158745	1	23	25	28	0.00765	0.172	RIPAATAEALER	0.95	2.94	0.503	2			433.246	1296.72	1297.72	3	0.002389	1.841	1433	1444	TRUE
normal	normal_1	ppsE PHENOLPTHIOCEROL SYNTHESIS TYPE-I POLYKETIDE SYNTHASE PPSE 3267737:3272203 forward MW:158746	Rv2935	158745	1	23	25	28	0.00765	0.172	SQPALFTVEYALAK	0.95	3.45	0.712	2			769.419	1536.82	1537.83	2	0.003736	2.429	612	625	TRUE
normal	normal_1	ppsE PHENOLPTHIOCEROL SYNTHESIS TYPE-I POLYKETIDE SYNTHASE PPSE 3267737:3272203 forward MW:158746	Rv2935	158745	1	23	25	28	0.00765	0.172	TALAAALETQDGPR	0.95	4.45	0.656	2			707.371	1412.73	1413.73	2	0.0008545	0.6044	473	486	TRUE
normal	normal_1	ppsE PHENOLPTHIOCEROL SYNTHESIS TYPE-I POLYKETIDE SYNTHASE PPSE 3267737:3272203 forward MW:158746	Rv2935	158745	1	23	25	28	0.00765	0.172	TILcLK	0.95	1.6	0.583	2		c4: Carbamidomethyl (+57.02)	374.226	746.437	747.443	2	0.000506	0.677	374	379	TRUE
normal	normal_1	ppsE PHENOLPTHIOCEROL SYNTHESIS TYPE-I POLYKETIDE SYNTHASE PPSE 3267737:3272203 forward MW:158746	Rv2935	158745	1	23	25	28	0.00765	0.172	TLADPAYVR	0.95	1.94	0.506	2			503.272	1004.53	1005.54	2	0.0002227	0.2215	54	62	TRUE
normal	normal_1	ppsE PHENOLPTHIOCEROL SYNTHESIS TYPE-I POLYKETIDE SYNTHASE PPSE 3267737:3272203 forward MW:158746	Rv2935	158745	1	23	25	28	0.00765	0.172	TPDIHFR	0.95	1.76	0.549	2			443.235	884.456	885.458	2	0.005458	6.164	1370	1376	TRUE
normal	normal_1	ppsE PHENOLPTHIOCEROL SYNTHESIS TYPE-I POLYKETIDE SYNTHASE PPSE 3267737:3272203 forward MW:158746	Rv2935	158745	1	23	25	28	0.00765	0.172	VVFLFPGQGAQHVGmAK	0.95	3.76	0.676	2		m15: Oxidation (+15.99)	901.478	1800.94	1801.94	2	0.006207	3.444	550	566	TRUE
normal	normal_1	ppsE PHENOLPTHIOCEROL SYNTHESIS TYPE-I POLYKETIDE SYNTHASE PPSE 3267737:3272203 forward MW:158746	Rv2935	158745	1	23	25	28	0.00765	0.172	YGPWEcDGVR	0.95	2.08	0.777	2		c6: Carbamidomethyl (+57.02)	619.767	1237.52	1238.53	2	0.0004035	0.3258	409	418	TRUE
normal	normal_1	ppsE PHENOLPTHIOCEROL SYNTHESIS TYPE-I POLYKETIDE SYNTHASE PPSE 3267737:3272203 forward MW:158746	Rv2935	158745	1	23	25	28	0.00765	0.172	YVYAPTGR	0.95	2.08	0.702	2			463.74	925.466	926.473	2	2.405e-05	0.02596	1356	1363	TRUE
normal	normal_1	ppsD PHENOLPTHIOCEROL SYNTHESIS TYPE-I POLYKETIDE SYNTHASE PPSD 3262248:3267731 forward MW:193316	Rv2934	193312	1	8	9	10	0.00273	0.0504	DRAEAIAGLR	0.95	1.97	0.455	2			536.299	1070.58	1071.59	2	0.0005881	0.5488	533	542	TRUE
normal	normal_1	ppsD PHENOLPTHIOCEROL SYNTHESIS TYPE-I POLYKETIDE SYNTHASE PPSD 3262248:3267731 forward MW:193316	Rv2934	193312	1	8	9	10	0.00273	0.0504	FATVIAR	0.95	1.22	0.78	2			389.234	776.454	777.462	2	-0.0003947	-0.5077	526	532	TRUE
normal	normal_1	ppsD PHENOLPTHIOCEROL SYNTHESIS TYPE-I POLYKETIDE SYNTHASE PPSD 3262248:3267731 forward MW:193316	Rv2934	193312	1	8	9	10	0.00273	0.0504	GEGcGVVVLK	0.95	2.92	0.513	2		c4: Carbamidomethyl (+57.02)	509.274	1016.53	1017.54	2	-0.0002519	-0.2476	271	280	TRUE
normal	normal_1	ppsD PHENOLPTHIOCEROL SYNTHESIS TYPE-I POLYKETIDE SYNTHASE PPSD 3262248:3267731 forward MW:193316	Rv2934	193312	1	8	9	10	0.00273	0.0504	GQGESPcALGSVK	0.95	3.77	0.696	2		c7: Carbamidomethyl (+57.02)	645.312	1288.61	1289.62	2	0.0005252	0.4072	366	378	TRUE
normal	normal_1	ppsD PHENOLPTHIOCEROL SYNTHESIS TYPE-I POLYKETIDE SYNTHASE PPSD 3262248:3267731 forward MW:193316	Rv2934	193312	1	8	9	10	0.00273	0.0504	LDDELAAAR	0.95	2.82	0.3	2			487.251	972.487	973.495	2	-0.0005526	-0.5677	1306	1314	TRUE
normal	normal_1	ppsD PHENOLPTHIOCEROL SYNTHESIS TYPE-I POLYKETIDE SYNTHASE PPSD 3262248:3267731 forward MW:193316	Rv2934	193312	1	8	9	10	0.00273	0.0504	SDPTDEQcNVLAELQTR	0.95	5.37	0.706	2		c8: Carbamidomethyl (+57.02)	988.452	1974.89	1975.9	2	-0.007012	-3.549	1472	1488	TRUE
normal	normal_1	ppsD PHENOLPTHIOCEROL SYNTHESIS TYPE-I POLYKETIDE SYNTHASE PPSD 3262248:3267731 forward MW:193316	Rv2934	193312	1	8	9	10	0.00273	0.0504	VGVVDcDQHAGGPGR	0.95	1.93	0.274	2		c6: Carbamidomethyl (+57.02)	508.574	1522.7	1523.7	3	0.006441	4.227	551	565	TRUE
normal	normal_1	ppsD PHENOLPTHIOCEROL SYNTHESIS TYPE-I POLYKETIDE SYNTHASE PPSD 3262248:3267731 forward MW:193316	Rv2934	193312	1	8	9	10	0.00273	0.0504	VGVVDcDQHAGGPGR	0.95	1.65	0.697	2		c6: Carbamidomethyl (+57.02)	508.575	1522.7	1523.7	3	0.008181	5.369	551	565	TRUE
normal	normal_1	ppsD PHENOLPTHIOCEROL SYNTHESIS TYPE-I POLYKETIDE SYNTHASE PPSD 3262248:3267731 forward MW:193316	Rv2934	193312	1	8	9	10	0.00273	0.0504	VGVVDcDQHAGGPGR	0.95	3.88	0.77	2		c6: Carbamidomethyl (+57.02)	762.36	1522.71	1523.7	2	0.01097	7.2	551	565	TRUE
normal	normal_1	ppsD PHENOLPTHIOCEROL SYNTHESIS TYPE-I POLYKETIDE SYNTHASE PPSD 3262248:3267731 forward MW:193316	Rv2934	193312	1	8	9	10	0.00273	0.0504	WNPAIDASATR	0.95	2.16	0.484	2			601.302	1200.59	1201.6	2	0.0004371	0.3638	414	424	TRUE
normal	normal_1	ppsB PHENOLPTHIOCEROL SYNTHESIS TYPE-I POLYKETIDE SYNTHASE PPSB 3251072:3255688 forward MW:162529	Rv2932	162528	1	4	4	4	0.00109	0.039	DADDTVTFR	0.95	2.03	0.669	2			520.237	1038.46	1039.47	2	-0.001669	-1.606	864	872	TRUE
normal	normal_1	ppsB PHENOLPTHIOCEROL SYNTHESIS TYPE-I POLYKETIDE SYNTHASE PPSB 3251072:3255688 forward MW:162529	Rv2932	162528	1	4	4	4	0.00109	0.039	GEGAGVVVLK	0.95	1.69	0.452	2			464.777	927.539	928.546	2	8.831e-05	0.0951	269	278	FALSE	Rv2931
normal	normal_1	ppsB PHENOLPTHIOCEROL SYNTHESIS TYPE-I POLYKETIDE SYNTHASE PPSB 3251072:3255688 forward MW:162529	Rv2932	162528	1	4	4	4	0.00109	0.039	IAVAEPVAVVGIGcR	0.95	3.65	0.859	2		c14: Carbamidomethyl (+57.02)	755.929	1509.84	1510.84	2	0.0094	6.222	30	44	TRUE
normal	normal_1	ppsB PHENOLPTHIOCEROL SYNTHESIS TYPE-I POLYKETIDE SYNTHASE PPSB 3251072:3255688 forward MW:162529	Rv2932	162528	1	4	4	4	0.00109	0.039	ISYLLGLR	0.95	2.27	0.563	2			467.79	933.566	934.572	2	0.001266	1.354	188	195	TRUE
normal	normal_1	ppsB PHENOLPTHIOCEROL SYNTHESIS TYPE-I POLYKETIDE SYNTHASE PPSB 3251072:3255688 forward MW:162529	Rv2932	162528	1	4	4	4	0.00109	0.039	SELADLTPR	0.95	2.63	0.546	2			501.268	1000.52	1001.53	2	0.002022	2.019	764	772	FALSE	Rv2931
normal	normal_1	ppsB PHENOLPTHIOCEROL SYNTHESIS TYPE-I POLYKETIDE SYNTHASE PPSB 3251072:3255688 forward MW:162529	Rv2932	162528	1	4	4	4	0.00109	0.039	TSLADEFDR	0.95	2.45	0.825	2			527.248	1052.48	1053.48	2	0.003239	3.074	18	26	TRUE
normal	normal_1	Rv2030c CONSERVED HYPOTHETICAL PROTEIN 2276441:2278486 reverse MW:74931	Rv2030c	74929.6	1	4	4	4	0.00109	0.0749	AAMTQWLIEEK	0.95	3.5	0.746	2			660.34	1318.67	1319.67	2	0.006475	4.907	287	297	TRUE
normal	normal_1	Rv2030c CONSERVED HYPOTHETICAL PROTEIN 2276441:2278486 reverse MW:74931	Rv2030c	74929.6	1	4	4	4	0.00109	0.0749	DQPDVIVLGLAR	0.95	3.25	0.493	2			648.371	1294.73	1295.73	2	0.002132	1.646	37	48	TRUE
normal	normal_1	Rv2030c CONSERVED HYPOTHETICAL PROTEIN 2276441:2278486 reverse MW:74931	Rv2030c	74929.6	1	4	4	4	0.00109	0.0749	EAVEQLVDVQR	0.95	3.31	0.537	2			643.343	1284.67	1285.67	2	0.003158	2.456	434	444	TRUE
normal	normal_1	Rv2030c CONSERVED HYPOTHETICAL PROTEIN 2276441:2278486 reverse MW:74931	Rv2030c	74929.6	1	4	4	4	0.00109	0.0749	GLGEDTNADEALSGFER	0.95	4.64	0.76	2			890.906	1779.8	1780.8	2	0.006089	3.419	320	336	TRUE
normal	normal_1	tuf PROBABLE IRON-REGULATED ELONGATION FACTOR TU TUF (EF-TU) 784821:786011 forward MW:43594	Rv0685	43592.7	1	6	6	7	0.00191	0.189	AFDQIDNAPEER	0.95	3.57	0.618	2			702.824	1403.63	1404.64	2	0.00116	0.8261	48	59	TRUE
normal	normal_1	tuf PROBABLE IRON-REGULATED ELONGATION FACTOR TU TUF (EF-TU) 784821:786011 forward MW:43594	Rv0685	43592.7	1	6	6	7	0.00191	0.189	ELLAAQEFDEDAPVVR	0.95	4.04	0.721	2			901.455	1800.9	1801.9	2	0.006766	3.755	158	173	TRUE
normal	normal_1	tuf PROBABLE IRON-REGULATED ELONGATION FACTOR TU TUF (EF-TU) 784821:786011 forward MW:43594	Rv0685	43592.7	1	6	6	7	0.00191	0.189	LIQPVAmDEGLR	0.95	2.8	0.649	2		m7: Oxidation (+15.99)	679.363	1356.71	1357.71	2	0.003648	2.687	365	376	TRUE
normal	normal_1	tuf PROBABLE IRON-REGULATED ELONGATION FACTOR TU TUF (EF-TU) 784821:786011 forward MW:43594	Rv0685	43592.7	1	6	6	7	0.00191	0.189	LIQPVAMDEGLR	0.95	2.93	0.737	2			671.364	1340.71	1341.72	2	0.001615	1.204	365	376	TRUE
normal	normal_1	tuf PROBABLE IRON-REGULATED ELONGATION FACTOR TU TUF (EF-TU) 784821:786011 forward MW:43594	Rv0685	43592.7	1	6	6	7	0.00191	0.189	LLDQGQAGDNVGLLLR	0.95	4.63	0.646	2			841.467	1680.92	1681.92	2	0.00387	2.301	267	282	TRUE
normal	normal_1	tuf PROBABLE IRON-REGULATED ELONGATION FACTOR TU TUF (EF-TU) 784821:786011 forward MW:43594	Rv0685	43592.7	1	6	6	7	0.00191	0.189	TTLTAAITK	0.95	1.7	0.468	2			460.276	918.538	919.546	2	-0.0003441	-0.3742	26	34	TRUE
normal	normal_1	tuf PROBABLE IRON-REGULATED ELONGATION FACTOR TU TUF (EF-TU) 784821:786011 forward MW:43594	Rv0685	43592.7	1	6	6	7	0.00191	0.189	TTVTGVEMFR	0.95	2.81	0.347	2			570.79	1139.57	1140.57	2	0.0009555	0.8377	256	265	TRUE
normal	normal_1	mbtE PEPTIDE SYNTHETASE MBTE (PEPTIDE SYNTHASE) 2662067:2667115 reverse MW:183284	Rv2380c	183284	1	6	6	6	0.00164	0.047	AGGGVDVPIGAPVAGR	0.95	3.26	0.675	2			696.884	1391.75	1392.76	2	0.0007776	0.5583	1284	1299	TRUE
normal	normal_1	mbtE PEPTIDE SYNTHETASE MBTE (PEPTIDE SYNTHASE) 2662067:2667115 reverse MW:183284	Rv2380c	183284	1	6	6	6	0.00164	0.047	EFcAPFELSR	0.95	1.67	0.657	2		c3: Carbamidomethyl (+57.02)	628.294	1254.57	1255.58	2	0.002881	2.294	93	102	TRUE
normal	normal_1	mbtE PEPTIDE SYNTHETASE MBTE (PEPTIDE SYNTHASE) 2662067:2667115 reverse MW:183284	Rv2380c	183284	1	6	6	6	0.00164	0.047	LPTAQAAPVPAEPADTETER	0.95	4.83	0.553	2			1032.52	2063.02	2064.02	2	0.005431	2.631	1561	1580	TRUE
normal	normal_1	mbtE PEPTIDE SYNTHETASE MBTE (PEPTIDE SYNTHASE) 2662067:2667115 reverse MW:183284	Rv2380c	183284	1	6	6	6	0.00164	0.047	LRPQSAmSFR	0.95	2.52	0.445	2		m7: Oxidation (+15.99)	403.546	1207.62	1208.62	3	0.004054	3.355	278	287	TRUE
normal	normal_1	mbtE PEPTIDE SYNTHETASE MBTE (PEPTIDE SYNTHASE) 2662067:2667115 reverse MW:183284	Rv2380c	183284	1	6	6	6	0.00164	0.047	NADGDIEFVGR	0.95	2.05	0.608	2			596.784	1191.55	1192.56	2	0.002369	1.987	810	820	TRUE
normal	normal_1	mbtE PEPTIDE SYNTHETASE MBTE (PEPTIDE SYNTHASE) 2662067:2667115 reverse MW:183284	Rv2380c	183284	1	6	6	6	0.00164	0.047	VFFTDLTQAYSR	0.95	4.03	0.54	2			724.366	1446.72	1447.72	2	0.002401	1.658	136	147	TRUE
normal	normal_1	katG CATALASE-PEROXIDASE-PEROXYNITRITASE T KATG 2153889:2156111 reverse MW:80605	Rv1908c	80606.1	1	17	18	25	0.00683	0.291	AAGHNITVPFTPGR	0.95	1.66	0.532	2			479.925	1436.75	1437.76	3	-0.0005345	-0.3718	558	571	TRUE
normal	normal_1	katG CATALASE-PEROXIDASE-PEROXYNITRITASE T KATG 2153889:2156111 reverse MW:80605	Rv1908c	80606.1	1	17	18	25	0.00683	0.291	AAGHNITVPFTPGR	0.95	3.38	0.61	2			719.384	1436.75	1437.76	2	0.0003334	0.2319	558	571	TRUE
normal	normal_1	katG CATALASE-PEROXIDASE-PEROXYNITRITASE T KATG 2153889:2156111 reverse MW:80605	Rv1908c	80606.1	1	17	18	25	0.00683	0.291	ALVEVYGADDAQPK	0.95	4.05	0.715	2			738.375	1474.73	1475.74	2	0.004145	2.809	706	719	TRUE
normal	normal_1	katG CATALASE-PEROXIDASE-PEROXYNITRITASE T KATG 2153889:2156111 reverse MW:80605	Rv1908c	80606.1	1	17	18	25	0.00683	0.291	ALVEVYGADDAQPK	0.95	3.77	0.778	2			738.375	1474.74	1475.74	2	0.005122	3.47	706	719	TRUE
normal	normal_1	katG CATALASE-PEROXIDASE-PEROXYNITRITASE T KATG 2153889:2156111 reverse MW:80605	Rv1908c	80606.1	1	17	18	25	0.00683	0.291	DGAGAGTIPDPFGGPGR	0.95	3.48	0.647	2			771.375	1540.73	1541.73	2	0.007245	4.699	357	373	TRUE
normal	normal_1	katG CATALASE-PEROXIDASE-PEROXYNITRITASE T KATG 2153889:2156111 reverse MW:80605	Rv1908c	80606.1	1	17	18	25	0.00683	0.291	DGAGAGTIPDPFGGPGR	0.95	3.54	0.689	2			771.374	1540.73	1541.73	2	0.00639	4.145	357	373	TRUE
normal	normal_1	katG CATALASE-PEROXIDASE-PEROXYNITRITASE T KATG 2153889:2156111 reverse MW:80605	Rv1908c	80606.1	1	17	18	25	0.00683	0.291	DGAGAGTIPDPFGGPGR	0.95	3.57	0.701	2			771.373	1540.73	1541.73	2	0.004681	3.036	357	373	TRUE
normal	normal_1	katG CATALASE-PEROXIDASE-PEROXYNITRITASE T KATG 2153889:2156111 reverse MW:80605	Rv1908c	80606.1	1	17	18	25	0.00683	0.291	EATWLGDER	0.95	1.76	0.538	2			538.755	1075.49	1076.5	2	0.001399	1.299	201	209	TRUE
normal	normal_1	katG CATALASE-PEROXIDASE-PEROXYNITRITASE T KATG 2153889:2156111 reverse MW:80605	Rv1908c	80606.1	1	17	18	25	0.00683	0.291	FAPLNSWPDNASLDK	0.95	4.42	0.504	2			837.912	1673.81	1674.81	2	0.003986	2.38	129	143	TRUE
normal	normal_1	katG CATALASE-PEROXIDASE-PEROXYNITRITASE T KATG 2153889:2156111 reverse MW:80605	Rv1908c	80606.1	1	17	18	25	0.00683	0.291	FVQDFVAAWDK	0.95	4.36	0.663	2			663.331	1324.65	1325.65	2	0.001188	0.8962	720	730	TRUE
normal	normal_1	katG CATALASE-PEROXIDASE-PEROXYNITRITASE T KATG 2153889:2156111 reverse MW:80605	Rv1908c	80606.1	1	17	18	25	0.00683	0.291	GNPLPAEYMLLDK	0.95	2.85	0.78	2			730.878	1459.74	1460.75	2	0.002815	1.927	601	613	TRUE
normal	normal_1	katG CATALASE-PEROXIDASE-PEROXYNITRITASE T KATG 2153889:2156111 reverse MW:80605	Rv1908c	80606.1	1	17	18	25	0.00683	0.291	GNPLPAEYMLLDK	0.95	3.35	0.821	2			730.877	1459.74	1460.75	2	0.001838	1.258	601	613	TRUE
normal	normal_1	katG CATALASE-PEROXIDASE-PEROXYNITRITASE T KATG 2153889:2156111 reverse MW:80605	Rv1908c	80606.1	1	17	18	25	0.00683	0.291	GNPLPAEYmLLDK	0.95	3.68	0.811	2		m9: Oxidation (+15.99)	738.878	1475.74	1476.74	2	0.007167	4.853	601	613	TRUE
normal	normal_1	katG CATALASE-PEROXIDASE-PEROXYNITRITASE T KATG 2153889:2156111 reverse MW:80605	Rv1908c	80606.1	1	17	18	25	0.00683	0.291	RLLWPVK	0.95	1.7	0.42	2			456.296	910.576	911.583	2	0.00102	1.119	146	152	TRUE
normal	normal_1	katG CATALASE-PEROXIDASE-PEROXYNITRITASE T KATG 2153889:2156111 reverse MW:80605	Rv1908c	80606.1	1	17	18	25	0.00683	0.291	SPAGAWQYTAK	0.95	2.81	0.776	2			590.292	1178.57	1179.58	2	-0.002272	-1.926	346	356	TRUE
normal	normal_1	katG CATALASE-PEROXIDASE-PEROXYNITRITASE T KATG 2153889:2156111 reverse MW:80605	Rv1908c	80606.1	1	17	18	25	0.00683	0.291	SPAGAWQYTAK	0.95	3.4	0.726	2			590.293	1178.57	1179.58	2	-0.0001968	-0.1669	346	356	TRUE
normal	normal_1	katG CATALASE-PEROXIDASE-PEROXYNITRITASE T KATG 2153889:2156111 reverse MW:80605	Rv1908c	80606.1	1	17	18	25	0.00683	0.291	SPTMLATDLSLR	0.95	3.65	0.681	2			652.848	1303.68	1304.69	2	0.0004782	0.3665	374	385	TRUE
normal	normal_1	katG CATALASE-PEROXIDASE-PEROXYNITRITASE T KATG 2153889:2156111 reverse MW:80605	Rv1908c	80606.1	1	17	18	25	0.00683	0.291	TDASQEQTDVESFAVLEPK	0.95	6.1	0.81	2			1047.5	2092.99	2093.99	2	0.008107	3.872	572	590	TRUE
normal	normal_1	katG CATALASE-PEROXIDASE-PEROXYNITRITASE T KATG 2153889:2156111 reverse MW:80605	Rv1908c	80606.1	1	17	18	25	0.00683	0.291	TDASQEQTDVESFAVLEPK	0.95	6.12	0.828	2			1047.5	2092.98	2093.99	2	0.0007828	0.3739	572	590	TRUE
normal	normal_1	katG CATALASE-PEROXIDASE-PEROXYNITRITASE T KATG 2153889:2156111 reverse MW:80605	Rv1908c	80606.1	1	17	18	25	0.00683	0.291	TLEEIQESFNSAAPGNIK	0.95	5.81	0.762	2			974.489	1946.96	1947.97	2	0.005415	2.78	520	537	TRUE
normal	normal_1	katG CATALASE-PEROXIDASE-PEROXYNITRITASE T KATG 2153889:2156111 reverse MW:80605	Rv1908c	80606.1	1	17	18	25	0.00683	0.291	VDLVFGSNSELR	0.95	2.76	0.595	2			668.348	1334.68	1335.69	2	-0.001089	-0.8156	694	705	TRUE
normal	normal_1	katG CATALASE-PEROXIDASE-PEROXYNITRITASE T KATG 2153889:2156111 reverse MW:80605	Rv1908c	80606.1	1	17	18	25	0.00683	0.291	VDPIYER	0.95	1.33	0.556	2			446.232	890.45	891.457	2	0.0003601	0.4039	386	392	TRUE
normal	normal_1	katG CATALASE-PEROXIDASE-PEROXYNITRITASE T KATG 2153889:2156111 reverse MW:80605	Rv1908c	80606.1	1	17	18	25	0.00683	0.291	VDQWEPDEVYWGK	0.95	3.85	0.863	2			825.879	1649.74	1650.74	2	0.00628	3.804	188	200	TRUE
normal	normal_1	katG CATALASE-PEROXIDASE-PEROXYNITRITASE T KATG 2153889:2156111 reverse MW:80605	Rv1908c	80606.1	1	17	18	25	0.00683	0.291	YLGPLVPK	0.95	2.02	0.707	2			443.774	885.533	886.54	2	0.0006679	0.7534	426	433	TRUE
normal	normal_1	katG CATALASE-PEROXIDASE-PEROXYNITRITASE T KATG 2153889:2156111 reverse MW:80605	Rv1908c	80606.1	1	17	18	25	0.00683	0.291	YPVEGGGNQDWWPNR	0.95	4.06	0.672	2			887.903	1773.79	1774.79	2	0.006018	3.391	28	42	TRUE
normal	normal_1	pdc PROBABLE PYRUVATE OR INDOLE-3-PYRUVATE DECARBOXYLASE PDC 949436:951118 reverse MW:59783	Rv0853c	59783	0.998	2	2	2	0.000547	0.05	EITcAQANLMPATAGR	0.95	4.3	0.515	2		c4: Carbamidomethyl (+57.02)	852.415	1702.82	1703.82	2	0.003145	1.846	141	156	TRUE
normal	normal_1	pdc PROBABLE PYRUVATE OR INDOLE-3-PYRUVATE DECARBOXYLASE PDC 949436:951118 reverse MW:59783	Rv0853c	59783	0.998	2	2	2	0.000547	0.05	FPTEPPAAPLPR	0.95	2.54	0.711	2			646.856	1291.7	1292.7	2	0.003959	3.063	183	194	TRUE
normal	normal_1	ileS isoleucyl-tRNA synthetase ileS 1736519:1739644 forward MW:117340	Rv1536	117342	1	16	16	17	0.00465	0.156	DETPLSNHELR	0.95	2.62	0.517	2			655.819	1309.62	1310.63	2	-0.001885	-1.438	190	200	TRUE
normal	normal_1	ileS isoleucyl-tRNA synthetase ileS 1736519:1739644 forward MW:117340	Rv1536	117342	1	16	16	17	0.00465	0.156	ELGEEPVVLGTYR	0.95	3.22	0.676	2			731.384	1460.75	1461.76	2	0.001755	1.201	281	293	TRUE
normal	normal_1	ileS isoleucyl-tRNA synthetase ileS 1736519:1739644 forward MW:117340	Rv1536	117342	1	16	16	17	0.00465	0.156	FVLAEAR	0.95	1.96	0.344	2			403.232	804.449	805.457	2	6.663e-05	0.08272	268	274	TRUE
normal	normal_1	ileS isoleucyl-tRNA synthetase ileS 1736519:1739644 forward MW:117340	Rv1536	117342	1	16	16	17	0.00465	0.156	GAELLGTR	0.95	2.94	0.467	2			408.732	815.45	816.457	2	-0.0003451	-0.4227	294	301	TRUE
normal	normal_1	ileS isoleucyl-tRNA synthetase ileS 1736519:1739644 forward MW:117340	Rv1536	117342	1	16	16	17	0.00465	0.156	GGNLIVTEQGIR	0.95	3.95	0.692	2			628.852	1255.69	1256.7	2	-9.763e-05	-0.07769	654	665	TRUE
normal	normal_1	ileS isoleucyl-tRNA synthetase ileS 1736519:1739644 forward MW:117340	Rv1536	117342	1	16	16	17	0.00465	0.156	GLAYEGYR	0.95	2.15	0.46	2			464.73	927.445	928.452	2	-0.0003331	-0.3587	175	182	TRUE
normal	normal_1	ileS isoleucyl-tRNA synthetase ileS 1736519:1739644 forward MW:117340	Rv1536	117342	1	16	16	17	0.00465	0.156	IDVYGSLDELER	0.95	4.15	0.662	2			704.854	1407.69	1408.7	2	0.005207	3.696	494	505	TRUE
normal	normal_1	ileS isoleucyl-tRNA synthetase ileS 1736519:1739644 forward MW:117340	Rv1536	117342	1	16	16	17	0.00465	0.156	LGKDVQAAIK	0.95	2.64	0.453	2			521.816	1041.62	1042.63	2	-0.0008205	-0.7869	893	902	TRUE
normal	normal_1	ileS isoleucyl-tRNA synthetase ileS 1736519:1739644 forward MW:117340	Rv1536	117342	1	16	16	17	0.00465	0.156	MDDDVYQSR	0.95	1.63	1	2			564.734	1127.45	1128.46	2	-0.001273	-1.128	201	209	TRUE
normal	normal_1	ileS isoleucyl-tRNA synthetase ileS 1736519:1739644 forward MW:117340	Rv1536	117342	1	16	16	17	0.00465	0.156	NYPDVTEVFDR	0.95	2.87	0.643	2			677.818	1353.62	1354.63	2	0.001752	1.293	626	636	TRUE
normal	normal_1	ileS isoleucyl-tRNA synthetase ileS 1736519:1739644 forward MW:117340	Rv1536	117342	1	16	16	17	0.00465	0.156	NYPDVTEVFDR	0.95	2.58	0.691	2			677.818	1353.62	1354.63	2	0.001142	0.8428	626	636	TRUE
normal	normal_1	ileS isoleucyl-tRNA synthetase ileS 1736519:1739644 forward MW:117340	Rv1536	117342	1	16	16	17	0.00465	0.156	QVELTDAIDTYGR	0.95	3.91	0.711	2			740.872	1479.73	1480.73	2	0.009428	6.367	867	879	TRUE
normal	normal_1	ileS isoleucyl-tRNA synthetase ileS 1736519:1739644 forward MW:117340	Rv1536	117342	1	16	16	17	0.00465	0.156	SVSSWFVR	0.95	2.35	0.434	2			484.255	966.496	967.499	2	0.00347	3.587	425	432	TRUE
normal	normal_1	ileS isoleucyl-tRNA synthetase ileS 1736519:1739644 forward MW:117340	Rv1536	117342	1	16	16	17	0.00465	0.156	TQSGPAAVNGPVLIR	0.95	4.1	0.679	2			740.42	1478.83	1479.83	2	0.00572	3.865	389	403	TRUE
normal	normal_1	ileS isoleucyl-tRNA synthetase ileS 1736519:1739644 forward MW:117340	Rv1536	117342	1	16	16	17	0.00465	0.156	VLPYcWR	0.95	1.22	0.761	2		c5: Carbamidomethyl (+57.02)	497.253	992.491	993.497	2	0.001071	1.078	183	189	TRUE
normal	normal_1	ileS isoleucyl-tRNA synthetase ileS 1736519:1739644 forward MW:117340	Rv1536	117342	1	16	16	17	0.00465	0.156	VRLPLPK	0.95	1.72	0.917	2			411.782	821.549	822.556	2	-6.814e-05	-0.08284	835	841	TRUE
normal	normal_1	ileS isoleucyl-tRNA synthetase ileS 1736519:1739644 forward MW:117340	Rv1536	117342	1	16	16	17	0.00465	0.156	YTDEWQAYVTR	0.95	4.17	0.778	2			716.333	1430.65	1431.65	2	0.005403	3.774	132	142	TRUE
normal	normal_1	proS PROBABLE PROLYL-TRNA SYNTHETASE PROS (PROLINE--TRNA LIGASE) (PRORS) (GLOBAL RNA SYNTHESIS FACTOR) (PROLINE TRANSLASE) 3151202:3152950 reverse MW:63302	Rv2845c	63302.9	1	3	3	3	0.00082	0.0739	AGATALAADLDR	0.95	3.53	0.579	2			572.801	1143.59	1144.6	2	-0.0008277	-0.7231	501	512	TRUE
normal	normal_1	proS PROBABLE PROLYL-TRNA SYNTHETASE PROS (PROLINE--TRNA LIGASE) (PRORS) (GLOBAL RNA SYNTHESIS FACTOR) (PROLINE TRANSLASE) 3151202:3152950 reverse MW:63302	Rv2845c	63302.9	1	3	3	3	0.00082	0.0739	IVDGTSWITGADQPGR	0.95	4.77	0.804	2			836.915	1671.82	1672.83	2	-0.005956	-3.561	365	380	TRUE
normal	normal_1	proS PROBABLE PROLYL-TRNA SYNTHETASE PROS (PROLINE--TRNA LIGASE) (PRORS) (GLOBAL RNA SYNTHESIS FACTOR) (PROLINE TRANSLASE) 3151202:3152950 reverse MW:63302	Rv2845c	63302.9	1	3	3	3	0.00082	0.0739	TLRDDPADAEVASHK	0.95	4.71	0.807	2			542.268	1623.78	1624.79	3	-0.004016	-2.471	12	26	TRUE
normal	normal_1	rplL PROBABLE 50S RIBOSOMAL PROTEIN L7/L12 RPLL (SA1) 748849:749241 forward MW:13440	Rv0652	13440.6	1	3	3	3	0.00082	0.2	AKLEAAGATVTVK	0.95	2.04	0.536	2			629.871	1257.73	1258.74	2	-0.001125	-0.8936	118	130	TRUE
normal	normal_1	rplL PROBABLE 50S RIBOSOMAL PROTEIN L7/L12 RPLL (SA1) 748849:749241 forward MW:13440	Rv0652	13440.6	1	3	3	3	0.00082	0.2	DLVDGAPKPLLEK	0.95	2.97	0.671	2			697.899	1393.78	1394.79	2	0.001595	1.144	95	107	TRUE
normal	normal_1	rplL PROBABLE 50S RIBOSOMAL PROTEIN L7/L12 RPLL (SA1) 748849:749241 forward MW:13440	Rv0652	13440.6	1	3	3	3	0.00082	0.2	LEAAGATVTVK	0.95	2.39	0.521	2			530.307	1058.6	1059.6	2	0.001581	1.492	120	130	TRUE
normal	normal_1	ald SECRETED L-ALANINE DEHYDROGENASE ALD (40 KDA ANTIGEN) (TB43) 3086820:3087935 forward MW:38713	Rv2780	38713.2	1	7	7	8	0.00219	0.248	ADLVIGAVLVPGAK	0.95	2.66	0.677	2			661.906	1321.8	1322.8	2	0.0008994	0.6799	232	245	TRUE
normal	normal_1	ald SECRETED L-ALANINE DEHYDROGENASE ALD (40 KDA ANTIGEN) (TB43) 3086820:3087935 forward MW:38713	Rv2780	38713.2	1	7	7	8	0.00219	0.248	GLSTHEGALLSER	0.95	3.67	0.754	2			685.359	1368.7	1369.71	2	0.002496	1.823	342	354	TRUE
normal	normal_1	ald SECRETED L-ALANINE DEHYDROGENASE ALD (40 KDA ANTIGEN) (TB43) 3086820:3087935 forward MW:38713	Rv2780	38713.2	1	7	7	8	0.00219	0.248	LAAQVGAYHLMR	0.95	3.14	0.533	2			665.359	1328.7	1329.71	2	0.0008508	0.6398	140	151	TRUE
normal	normal_1	ald SECRETED L-ALANINE DEHYDROGENASE ALD (40 KDA ANTIGEN) (TB43) 3086820:3087935 forward MW:38713	Rv2780	38713.2	1	7	7	8	0.00219	0.248	VAITPAGVAELTR	0.95	3.18	0.734	2			649.38	1296.74	1297.75	2	0.004577	3.527	16	28	TRUE
normal	normal_1	ald SECRETED L-ALANINE DEHYDROGENASE ALD (40 KDA ANTIGEN) (TB43) 3086820:3087935 forward MW:38713	Rv2780	38713.2	1	7	7	8	0.00219	0.248	VAITPAGVAELTR	0.95	3.52	0.779	2			649.38	1296.74	1297.75	2	0.004089	3.15	16	28	TRUE
normal	normal_1	ald SECRETED L-ALANINE DEHYDROGENASE ALD (40 KDA ANTIGEN) (TB43) 3086820:3087935 forward MW:38713	Rv2780	38713.2	1	7	7	8	0.00219	0.248	VATDLGVPFTEPASVLA	0.95	2.69	0.558	2			843.955	1685.9	1686.89	2	0.008566	5.078	355	371	TRUE
normal	normal_1	ald SECRETED L-ALANINE DEHYDROGENASE ALD (40 KDA ANTIGEN) (TB43) 3086820:3087935 forward MW:38713	Rv2780	38713.2	1	7	7	8	0.00219	0.248	VKEPIAAEYGR	0.95	2.06	0.503	2			616.835	1231.65	1232.66	2	-0.001655	-1.343	74	84	TRUE
normal	normal_1	ald SECRETED L-ALANINE DEHYDROGENASE ALD (40 KDA ANTIGEN) (TB43) 3086820:3087935 forward MW:38713	Rv2780	38713.2	1	7	7	8	0.00219	0.248	YSSAYELEGAVK	0.95	3.55	0.745	2			658.823	1315.63	1316.64	2	0.001141	0.8666	219	230	TRUE
normal	normal_1	Rv2280 Probable dehydrogenase 2551560:2552939 forward MW:48052	Rv2280	48052.9	0.998	2	2	2	0.000547	0.0566	ALGADDIIDTVVPR	0.95	4.17	0.612	2			727.895	1453.78	1454.79	2	-0.001995	-1.372	336	349	TRUE
normal	normal_1	Rv2280 Probable dehydrogenase 2551560:2552939 forward MW:48052	Rv2280	48052.9	0.998	2	2	2	0.000547	0.0566	TGYFLELEDPVK	0.95	3.53	0.68	2			705.862	1409.71	1410.72	2	0.001743	1.235	422	433	TRUE
normal	normal_1	groES 10 KDA CHAPERONIN GROES (PROTEIN CPN10) (PROTEIN GROES) (BCG-A HEAT SHOCK PROTEIN) (10 KDA ANTIGEN) 3836986:3837288 reverse MW:10804	Rv3418c	10804.3	1	3	4	4	0.00109	0.39	EKPQEGTVVAVGPGR	0.95	3.16	0.527	2			762.412	1522.81	1523.82	2	-0.001392	-0.9136	36	50	TRUE
normal	normal_1	groES 10 KDA CHAPERONIN GROES (PROTEIN CPN10) (PROTEIN GROES) (BCG-A HEAT SHOCK PROTEIN) (10 KDA ANTIGEN) 3836986:3837288 reverse MW:10804	Rv3418c	10804.3	1	3	4	4	0.00109	0.39	IPLDVAEGDTVIYSK	0.95	3.82	0.703	2			810.434	1618.85	1619.85	2	0.007941	4.903	59	73	TRUE
normal	normal_1	groES 10 KDA CHAPERONIN GROES (PROTEIN CPN10) (PROTEIN GROES) (BCG-A HEAT SHOCK PROTEIN) (10 KDA ANTIGEN) 3836986:3837288 reverse MW:10804	Rv3418c	10804.3	1	3	4	4	0.00109	0.39	VNIKPLEDK	0.95	2.09	0.481	2			528.308	1054.6	1055.61	2	-0.001056	-1	4	12	TRUE
normal	normal_1	groES 10 KDA CHAPERONIN GROES (PROTEIN CPN10) (PROTEIN GROES) (BCG-A HEAT SHOCK PROTEIN) (10 KDA ANTIGEN) 3836986:3837288 reverse MW:10804	Rv3418c	10804.3	1	3	4	4	0.00109	0.39	VNIKPLEDK	0.95	1.87	0.456	2			352.541	1054.6	1055.61	3	-0.0007946	-0.7528	4	12	TRUE
normal	normal_1	cobN Probable cobalamin biosynthesis protein cobN 2317169:2320753 reverse MW:129211	Rv2062c	129212	1	6	6	6	0.00164	0.057	AETYGDIAR	0.95	1.77	0.599	2			498.244	994.473	995.479	2	0.001109	1.114	584	592	TRUE
normal	normal_1	cobN Probable cobalamin biosynthesis protein cobN 2317169:2320753 reverse MW:129211	Rv2062c	129212	1	6	6	6	0.00164	0.057	LAGTATEIEQVLR	0.95	3.53	0.594	2			700.893	1399.77	1400.77	2	0.0037	2.641	765	777	TRUE
normal	normal_1	cobN Probable cobalamin biosynthesis protein cobN 2317169:2320753 reverse MW:129211	Rv2062c	129212	1	6	6	6	0.00164	0.057	LTGNADAAAVLR	0.95	2.05	0.502	2			586.322	1170.63	1171.64	2	-0.005547	-4.735	744	755	TRUE
normal	normal_1	cobN Probable cobalamin biosynthesis protein cobN 2317169:2320753 reverse MW:129211	Rv2062c	129212	1	6	6	6	0.00164	0.057	LVADLDEAAEDNYVR	0.95	4.61	0.776	2			846.911	1691.81	1692.81	2	0.006489	3.833	925	939	TRUE
normal	normal_1	cobN Probable cobalamin biosynthesis protein cobN 2317169:2320753 reverse MW:129211	Rv2062c	129212	1	6	6	6	0.00164	0.057	NFYSVDPK	0.95	1.97	0.611	2			485.237	968.46	969.468	2	-6.911e-05	-0.07129	805	812	TRUE
normal	normal_1	cobN Probable cobalamin biosynthesis protein cobN 2317169:2320753 reverse MW:129211	Rv2062c	129212	1	6	6	6	0.00164	0.057	TGPTIAVLYYR	0.95	2.34	0.633	2			627.347	1252.68	1253.69	2	-0.001276	-1.018	151	161	TRUE
normal	normal_1	acn PROBABLE IRON-REGULATED ACONITATE HYDRATASE ACN (Citrate hydro-lyase) (Aconitase) 1663215:1666046 reverse MW:102450	Rv1475c	102450	1	21	21	25	0.00683	0.232	AEPSIEIQYTPAR	0.95	2.97	0.636	2			737.882	1473.75	1474.75	2	0.002771	1.879	71	83	TRUE
normal	normal_1	acn PROBABLE IRON-REGULATED ACONITATE HYDRATASE ACN (Citrate hydro-lyase) (Aconitase) 1663215:1666046 reverse MW:102450	Rv1475c	102450	1	21	21	25	0.00683	0.232	AEPSIEIQYTPAR	0.95	2.96	0.645	2			737.883	1473.75	1474.75	2	0.004236	2.872	71	83	TRUE
normal	normal_1	acn PROBABLE IRON-REGULATED ACONITATE HYDRATASE ACN (Citrate hydro-lyase) (Aconitase) 1663215:1666046 reverse MW:102450	Rv1475c	102450	1	21	21	25	0.00683	0.232	AVIAESFER	0.95	2.56	0.776	2			511.269	1020.52	1021.53	2	0.0003568	0.3492	839	847	TRUE
normal	normal_1	acn PROBABLE IRON-REGULATED ACONITATE HYDRATASE ACN (Citrate hydro-lyase) (Aconitase) 1663215:1666046 reverse MW:102450	Rv1475c	102450	1	21	21	25	0.00683	0.232	AVNDNDLSVTAVLSGNR	0.95	5.36	0.757	2			872.946	1743.88	1744.88	2	0.002489	1.427	562	578	TRUE
normal	normal_1	acn PROBABLE IRON-REGULATED ACONITATE HYDRATASE ACN (Citrate hydro-lyase) (Aconitase) 1663215:1666046 reverse MW:102450	Rv1475c	102450	1	21	21	25	0.00683	0.232	DHIEAIANWDPK	0.95	4.49	0.792	2			704.847	1407.68	1408.69	2	0.002046	1.452	59	70	TRUE
normal	normal_1	acn PROBABLE IRON-REGULATED ACONITATE HYDRATASE ACN (Citrate hydro-lyase) (Aconitase) 1663215:1666046 reverse MW:102450	Rv1475c	102450	1	21	21	25	0.00683	0.232	DYNSFGSR	0.95	1.76	0.958	2			473.206	944.398	945.406	2	-0.0004808	-0.5086	747	754	TRUE
normal	normal_1	acn PROBABLE IRON-REGULATED ACONITATE HYDRATASE ACN (Citrate hydro-lyase) (Aconitase) 1663215:1666046 reverse MW:102450	Rv1475c	102450	1	21	21	25	0.00683	0.232	GTFANIR	0.95	1.76	0.428	2			389.714	777.412	778.421	2	-0.0009817	-1.261	764	770	TRUE
normal	normal_1	acn PROBABLE IRON-REGULATED ACONITATE HYDRATASE ACN (Citrate hydro-lyase) (Aconitase) 1663215:1666046 reverse MW:102450	Rv1475c	102450	1	21	21	25	0.00683	0.232	GTLLLGVR	0.95	2.49	0.632	2			414.769	827.524	828.53	2	0.0008295	1.001	831	838	TRUE
normal	normal_1	acn PROBABLE IRON-REGULATED ACONITATE HYDRATASE ACN (Citrate hydro-lyase) (Aconitase) 1663215:1666046 reverse MW:102450	Rv1475c	102450	1	21	21	25	0.00683	0.232	IDTPGEADYYR	0.95	2.66	0.941	2			650.295	1298.58	1299.59	2	-0.002657	-2.044	917	927	TRUE
normal	normal_1	acn PROBABLE IRON-REGULATED ACONITATE HYDRATASE ACN (Citrate hydro-lyase) (Aconitase) 1663215:1666046 reverse MW:102450	Rv1475c	102450	1	21	21	25	0.00683	0.232	IDTPGEADYYR	0.95	3.57	1	2			650.295	1298.58	1299.59	2	-0.001558	-1.199	917	927	TRUE
normal	normal_1	acn PROBABLE IRON-REGULATED ACONITATE HYDRATASE ACN (Citrate hydro-lyase) (Aconitase) 1663215:1666046 reverse MW:102450	Rv1475c	102450	1	21	21	25	0.00683	0.232	LPYSLK	0.95	1.44	0.528	2			360.719	719.423	720.429	2	0.0009553	1.326	36	41	TRUE
normal	normal_1	acn PROBABLE IRON-REGULATED ACONITATE HYDRATASE ACN (Citrate hydro-lyase) (Aconitase) 1663215:1666046 reverse MW:102450	Rv1475c	102450	1	21	21	25	0.00683	0.232	NGGILQYVLR	0.95	3.1	0.59	2			566.827	1131.64	1132.65	2	0.0001846	0.163	928	937	TRUE
normal	normal_1	acn PROBABLE IRON-REGULATED ACONITATE HYDRATASE ACN (Citrate hydro-lyase) (Aconitase) 1663215:1666046 reverse MW:102450	Rv1475c	102450	1	21	21	25	0.00683	0.232	NQLLDDVSGGYTR	0.95	4.58	0.789	2			719.353	1436.69	1437.7	2	0.001366	0.95	773	785	TRUE
normal	normal_1	acn PROBABLE IRON-REGULATED ACONITATE HYDRATASE ACN (Citrate hydro-lyase) (Aconitase) 1663215:1666046 reverse MW:102450	Rv1475c	102450	1	21	21	25	0.00683	0.232	NVEIEYQR	0.95	2.39	0.47	2			525.764	1049.51	1050.52	2	-3.611e-05	-0.03437	143	150	TRUE
normal	normal_1	acn PROBABLE IRON-REGULATED ACONITATE HYDRATASE ACN (Citrate hydro-lyase) (Aconitase) 1663215:1666046 reverse MW:102450	Rv1475c	102450	1	21	21	25	0.00683	0.232	NYADVFK	0.95	1.83	0.795	2			428.714	855.413	856.42	2	0.0003897	0.455	654	660	TRUE
normal	normal_1	acn PROBABLE IRON-REGULATED ACONITATE HYDRATASE ACN (Citrate hydro-lyase) (Aconitase) 1663215:1666046 reverse MW:102450	Rv1475c	102450	1	21	21	25	0.00683	0.232	SGLWPYLEK	0.95	1.68	0.664	2			546.79	1091.57	1092.57	2	0.0001334	0.1221	527	535	TRUE
normal	normal_1	acn PROBABLE IRON-REGULATED ACONITATE HYDRATASE ACN (Citrate hydro-lyase) (Aconitase) 1663215:1666046 reverse MW:102450	Rv1475c	102450	1	21	21	25	0.00683	0.232	SNLIGmGVIPLQFPEGK	0.95	4.32	0.764	2		m6: Oxidation (+15.99)	908.489	1814.96	1815.97	2	0.002846	1.567	851	867	TRUE
normal	normal_1	acn PROBABLE IRON-REGULATED ACONITATE HYDRATASE ACN (Citrate hydro-lyase) (Aconitase) 1663215:1666046 reverse MW:102450	Rv1475c	102450	1	21	21	25	0.00683	0.232	SVNSFGAHDTLK	0.95	2.83	0.459	2			638.32	1274.62	1275.63	2	-0.0007183	-0.5631	5	16	TRUE
normal	normal_1	acn PROBABLE IRON-REGULATED ACONITATE HYDRATASE ACN (Citrate hydro-lyase) (Aconitase) 1663215:1666046 reverse MW:102450	Rv1475c	102450	1	21	21	25	0.00683	0.232	TPEQVALVEAYAK	0.95	4.21	0.645	2			709.881	1417.75	1418.75	2	0.003017	2.126	327	339	TRUE
normal	normal_1	acn PROBABLE IRON-REGULATED ACONITATE HYDRATASE ACN (Citrate hydro-lyase) (Aconitase) 1663215:1666046 reverse MW:102450	Rv1475c	102450	1	21	21	25	0.00683	0.232	TPEQVALVEAYAK	0.95	4.37	0.648	2			709.883	1417.75	1418.75	2	0.005092	3.589	327	339	TRUE
normal	normal_1	acn PROBABLE IRON-REGULATED ACONITATE HYDRATASE ACN (Citrate hydro-lyase) (Aconitase) 1663215:1666046 reverse MW:102450	Rv1475c	102450	1	21	21	25	0.00683	0.232	TTIAPGSQVVNDYYDR	0.95	4.44	0.792	2			899.936	1797.86	1798.86	2	0.004658	2.589	511	526	TRUE
normal	normal_1	acn PROBABLE IRON-REGULATED ACONITATE HYDRATASE ACN (Citrate hydro-lyase) (Aconitase) 1663215:1666046 reverse MW:102450	Rv1475c	102450	1	21	21	25	0.00683	0.232	TTIAPGSQVVNDYYDR	0.95	4.78	0.805	2			899.936	1797.86	1798.86	2	0.003681	2.047	511	526	TRUE
normal	normal_1	acn PROBABLE IRON-REGULATED ACONITATE HYDRATASE ACN (Citrate hydro-lyase) (Aconitase) 1663215:1666046 reverse MW:102450	Rv1475c	102450	1	21	21	25	0.00683	0.232	VLAENLLR	0.95	2.59	0.564	2			464.285	926.556	927.562	2	0.0009119	0.9832	42	49	TRUE
normal	normal_1	acn PROBABLE IRON-REGULATED ACONITATE HYDRATASE ACN (Citrate hydro-lyase) (Aconitase) 1663215:1666046 reverse MW:102450	Rv1475c	102450	1	21	21	25	0.00683	0.232	WGQGAFDDFK	0.95	3.71	0.865	2			585.765	1169.52	1170.52	2	0.001473	1.258	160	169	TRUE
normal	normal_1	acn PROBABLE IRON-REGULATED ACONITATE HYDRATASE ACN (Citrate hydro-lyase) (Aconitase) 1663215:1666046 reverse MW:102450	Rv1475c	102450	1	21	21	25	0.00683	0.232	YQFLR	0.95	1.01	0.614	2			363.7	725.386	726.393	2	0.0004394	0.6049	155	159	TRUE
normal	normal_1	eno PROBABLE ENOLASE ENO 1144564:1145853 forward MW:44961	Rv1023	44962.2	1	4	4	4	0.00109	0.119	AAADSAELPLFR	0.95	3.84	0.62	2			630.834	1259.65	1260.66	2	0.00198	1.571	120	131	TRUE
normal	normal_1	eno PROBABLE ENOLASE ENO 1144564:1145853 forward MW:44961	Rv1023	44962.2	1	4	4	4	0.00109	0.119	LVDQALVDLDGTPDK	0.95	4.83	0.565	2			799.919	1597.82	1598.83	2	0.0037	2.314	88	102	TRUE
normal	normal_1	eno PROBABLE ENOLASE ENO 1144564:1145853 forward MW:44961	Rv1023	44962.2	1	4	4	4	0.00109	0.119	VQIVGDDIFVTNPER	0.95	4.68	0.522	2			851.446	1700.88	1701.88	2	0.0047	2.761	305	319	TRUE
normal	normal_1	eno PROBABLE ENOLASE ENO 1144564:1145853 forward MW:44961	Rv1023	44962.2	1	4	4	4	0.00109	0.119	YAGDLAFPR	0.95	2.68	0.694	2			505.259	1008.5	1009.51	2	-0.0001886	-0.1869	415	423	TRUE
normal	normal_1	atpD PROBABLE ATP SYNTHASE BETA CHAIN ATPD 1465841:1467301 forward MW:53094	Rv1310	53094.7	1	2	2	2	0.000547	0.0473	KPPAFEELEPR	0.95	2.14	0.511	2			656.846	1311.68	1312.69	2	-0.004029	-3.07	134	144	TRUE
normal	normal_1	atpD PROBABLE ATP SYNTHASE BETA CHAIN ATPD 1465841:1467301 forward MW:53094	Rv1310	53094.7	1	2	2	2	0.000547	0.0473	VTGPVVDVEFPR	0.95	3.12	0.744	2			657.858	1313.7	1314.71	2	0.003564	2.711	26	37	TRUE
normal	normal_1	gabD1 PROBABLE SUCCINATE-SEMIALDEHYDE DEHYDROGENASE [NADP+] DEPENDENT (SSDH) GABD1 279605:281140 reverse MW:54299	Rv0234c	54299.8	0.998	2	2	2	0.000547	0.0646	QVEDAAAAGAVIR	0.95	3.07	0.702	2			635.842	1269.67	1270.67	2	0.001271	1	373	385	TRUE
normal	normal_1	gabD1 PROBABLE SUCCINATE-SEMIALDEHYDE DEHYDROGENASE [NADP+] DEPENDENT (SSDH) GABD1 279605:281140 reverse MW:54299	Rv0234c	54299.8	0.998	2	2	2	0.000547	0.0646	VGDPTDPDTDVGPLATEQGR	0.95	3.91	0.788	2			1020.48	2038.94	2039.95	2	-7.204e-05	-0.03532	348	367	TRUE
normal	normal_1	carB PROBABLE CARBAMOYL-PHOSPHATE SYNTHASE LARGE CHAIN CARB (Carbamoyl-phosphate synthetase ammonia chain) 1557101:1560448 forward MW:118962	Rv1384	118962	1	4	4	4	0.00109	0.0377	VcFTMAEVR	0.95	2.18	0.605	2		c2: Carbamidomethyl (+57.02)	556.764	1111.51	1112.52	2	-0.001423	-1.28	153	161	TRUE
normal	normal_1	carB PROBABLE CARBAMOYL-PHOSPHATE SYNTHASE LARGE CHAIN CARB (Carbamoyl-phosphate synthetase ammonia chain) 1557101:1560448 forward MW:118962	Rv1384	118962	1	4	4	4	0.00109	0.0377	VLATEGTAEMLR	0.95	3.18	0.568	2			645.839	1289.66	1290.67	2	-0.001278	-0.9901	1000	1011	TRUE
normal	normal_1	carB PROBABLE CARBAMOYL-PHOSPHATE SYNTHASE LARGE CHAIN CARB (Carbamoyl-phosphate synthetase ammonia chain) 1557101:1560448 forward MW:118962	Rv1384	118962	1	4	4	4	0.00109	0.0377	VLILGSGPNR	0.95	2.75	0.633	2			513.309	1024.6	1025.61	2	0.00103	1.004	568	577	TRUE
normal	normal_1	carB PROBABLE CARBAMOYL-PHOSPHATE SYNTHASE LARGE CHAIN CARB (Carbamoyl-phosphate synthetase ammonia chain) 1557101:1560448 forward MW:118962	Rv1384	118962	1	4	4	4	0.00109	0.0377	YGTATTFAQAR	0.95	2.39	0.459	2			593.797	1185.58	1186.59	2	0.001572	1.324	706	716	TRUE
normal	normal_1	kasA 3-OXOACYL-[ACYL-CARRIER PROTEIN] SYNTHASE 1 KASA (BETA-KETOACYL-ACP SYNTHASE) (KAS I) 2518115:2519365 forward MW:43316	Rv2245	43316.1	1	3	3	3	0.00082	0.101	IGGHLKDPVDSHmGR	0.95	4.03	0.601	2		m13: Oxidation (+15.99)	545.609	1633.81	1634.81	3	0.005412	3.311	60	74	TRUE
normal	normal_1	kasA 3-OXOACYL-[ACYL-CARRIER PROTEIN] SYNTHASE 1 KASA (BETA-KETOACYL-ACP SYNTHASE) (KAS I) 2518115:2519365 forward MW:43316	Rv2245	43316.1	1	3	3	3	0.00082	0.101	IVESYDLmNAGGPR	0.95	4.57	0.741	2		m8: Oxidation (+15.99)	769.37	1536.73	1537.73	2	0.0009305	0.6051	122	135	TRUE
normal	normal_1	kasA 3-OXOACYL-[ACYL-CARRIER PROTEIN] SYNTHASE 1 KASA (BETA-KETOACYL-ACP SYNTHASE) (KAS I) 2518115:2519365 forward MW:43316	Rv2245	43316.1	1	3	3	3	0.00082	0.101	VAGcDQAAVYAPK	0.95	4.01	0.83	2		c4: Carbamidomethyl (+57.02)	675.33	1348.64	1349.65	2	-8.244e-06	-0.006108	328	340	TRUE
normal	normal_1	acpM MEROMYCOLATE EXTENSION ACYL CARRIER PROTEIN ACPM 2517771:2518118 forward MW:12524	Rv2244	12524	1	3	4	5	0.00137	0.348	AKIESENPDAVANVQAR	0.95	3.59	0.544	2			604.646	1810.92	1811.92	3	7.076e-05	0.03905	93	109	TRUE
normal	normal_1	acpM MEROMYCOLATE EXTENSION ACYL CARRIER PROTEIN ACPM 2517771:2518118 forward MW:12524	Rv2244	12524	1	3	4	5	0.00137	0.348	AKIESENPDAVANVQAR	0.95	5.74	0.797	2			906.464	1810.91	1811.92	2	-0.0037	-2.042	93	109	TRUE
normal	normal_1	acpM MEROMYCOLATE EXTENSION ACYL CARRIER PROTEIN ACPM 2517771:2518118 forward MW:12524	Rv2244	12524	1	3	4	5	0.00137	0.348	IPDEDLAGLR	0.95	2.38	0.58	2			549.794	1097.57	1098.58	2	0.001246	1.134	59	68	TRUE
normal	normal_1	acpM MEROMYCOLATE EXTENSION ACYL CARRIER PROTEIN ACPM 2517771:2518118 forward MW:12524	Rv2244	12524	1	3	4	5	0.00137	0.348	IPDEDLAGLR	0.95	2.76	0.524	2			549.794	1097.57	1098.58	2	0.0007576	0.6897	59	68	TRUE
normal	normal_1	acpM MEROMYCOLATE EXTENSION ACYL CARRIER PROTEIN ACPM 2517771:2518118 forward MW:12524	Rv2244	12524	1	3	4	5	0.00137	0.348	LEEENPEAAQALR	0.95	4.32	0.621	2			735.365	1468.72	1469.72	2	4.612e-05	0.03138	80	92	TRUE
normal	normal_1	aceE Probable pyruvate dehydrogenase E1 component aceE (PYRUVATE DECARBOXYLASE) (PYRUVATE DEHYDROGENASE) (PYRUVIC DEHYDROGENASE) 2512539:2515244 forward MW:100218	Rv2241	100219	1	21	22	30	0.0082	0.252	ALGGFVPER	0.95	2.56	0.566	2			473.262	944.509	945.515	2	0.0006318	0.6682	462	470	TRUE
normal	normal_1	aceE Probable pyruvate dehydrogenase E1 component aceE (PYRUVATE DECARBOXYLASE) (PYRUVATE DEHYDROGENASE) (PYRUVIC DEHYDROGENASE) 2512539:2515244 forward MW:100218	Rv2241	100219	1	21	22	30	0.0082	0.252	ALGGFVPER	0.95	2.98	0.564	2			473.261	944.507	945.515	2	-0.000711	-0.752	462	470	TRUE
normal	normal_1	aceE Probable pyruvate dehydrogenase E1 component aceE (PYRUVATE DECARBOXYLASE) (PYRUVATE DEHYDROGENASE) (PYRUVIC DEHYDROGENASE) 2512539:2515244 forward MW:100218	Rv2241	100219	1	21	22	30	0.0082	0.252	ALVENmSDQDIWNLK	0.95	4.33	0.618	2		m6: Oxidation (+15.99)	896.439	1790.86	1791.86	2	0.01339	7.473	347	361	TRUE
normal	normal_1	aceE Probable pyruvate dehydrogenase E1 component aceE (PYRUVATE DECARBOXYLASE) (PYRUVATE DEHYDROGENASE) (PYRUVIC DEHYDROGENASE) 2512539:2515244 forward MW:100218	Rv2241	100219	1	21	22	30	0.0082	0.252	AQILASGVAMPAALR	0.95	3.84	0.537	2			734.921	1467.83	1468.83	2	0.003364	2.29	733	747	TRUE
normal	normal_1	aceE Probable pyruvate dehydrogenase E1 component aceE (PYRUVATE DECARBOXYLASE) (PYRUVATE DEHYDROGENASE) (PYRUVIC DEHYDROGENASE) 2512539:2515244 forward MW:100218	Rv2241	100219	1	21	22	30	0.0082	0.252	AQILASGVAmPAALR	0.95	3.96	0.554	2		m10: Oxidation (+15.99)	742.92	1483.82	1484.83	2	0.006618	4.457	733	747	TRUE
normal	normal_1	aceE Probable pyruvate dehydrogenase E1 component aceE (PYRUVATE DECARBOXYLASE) (PYRUVATE DEHYDROGENASE) (PYRUVIC DEHYDROGENASE) 2512539:2515244 forward MW:100218	Rv2241	100219	1	21	22	30	0.0082	0.252	AQILASGVAMPAALR	0.95	4.04	0.611	2			734.921	1467.83	1468.83	2	0.004218	2.872	733	747	TRUE
normal	normal_1	aceE Probable pyruvate dehydrogenase E1 component aceE (PYRUVATE DECARBOXYLASE) (PYRUVATE DEHYDROGENASE) (PYRUVIC DEHYDROGENASE) 2512539:2515244 forward MW:100218	Rv2241	100219	1	21	22	30	0.0082	0.252	DIYAPLKK	0.95	1.38	0.536	2			474.281	946.548	947.556	2	-0.0008395	-0.886	483	490	TRUE
normal	normal_1	aceE Probable pyruvate dehydrogenase E1 component aceE (PYRUVATE DECARBOXYLASE) (PYRUVATE DEHYDROGENASE) (PYRUVIC DEHYDROGENASE) 2512539:2515244 forward MW:100218	Rv2241	100219	1	21	22	30	0.0082	0.252	DIYAPLKK	0.95	1.7	0.619	2			474.282	946.549	947.556	2	-4.607e-05	-0.04862	483	490	TRUE
normal	normal_1	aceE Probable pyruvate dehydrogenase E1 component aceE (PYRUVATE DECARBOXYLASE) (PYRUVATE DEHYDROGENASE) (PYRUVIC DEHYDROGENASE) 2512539:2515244 forward MW:100218	Rv2241	100219	1	21	22	30	0.0082	0.252	EWDALLHADR	0.95	1.85	0.535	2			409.203	1224.59	1225.6	3	-0.00224	-1.828	298	307	TRUE
normal	normal_1	aceE Probable pyruvate dehydrogenase E1 component aceE (PYRUVATE DECARBOXYLASE) (PYRUVATE DEHYDROGENASE) (PYRUVIC DEHYDROGENASE) 2512539:2515244 forward MW:100218	Rv2241	100219	1	21	22	30	0.0082	0.252	FNHYLHDR	0.95	1.95	0.366	2			551.267	1100.52	1101.52	2	0.00348	3.16	208	215	TRUE
normal	normal_1	aceE Probable pyruvate dehydrogenase E1 component aceE (PYRUVATE DECARBOXYLASE) (PYRUVATE DEHYDROGENASE) (PYRUVIC DEHYDROGENASE) 2512539:2515244 forward MW:100218	Rv2241	100219	1	21	22	30	0.0082	0.252	GAGWNVIK	0.95	2.43	0.394	2			422.738	843.461	844.468	2	0.0004192	0.4964	285	292	TRUE
normal	normal_1	aceE Probable pyruvate dehydrogenase E1 component aceE (PYRUVATE DECARBOXYLASE) (PYRUVATE DEHYDROGENASE) (PYRUVIC DEHYDROGENASE) 2512539:2515244 forward MW:100218	Rv2241	100219	1	21	22	30	0.0082	0.252	GFVLGATAGR	0.95	3.25	0.515	2			474.767	947.519	948.526	2	0.000535	0.564	626	635	TRUE
normal	normal_1	aceE Probable pyruvate dehydrogenase E1 component aceE (PYRUVATE DECARBOXYLASE) (PYRUVATE DEHYDROGENASE) (PYRUVIC DEHYDROGENASE) 2512539:2515244 forward MW:100218	Rv2241	100219	1	21	22	30	0.0082	0.252	GPVIAVSDWMR	0.95	2.62	0.708	2			615.821	1229.63	1230.63	2	0.004157	3.378	804	814	TRUE
normal	normal_1	aceE Probable pyruvate dehydrogenase E1 component aceE (PYRUVATE DECARBOXYLASE) (PYRUVATE DEHYDROGENASE) (PYRUVIC DEHYDROGENASE) 2512539:2515244 forward MW:100218	Rv2241	100219	1	21	22	30	0.0082	0.252	GPVIAVSDWMR	0.95	2.87	0.796	2			615.821	1229.63	1230.63	2	0.004157	3.378	804	814	TRUE
normal	normal_1	aceE Probable pyruvate dehydrogenase E1 component aceE (PYRUVATE DECARBOXYLASE) (PYRUVATE DEHYDROGENASE) (PYRUVIC DEHYDROGENASE) 2512539:2515244 forward MW:100218	Rv2241	100219	1	21	22	30	0.0082	0.252	GQPTVILAK	0.95	1.44	0.548	2			463.787	925.559	926.567	2	-0.000326	-0.3518	382	390	TRUE
normal	normal_1	aceE Probable pyruvate dehydrogenase E1 component aceE (PYRUVATE DECARBOXYLASE) (PYRUVATE DEHYDROGENASE) (PYRUVIC DEHYDROGENASE) 2512539:2515244 forward MW:100218	Rv2241	100219	1	21	22	30	0.0082	0.252	GQPTVILAK	0.95	1.37	0.611	2			463.787	925.56	926.567	2	-0.0002039	-0.22	382	390	TRUE
normal	normal_1	aceE Probable pyruvate dehydrogenase E1 component aceE (PYRUVATE DECARBOXYLASE) (PYRUVATE DEHYDROGENASE) (PYRUVIC DEHYDROGENASE) 2512539:2515244 forward MW:100218	Rv2241	100219	1	21	22	30	0.0082	0.252	GSGHQEVATTMATVR	0.95	1.58	0.429	2			515.587	1543.74	1544.75	3	-0.000626	-0.4053	491	505	TRUE
normal	normal_1	aceE Probable pyruvate dehydrogenase E1 component aceE (PYRUVATE DECARBOXYLASE) (PYRUVATE DEHYDROGENASE) (PYRUVIC DEHYDROGENASE) 2512539:2515244 forward MW:100218	Rv2241	100219	1	21	22	30	0.0082	0.252	GSGHQEVATTMATVR	0.95	4.25	0.759	2			772.878	1543.74	1544.75	2	0.0009133	0.5912	491	505	TRUE
normal	normal_1	aceE Probable pyruvate dehydrogenase E1 component aceE (PYRUVATE DECARBOXYLASE) (PYRUVATE DEHYDROGENASE) (PYRUVIC DEHYDROGENASE) 2512539:2515244 forward MW:100218	Rv2241	100219	1	21	22	30	0.0082	0.252	HPDRPAGVPYVTR	0.95	2.62	0.598	2			488.929	1463.76	1464.77	3	0.001017	0.6941	785	797	TRUE
normal	normal_1	aceE Probable pyruvate dehydrogenase E1 component aceE (PYRUVATE DECARBOXYLASE) (PYRUVATE DEHYDROGENASE) (PYRUVIC DEHYDROGENASE) 2512539:2515244 forward MW:100218	Rv2241	100219	1	21	22	30	0.0082	0.252	IDDVAAAPEQTTDPGPGA	0.95	3.54	0.832	2			862.903	1723.79	1724.8	2	0.001862	1.08	884	901	TRUE
normal	normal_1	aceE Probable pyruvate dehydrogenase E1 component aceE (PYRUVATE DECARBOXYLASE) (PYRUVATE DEHYDROGENASE) (PYRUVIC DEHYDROGENASE) 2512539:2515244 forward MW:100218	Rv2241	100219	1	21	22	30	0.0082	0.252	IVPIIPDEAR	0.95	1.76	0.675	2			561.83	1121.65	1122.65	2	0.001666	1.484	520	529	TRUE
normal	normal_1	aceE Probable pyruvate dehydrogenase E1 component aceE (PYRUVATE DECARBOXYLASE) (PYRUVATE DEHYDROGENASE) (PYRUVIC DEHYDROGENASE) 2512539:2515244 forward MW:100218	Rv2241	100219	1	21	22	30	0.0082	0.252	IVPIIPDEAR	0.95	2	0.708	2			561.831	1121.65	1122.65	2	0.00191	1.701	520	529	TRUE
normal	normal_1	aceE Probable pyruvate dehydrogenase E1 component aceE (PYRUVATE DECARBOXYLASE) (PYRUVATE DEHYDROGENASE) (PYRUVIC DEHYDROGENASE) 2512539:2515244 forward MW:100218	Rv2241	100219	1	21	22	30	0.0082	0.252	KLTLEDLK	0.95	2.03	0.556	2			480.293	958.571	959.577	2	0.0005435	0.5664	412	419	TRUE
normal	normal_1	aceE Probable pyruvate dehydrogenase E1 component aceE (PYRUVATE DECARBOXYLASE) (PYRUVATE DEHYDROGENASE) (PYRUVIC DEHYDROGENASE) 2512539:2515244 forward MW:100218	Rv2241	100219	1	21	22	30	0.0082	0.252	LTAEQLDGFR	0.95	3.1	0.647	2			575.3	1148.59	1149.59	2	0.002897	2.52	156	165	TRUE
normal	normal_1	aceE Probable pyruvate dehydrogenase E1 component aceE (PYRUVATE DECARBOXYLASE) (PYRUVATE DEHYDROGENASE) (PYRUVIC DEHYDROGENASE) 2512539:2515244 forward MW:100218	Rv2241	100219	1	21	22	30	0.0082	0.252	LTLEDLK	0.95	2.16	0.566	2			416.245	830.476	831.482	2	0.0005728	0.6889	413	419	TRUE
normal	normal_1	aceE Probable pyruvate dehydrogenase E1 component aceE (PYRUVATE DECARBOXYLASE) (PYRUVATE DEHYDROGENASE) (PYRUVIC DEHYDROGENASE) 2512539:2515244 forward MW:100218	Rv2241	100219	1	21	22	30	0.0082	0.252	SHPGGGDQVFIQGHASPGIYAR	0.95	3.72	0.673	2			751.039	2250.1	2251.1	3	0.001905	0.8463	128	149	TRUE
normal	normal_1	aceE Probable pyruvate dehydrogenase E1 component aceE (PYRUVATE DECARBOXYLASE) (PYRUVATE DEHYDROGENASE) (PYRUVIC DEHYDROGENASE) 2512539:2515244 forward MW:100218	Rv2241	100219	1	21	22	30	0.0082	0.252	TGDSFWAAADQMAR	0.95	3.67	0.79	2			763.84	1525.67	1526.67	2	0.003309	2.167	612	625	TRUE
normal	normal_1	aceE Probable pyruvate dehydrogenase E1 component aceE (PYRUVATE DECARBOXYLASE) (PYRUVATE DEHYDROGENASE) (PYRUVIC DEHYDROGENASE) 2512539:2515244 forward MW:100218	Rv2241	100219	1	21	22	30	0.0082	0.252	TGDSFWAAADQmAR	0.95	3.93	0.884	2		m12: Oxidation (+15.99)	771.838	1541.66	1542.66	2	0.004976	3.226	612	625	TRUE
normal	normal_1	aceE Probable pyruvate dehydrogenase E1 component aceE (PYRUVATE DECARBOXYLASE) (PYRUVATE DEHYDROGENASE) (PYRUVIC DEHYDROGENASE) 2512539:2515244 forward MW:100218	Rv2241	100219	1	21	22	30	0.0082	0.252	WNAAIMVHR	0.95	2.66	0.448	2			549.288	1096.56	1097.57	2	0.001649	1.503	86	94	TRUE
normal	normal_1	aceE Probable pyruvate dehydrogenase E1 component aceE (PYRUVATE DECARBOXYLASE) (PYRUVATE DEHYDROGENASE) (PYRUVIC DEHYDROGENASE) 2512539:2515244 forward MW:100218	Rv2241	100219	1	21	22	30	0.0082	0.252	YLmLR	0.95	1.07	0.579	2		m3: Oxidation (+15.99)	356.196	710.378	711.386	2	-0.0004985	-0.7007	34	38	TRUE
normal	normal_1	Rv0799c CONSERVED HYPOTHETICAL PROTEIN 892266:893273 reverse MW:36048	Rv0799c	36048.2	1	5	5	6	0.00164	0.17	GEYGTYFIGYSR	0.95	4	0.611	2			706.83	1411.65	1412.65	2	0.005344	3.783	251	262	TRUE
normal	normal_1	Rv0799c CONSERVED HYPOTHETICAL PROTEIN 892266:893273 reverse MW:36048	Rv0799c	36048.2	1	5	5	6	0.00164	0.17	HNMPFGEVGK	0.95	2.2	0.447	2			558.269	1114.52	1115.53	2	-0.0005133	-0.4601	241	250	TRUE
normal	normal_1	Rv0799c CONSERVED HYPOTHETICAL PROTEIN 892266:893273 reverse MW:36048	Rv0799c	36048.2	1	5	5	6	0.00164	0.17	NFAGScYVHVQK	0.95	3.74	0.63	2		c6: Carbamidomethyl (+57.02)	705.335	1408.65	1409.66	2	-0.001343	-0.9524	171	182	TRUE
normal	normal_1	Rv0799c CONSERVED HYPOTHETICAL PROTEIN 892266:893273 reverse MW:36048	Rv0799c	36048.2	1	5	5	6	0.00164	0.17	NMFLGDPAGNTDR	0.95	3.07	0.72	2			704.321	1406.63	1407.63	2	0.002467	1.753	273	285	TRUE
normal	normal_1	Rv0799c CONSERVED HYPOTHETICAL PROTEIN 892266:893273 reverse MW:36048	Rv0799c	36048.2	1	5	5	6	0.00164	0.17	TPTVTEQmLR	0.95	2.77	0.585	2		m8: Oxidation (+15.99)	596.305	1190.6	1191.6	2	-0.0003978	-0.3338	263	272	TRUE
normal	normal_1	Rv0799c CONSERVED HYPOTHETICAL PROTEIN 892266:893273 reverse MW:36048	Rv0799c	36048.2	1	5	5	6	0.00164	0.17	TPTVTEQMLR	0.95	3.01	0.683	2			588.308	1174.6	1175.61	2	0.0004987	0.4242	263	272	TRUE
normal	normal_1	glnA1 GLUTAMINE SYNTHETASE GLNA1 (GLUTAMINE SYNTHASE) (GS-I) 2487615:2489051 forward MW:53570	Rv2220	53572.1	1	8	8	13	0.00355	0.197	DEKVEYVDVR	0.95	2.95	0.57	2			626.315	1250.62	1251.62	2	0.000594	0.4746	15	24	TRUE
normal	normal_1	glnA1 GLUTAMINE SYNTHETASE GLNA1 (GLUTAMINE SYNTHASE) (GS-I) 2487615:2489051 forward MW:53570	Rv2220	53572.1	1	8	8	13	0.00355	0.197	DGAPLMYDETGYAGLSDTAR	0.95	6.41	0.846	2			1051.97	2101.93	2102.93	2	0.003457	1.644	284	303	TRUE
normal	normal_1	glnA1 GLUTAMINE SYNTHETASE GLNA1 (GLUTAMINE SYNTHASE) (GS-I) 2487615:2489051 forward MW:53570	Rv2220	53572.1	1	8	8	13	0.00355	0.197	DGAPLmYDETGYAGLSDTAR	0.95	5.85	0.881	2		m6: Oxidation (+15.99)	1059.97	2117.93	2118.93	2	0.008298	3.916	284	303	TRUE
normal	normal_1	glnA1 GLUTAMINE SYNTHETASE GLNA1 (GLUTAMINE SYNTHASE) (GS-I) 2487615:2489051 forward MW:53570	Rv2220	53572.1	1	8	8	13	0.00355	0.197	GGYFPVAPNDQYVDLR	0.95	3.7	0.65	2			905.945	1809.88	1810.88	2	0.007424	4.1	184	199	TRUE
normal	normal_1	glnA1 GLUTAMINE SYNTHETASE GLNA1 (GLUTAMINE SYNTHASE) (GS-I) 2487615:2489051 forward MW:53570	Rv2220	53572.1	1	8	8	13	0.00355	0.197	LAKDEKVEYVDVR	0.95	4	0.498	2			782.422	1562.83	1563.84	2	-0.001251	-0.7997	12	24	TRUE
normal	normal_1	glnA1 GLUTAMINE SYNTHETASE GLNA1 (GLUTAMINE SYNTHASE) (GS-I) 2487615:2489051 forward MW:53570	Rv2220	53572.1	1	8	8	13	0.00355	0.197	LVPGYEAPINLVYSQR	0.95	3.39	0.774	2			909.992	1817.97	1818.97	2	0.00203	1.116	330	345	TRUE
normal	normal_1	glnA1 GLUTAMINE SYNTHETASE GLNA1 (GLUTAMINE SYNTHASE) (GS-I) 2487615:2489051 forward MW:53570	Rv2220	53572.1	1	8	8	13	0.00355	0.197	LVPGYEAPINLVYSQR	0.95	3.54	0.811	2			909.993	1817.97	1818.97	2	0.003495	1.921	330	345	TRUE
normal	normal_1	glnA1 GLUTAMINE SYNTHETASE GLNA1 (GLUTAMINE SYNTHASE) (GS-I) 2487615:2489051 forward MW:53570	Rv2220	53572.1	1	8	8	13	0.00355	0.197	mLTNLINSGFILEK	0.95	4.74	0.674	2		m1: Oxidation (+15.99)	804.94	1607.86	1608.87	2	0.005113	3.178	202	215	TRUE
normal	normal_1	glnA1 GLUTAMINE SYNTHETASE GLNA1 (GLUTAMINE SYNTHASE) (GS-I) 2487615:2489051 forward MW:53570	Rv2220	53572.1	1	8	8	13	0.00355	0.197	MLTNLINSGFILEK	0.95	4.38	0.727	2			796.939	1591.86	1592.87	2	-0.0007047	-0.4424	202	215	TRUE
normal	normal_1	glnA1 GLUTAMINE SYNTHETASE GLNA1 (GLUTAMINE SYNTHASE) (GS-I) 2487615:2489051 forward MW:53570	Rv2220	53572.1	1	8	8	13	0.00355	0.197	SVFDDGLAFDGSSIR	0.95	4.6	0.753	2			793.379	1584.74	1585.75	2	0.001944	1.226	45	59	TRUE
normal	normal_1	glnA1 GLUTAMINE SYNTHETASE GLNA1 (GLUTAMINE SYNTHASE) (GS-I) 2487615:2489051 forward MW:53570	Rv2220	53572.1	1	8	8	13	0.00355	0.197	SVFDDGLAFDGSSIR	0.95	4.67	0.765	2			793.38	1584.75	1585.75	2	0.003775	2.381	45	59	TRUE
normal	normal_1	glnA1 GLUTAMINE SYNTHETASE GLNA1 (GLUTAMINE SYNTHASE) (GS-I) 2487615:2489051 forward MW:53570	Rv2220	53572.1	1	8	8	13	0.00355	0.197	VEYVDVR	0.95	2.04	0.614	2			440.232	878.45	879.457	2	0.0005211	0.5925	18	24	TRUE
normal	normal_1	glnA1 GLUTAMINE SYNTHETASE GLNA1 (GLUTAMINE SYNTHASE) (GS-I) 2487615:2489051 forward MW:53570	Rv2220	53572.1	1	8	8	13	0.00355	0.197	VEYVDVR	0.95	2.41	0.569	2			440.232	878.449	879.457	2	-0.0004554	-0.5179	18	24	TRUE
normal	normal_1	sucB Probable pyruvate dehydrogenase (E2 component) SucB 2481965:2483626 forward MW:57088	Rv2215	57088	1	8	12	14	0.00383	0.184	AEPAPSPPAAQPAGAAEGAPYVTPLVR	0.95	4.68	0.748	2			1293.18	2584.34	2585.34	2	0.008484	3.282	223	249	TRUE
normal	normal_1	sucB Probable pyruvate dehydrogenase (E2 component) SucB 2481965:2483626 forward MW:57088	Rv2215	57088	1	8	12	14	0.00383	0.184	AEPAPSPPAAQPAGAAEGAPYVTPLVR	0.95	5.52	0.629	2			862.454	2584.34	2585.34	3	0.01262	4.882	223	249	TRUE
normal	normal_1	sucB Probable pyruvate dehydrogenase (E2 component) SucB 2481965:2483626 forward MW:57088	Rv2215	57088	1	8	12	14	0.00383	0.184	AIADIAAR	0.95	2.82	0.398	2			400.735	799.455	800.462	2	-0.0001571	-0.1963	440	447	TRUE
normal	normal_1	sucB Probable pyruvate dehydrogenase (E2 component) SucB 2481965:2483626 forward MW:57088	Rv2215	57088	1	8	12	14	0.00383	0.184	AKAPAPAAQAAAAPAPK	0.95	1.17	0.598	2			501.287	1500.84	1501.85	3	-0.001688	-1.124	286	302	TRUE
normal	normal_1	sucB Probable pyruvate dehydrogenase (E2 component) SucB 2481965:2483626 forward MW:57088	Rv2215	57088	1	8	12	14	0.00383	0.184	AKAPAPAAQAAAAPAPK	0.95	4.01	0.845	2			751.431	1500.85	1501.85	2	0.00687	4.575	286	302	TRUE
normal	normal_1	sucB Probable pyruvate dehydrogenase (E2 component) SucB 2481965:2483626 forward MW:57088	Rv2215	57088	1	8	12	14	0.00383	0.184	AKAPAPAAQAAAAPAPK	0.95	1.9	0.801	2			501.289	1500.85	1501.85	3	0.004538	3.021	286	302	TRUE
normal	normal_1	sucB Probable pyruvate dehydrogenase (E2 component) SucB 2481965:2483626 forward MW:57088	Rv2215	57088	1	8	12	14	0.00383	0.184	APAPAAQAAAAPAPK	0.95	4.27	0.78	2			651.862	1301.71	1302.72	2	-0.0001898	-0.1457	288	302	TRUE
normal	normal_1	sucB Probable pyruvate dehydrogenase (E2 component) SucB 2481965:2483626 forward MW:57088	Rv2215	57088	1	8	12	14	0.00383	0.184	APAPAAQAAAAPAPK	0.95	4.38	0.821	2			651.865	1301.72	1302.72	2	0.006768	5.195	288	302	TRUE
normal	normal_1	sucB Probable pyruvate dehydrogenase (E2 component) SucB 2481965:2483626 forward MW:57088	Rv2215	57088	1	8	12	14	0.00383	0.184	APAPAAQAAAAPAPK	0.95	2.91	0.745	2			434.912	1301.71	1302.72	3	0.005778	4.435	288	302	TRUE
normal	normal_1	sucB Probable pyruvate dehydrogenase (E2 component) SucB 2481965:2483626 forward MW:57088	Rv2215	57088	1	8	12	14	0.00383	0.184	APPAPAPALAHLR	0.95	1.49	0.466	2			641.377	1280.74	1281.74	2	0.003151	2.459	303	315	TRUE
normal	normal_1	sucB Probable pyruvate dehydrogenase (E2 component) SucB 2481965:2483626 forward MW:57088	Rv2215	57088	1	8	12	14	0.00383	0.184	APPAPAPALAHLR	0.95	2.08	0.565	2			427.92	1280.74	1281.74	3	0.001459	1.139	303	315	TRUE
normal	normal_1	sucB Probable pyruvate dehydrogenase (E2 component) SucB 2481965:2483626 forward MW:57088	Rv2215	57088	1	8	12	14	0.00383	0.184	IHPNINASYNEDTK	0.95	3.45	0.735	2			808.39	1614.77	1615.77	2	0.001607	0.9944	388	401	TRUE
normal	normal_1	sucB Probable pyruvate dehydrogenase (E2 component) SucB 2481965:2483626 forward MW:57088	Rv2215	57088	1	8	12	14	0.00383	0.184	KQDVLAAAEQK	0.95	3.42	0.488	2			600.83	1199.65	1200.66	2	-0.004834	-4.026	273	283	TRUE
normal	normal_1	sucB Probable pyruvate dehydrogenase (E2 component) SucB 2481965:2483626 forward MW:57088	Rv2215	57088	1	8	12	14	0.00383	0.184	SVcYLPLTYDHR	0.95	3.05	0.511	2		c3: Carbamidomethyl (+57.02)	762.371	1522.73	1523.73	2	0.003333	2.188	513	524	TRUE
normal	normal_1	lpd DIHYDROLIPOAMIDE DEHYDROGENASE LPD (LIPOAMIDE REDUCTASE (NADH)) (LIPOYL DEHYDROGENASE) (DIHYDROLIPOYL DEHYDROGENASE) (DIAPHORASE) 552614:554008 forward MW:49239	Rv0462	49238.9	1	12	13	16	0.00437	0.293	AAQLGLSTAIVEPK	0.95	4.26	0.726	2			699.405	1396.8	1397.8	2	0.003468	2.481	22	35	TRUE
normal	normal_1	lpd DIHYDROLIPOAMIDE DEHYDROGENASE LPD (LIPOAMIDE REDUCTASE (NADH)) (LIPOYL DEHYDROGENASE) (DIHYDROLIPOYL DEHYDROGENASE) (DIAPHORASE) 552614:554008 forward MW:49239	Rv0462	49238.9	1	12	13	16	0.00437	0.293	AHGVGDPSGFVK	0.95	2.41	0.696	2			585.799	1169.58	1170.59	2	0.0002778	0.2373	385	396	TRUE
normal	normal_1	lpd DIHYDROLIPOAMIDE DEHYDROGENASE LPD (LIPOAMIDE REDUCTASE (NADH)) (LIPOYL DEHYDROGENASE) (DIHYDROLIPOYL DEHYDROGENASE) (DIAPHORASE) 552614:554008 forward MW:49239	Rv0462	49238.9	1	12	13	16	0.00437	0.293	AIGVDDYMR	0.95	2.04	0.579	2			520.248	1038.48	1039.49	2	0.000727	0.6994	290	298	TRUE
normal	normal_1	lpd DIHYDROLIPOAMIDE DEHYDROGENASE LPD (LIPOAMIDE REDUCTASE (NADH)) (LIPOYL DEHYDROGENASE) (DIHYDROLIPOYL DEHYDROGENASE) (DIAPHORASE) 552614:554008 forward MW:49239	Rv0462	49238.9	1	12	13	16	0.00437	0.293	AIGVDDYMR	0.95	2.21	0.66	2			520.248	1038.48	1039.49	2	0.0009711	0.9342	290	298	TRUE
normal	normal_1	lpd DIHYDROLIPOAMIDE DEHYDROGENASE LPD (LIPOAMIDE REDUCTASE (NADH)) (LIPOYL DEHYDROGENASE) (DIHYDROLIPOYL DEHYDROGENASE) (DIAPHORASE) 552614:554008 forward MW:49239	Rv0462	49238.9	1	12	13	16	0.00437	0.293	AIGVDDYmR	0.95	2.44	0.798	2		m8: Oxidation (+15.99)	528.245	1054.48	1055.48	2	7.467e-05	0.07074	290	298	TRUE
normal	normal_1	lpd DIHYDROLIPOAMIDE DEHYDROGENASE LPD (LIPOAMIDE REDUCTASE (NADH)) (LIPOYL DEHYDROGENASE) (DIHYDROLIPOYL DEHYDROGENASE) (DIAPHORASE) 552614:554008 forward MW:49239	Rv0462	49238.9	1	12	13	16	0.00437	0.293	ALPNEDADVSK	0.95	1.56	0.883	2			579.785	1157.56	1158.56	2	-0.000566	-0.4885	206	216	TRUE
normal	normal_1	lpd DIHYDROLIPOAMIDE DEHYDROGENASE LPD (LIPOAMIDE REDUCTASE (NADH)) (LIPOYL DEHYDROGENASE) (DIHYDROLIPOYL DEHYDROGENASE) (DIAPHORASE) 552614:554008 forward MW:49239	Rv0462	49238.9	1	12	13	16	0.00437	0.293	ALPNEDADVSKEIEK	0.95	3.63	0.633	2			829.418	1656.82	1657.83	2	2.659e-05	0.01604	206	220	TRUE
normal	normal_1	lpd DIHYDROLIPOAMIDE DEHYDROGENASE LPD (LIPOAMIDE REDUCTASE (NADH)) (LIPOYL DEHYDROGENASE) (DIHYDROLIPOYL DEHYDROGENASE) (DIAPHORASE) 552614:554008 forward MW:49239	Rv0462	49238.9	1	12	13	16	0.00437	0.293	ATFcQPNVASFGLTEQQAR	0.95	5	0.787	2		c4: Carbamidomethyl (+57.02)	1063.01	2124.01	2125.01	2	0.0007523	0.354	348	366	TRUE
normal	normal_1	lpd DIHYDROLIPOAMIDE DEHYDROGENASE LPD (LIPOAMIDE REDUCTASE (NADH)) (LIPOYL DEHYDROGENASE) (DIHYDROLIPOYL DEHYDROGENASE) (DIAPHORASE) 552614:554008 forward MW:49239	Rv0462	49238.9	1	12	13	16	0.00437	0.293	ATFcQPNVASFGLTEQQAR	0.95	4.45	0.747	2		c4: Carbamidomethyl (+57.02)	709.01	2124.01	2125.01	3	0.002631	1.238	348	366	TRUE
normal	normal_1	lpd DIHYDROLIPOAMIDE DEHYDROGENASE LPD (LIPOAMIDE REDUCTASE (NADH)) (LIPOYL DEHYDROGENASE) (DIHYDROLIPOYL DEHYDROGENASE) (DIAPHORASE) 552614:554008 forward MW:49239	Rv0462	49238.9	1	12	13	16	0.00437	0.293	DGVAQELKAEK	0.95	1.79	0.453	2			594.317	1186.62	1187.63	2	3.264e-05	0.02749	252	262	TRUE
normal	normal_1	lpd DIHYDROLIPOAMIDE DEHYDROGENASE LPD (LIPOAMIDE REDUCTASE (NADH)) (LIPOYL DEHYDROGENASE) (DIHYDROLIPOYL DEHYDROGENASE) (DIAPHORASE) 552614:554008 forward MW:49239	Rv0462	49238.9	1	12	13	16	0.00437	0.293	FPFTANAK	0.95	2.08	0.45	2			448.238	894.461	895.467	2	0.001063	1.187	377	384	TRUE
normal	normal_1	lpd DIHYDROLIPOAMIDE DEHYDROGENASE LPD (LIPOAMIDE REDUCTASE (NADH)) (LIPOYL DEHYDROGENASE) (DIHYDROLIPOYL DEHYDROGENASE) (DIAPHORASE) 552614:554008 forward MW:49239	Rv0462	49238.9	1	12	13	16	0.00437	0.293	LGVTILTATK	0.95	2.01	0.712	2			508.822	1015.63	1016.64	2	0.0007269	0.715	225	234	TRUE
normal	normal_1	lpd DIHYDROLIPOAMIDE DEHYDROGENASE LPD (LIPOAMIDE REDUCTASE (NADH)) (LIPOYL DEHYDROGENASE) (DIHYDROLIPOYL DEHYDROGENASE) (DIAPHORASE) 552614:554008 forward MW:49239	Rv0462	49238.9	1	12	13	16	0.00437	0.293	NAELVHIFTK	0.95	2.75	0.495	2			586.329	1170.64	1171.65	2	0.003392	2.895	55	64	TRUE
normal	normal_1	lpd DIHYDROLIPOAMIDE DEHYDROGENASE LPD (LIPOAMIDE REDUCTASE (NADH)) (LIPOYL DEHYDROGENASE) (DIHYDROLIPOYL DEHYDROGENASE) (DIAPHORASE) 552614:554008 forward MW:49239	Rv0462	49238.9	1	12	13	16	0.00437	0.293	NAELVHIFTK	0.95	3.22	0.679	2			586.328	1170.64	1171.65	2	0.001561	1.332	55	64	TRUE
normal	normal_1	lpd DIHYDROLIPOAMIDE DEHYDROGENASE LPD (LIPOAMIDE REDUCTASE (NADH)) (LIPOYL DEHYDROGENASE) (DIHYDROLIPOYL DEHYDROGENASE) (DIAPHORASE) 552614:554008 forward MW:49239	Rv0462	49238.9	1	12	13	16	0.00437	0.293	VLQAIGFAPNVEGYGLDK	0.95	5.05	0.757	2			946.004	1889.99	1891	2	0.004168	2.204	263	280	TRUE
normal	normal_1	lpd DIHYDROLIPOAMIDE DEHYDROGENASE LPD (LIPOAMIDE REDUCTASE (NADH)) (LIPOYL DEHYDROGENASE) (DIHYDROLIPOYL DEHYDROGENASE) (DIAPHORASE) 552614:554008 forward MW:49239	Rv0462	49238.9	1	12	13	16	0.00437	0.293	WDLTASELAR	0.95	3.05	0.311	2			581.3	1160.59	1161.59	2	0.002631	2.265	429	438	TRUE
normal	normal_1	purH PROBABLE BIFUNCTIONAL PURINE BIOSYNTHESIS PROTEIN PURH: PHOSPHORIBOSYLAMINOIMIDAZOLECARBOXAMIDE FORMYLTRANSFERASE (AICAR TRANSFORMYLASE) (5'-PHOSPHORIBOSYL-5-AMINOIMIDAZOLE-4-CARBOXAMIDE FORMYLTRANSFERASE) + INOSINEMONOPHOSPHATE CYCLOHYDROLASE (IMP CYCLOHYDROLASE) (INOSINICASE) (IMP SYNTHETASE) (ATIC) 1068205:1069776 forward MW:55026	Rv0957	55025.4	0.998	2	2	2	0.000547	0.0325	AGGFTLAER	0.95	2.97	0.445	2			461.243	920.471	921.479	2	-0.0005049	-0.5479	166	174	TRUE
normal	normal_1	purH PROBABLE BIFUNCTIONAL PURINE BIOSYNTHESIS PROTEIN PURH: PHOSPHORIBOSYLAMINOIMIDAZOLECARBOXAMIDE FORMYLTRANSFERASE (AICAR TRANSFORMYLASE) (5'-PHOSPHORIBOSYL-5-AMINOIMIDAZOLE-4-CARBOXAMIDE FORMYLTRANSFERASE) + INOSINEMONOPHOSPHATE CYCLOHYDROLASE (IMP CYCLOHYDROLASE) (INOSINICASE) (IMP SYNTHETASE) (ATIC) 1068205:1069776 forward MW:55026	Rv0957	55025.4	0.998	2	2	2	0.000547	0.0325	ALISVYDK	0.95	1.99	0.664	2			454.759	907.502	908.509	2	0.0008451	0.9303	13	20	TRUE
normal	normal_1	fadD32 PROBABLE FATTY-ACID-CoA LIGASE FADD32 (FATTY-ACID-CoA SYNTHETASE) (FATTY-ACID-CoA SYNTHASE 4261153:4263066 reverse MW:69232	Rv3801c	69231.9	1	8	9	9	0.00246	0.148	AAIAVGHGVTVR	0.95	1.14	0.528	2			384.228	1149.66	1150.67	3	-0.0007159	-0.6221	580	591	TRUE
normal	normal_1	fadD32 PROBABLE FATTY-ACID-CoA LIGASE FADD32 (FATTY-ACID-CoA SYNTHETASE) (FATTY-ACID-CoA SYNTHASE 4261153:4263066 reverse MW:69232	Rv3801c	69231.9	1	8	9	9	0.00246	0.148	AAIAVGHGVTVR	0.95	3.1	0.743	2			575.837	1149.66	1150.67	2	-0.00235	-2.043	580	591	TRUE
normal	normal_1	fadD32 PROBABLE FATTY-ACID-CoA LIGASE FADD32 (FATTY-ACID-CoA SYNTHETASE) (FATTY-ACID-CoA SYNTHASE 4261153:4263066 reverse MW:69232	Rv3801c	69231.9	1	8	9	9	0.00246	0.148	AEGAPDDALWVR	0.95	2.08	0.676	2			650.32	1298.63	1299.63	2	0.0002803	0.2157	462	473	TRUE
normal	normal_1	fadD32 PROBABLE FATTY-ACID-CoA LIGASE FADD32 (FATTY-ACID-CoA SYNTHETASE) (FATTY-ACID-CoA SYNTHASE 4261153:4263066 reverse MW:69232	Rv3801c	69231.9	1	8	9	9	0.00246	0.148	DILWSDFSAR	0.95	1.63	0.647	2			605.3	1208.59	1209.59	2	0.003485	2.881	61	70	TRUE
normal	normal_1	fadD32 PROBABLE FATTY-ACID-CoA LIGASE FADD32 (FATTY-ACID-CoA SYNTHETASE) (FATTY-ACID-CoA SYNTHASE 4261153:4263066 reverse MW:69232	Rv3801c	69231.9	1	8	9	9	0.00246	0.148	DVLLVSAGTIPR	0.95	3.26	0.732	2			620.868	1239.72	1240.73	2	0.003394	2.735	592	603	TRUE
normal	normal_1	fadD32 PROBABLE FATTY-ACID-CoA LIGASE FADD32 (FATTY-ACID-CoA SYNTHETASE) (FATTY-ACID-CoA SYNTHASE 4261153:4263066 reverse MW:69232	Rv3801c	69231.9	1	8	9	9	0.00246	0.148	FFEAFAPYGLK	0.95	2.63	0.678	2			645.332	1288.65	1289.66	2	0.0006061	0.47	332	342	TRUE
normal	normal_1	fadD32 PROBABLE FATTY-ACID-CoA LIGASE FADD32 (FATTY-ACID-CoA SYNTHETASE) (FATTY-ACID-CoA SYNTHASE 4261153:4263066 reverse MW:69232	Rv3801c	69231.9	1	8	9	9	0.00246	0.148	GILNGSEPVSPASMR	0.95	3.06	0.52	2			757.888	1513.76	1514.76	2	0.0056	3.697	316	330	TRUE
normal	normal_1	fadD32 PROBABLE FATTY-ACID-CoA LIGASE FADD32 (FATTY-ACID-CoA SYNTHETASE) (FATTY-ACID-CoA SYNTHASE 4261153:4263066 reverse MW:69232	Rv3801c	69231.9	1	8	9	9	0.00246	0.148	SGVGSPTVFATSD	0.95	2.53	0.646	2			612.792	1223.57	1224.57	2	0.002972	2.427	625	637	TRUE
normal	normal_1	fadD32 PROBABLE FATTY-ACID-CoA LIGASE FADD32 (FATTY-ACID-CoA SYNTHETASE) (FATTY-ACID-CoA SYNTHASE 4261153:4263066 reverse MW:69232	Rv3801c	69231.9	1	8	9	9	0.00246	0.148	TGDYGTYFK	0.95	2.54	0.414	2			526.24	1050.47	1051.47	2	-5.388e-05	-0.05124	474	482	TRUE
normal	normal_1	fadA4 PROBABLE ACETYL-CoA ACETYLTRANSFERASE FADA4 (ACETOACETYL-CoA THIOLASE) 1485862:1487031 forward MW:40080	Rv1323	40080.7	0.998	2	2	2	0.000547	0.0566	NDVDMFTR	0.95	2.55	0.747	2			499.225	996.435	997.441	2	0.001096	1.099	161	168	TRUE
normal	normal_1	fadA4 PROBABLE ACETYL-CoA ACETYLTRANSFERASE FADA4 (ACETOACETYL-CoA THIOLASE) 1485862:1487031 forward MW:40080	Rv1323	40080.7	0.998	2	2	2	0.000547	0.0566	TGDPLQFTEDEGIR	0.95	4.22	0.706	2			789.378	1576.74	1577.74	2	0.004037	2.559	204	217	TRUE
normal	normal_1	pks13 POLYKETIDE SYNTHASE PKS13 4255945:4261146 reverse MW:186447	Rv3800c	186446	1	33	39	61	0.0167	0.23	AAAAHVLPDAQLTAAEQR	0.95	2.68	0.532	2			611.661	1831.96	1832.96	3	0.007033	3.837	1112	1129	TRUE
normal	normal_1	pks13 POLYKETIDE SYNTHASE PKS13 4255945:4261146 reverse MW:186447	Rv3800c	186446	1	33	39	61	0.0167	0.23	AAAAHVLPDAQLTAAEQR	0.95	4.26	0.699	2			916.987	1831.96	1832.96	2	0.006131	3.345	1112	1129	TRUE
normal	normal_1	pks13 POLYKETIDE SYNTHASE PKS13 4255945:4261146 reverse MW:186447	Rv3800c	186446	1	33	39	61	0.0167	0.23	AAAEPAEAPTLAGHALR	0.95	2.17	0.58	2			549.293	1644.86	1645.87	3	-0.001576	-0.9576	560	576	TRUE
normal	normal_1	pks13 POLYKETIDE SYNTHASE PKS13 4255945:4261146 reverse MW:186447	Rv3800c	186446	1	33	39	61	0.0167	0.23	AAAEPAEAPTLAGHALR	0.95	4.06	0.69	2			823.438	1644.86	1645.87	2	0.002954	1.795	560	576	TRUE
normal	normal_1	pks13 POLYKETIDE SYNTHASE PKS13 4255945:4261146 reverse MW:186447	Rv3800c	186446	1	33	39	61	0.0167	0.23	AAAEPAEAPTLAGHALR	0.95	2.69	0.639	2			549.294	1644.86	1645.87	3	0.001354	0.8224	560	576	TRUE
normal	normal_1	pks13 POLYKETIDE SYNTHASE PKS13 4255945:4261146 reverse MW:186447	Rv3800c	186446	1	33	39	61	0.0167	0.23	AELTVPEMR	0.95	1.61	0.686	2			523.271	1044.53	1045.53	2	0.0004578	0.4379	16	24	TRUE
normal	normal_1	pks13 POLYKETIDE SYNTHASE PKS13 4255945:4261146 reverse MW:186447	Rv3800c	186446	1	33	39	61	0.0167	0.23	AGEEIPQTKEEIR	0.95	3.4	0.593	2			750.39	1498.77	1499.77	2	0.002751	1.834	1564	1576	TRUE
normal	normal_1	pks13 POLYKETIDE SYNTHASE PKS13 4255945:4261146 reverse MW:186447	Rv3800c	186446	1	33	39	61	0.0167	0.23	ALGQIEADRTSEVGKQ	0.95	4.71	0.643	2			851.44	1700.87	1701.88	2	-0.004606	-2.706	1718	1733	TRUE
normal	normal_1	pks13 POLYKETIDE SYNTHASE PKS13 4255945:4261146 reverse MW:186447	Rv3800c	186446	1	33	39	61	0.0167	0.23	ASGPQDYANIPPTR	0.95	2.18	0.601	2			743.87	1485.73	1486.73	2	0.004678	3.146	1048	1061	TRUE
normal	normal_1	pks13 POLYKETIDE SYNTHASE PKS13 4255945:4261146 reverse MW:186447	Rv3800c	186446	1	33	39	61	0.0167	0.23	ASGPQDYANIPPTR	0.95	2.33	0.586	2			743.869	1485.72	1486.73	2	0.002847	1.915	1048	1061	TRUE
normal	normal_1	pks13 POLYKETIDE SYNTHASE PKS13 4255945:4261146 reverse MW:186447	Rv3800c	186446	1	33	39	61	0.0167	0.23	ASGPQDYANIPPTR	0.95	2.83	0.598	2			743.868	1485.72	1486.73	2	0.0007717	0.5191	1048	1061	TRUE
normal	normal_1	pks13 POLYKETIDE SYNTHASE PKS13 4255945:4261146 reverse MW:186447	Rv3800c	186446	1	33	39	61	0.0167	0.23	ASGPQDYANIPPTR	0.95	2.95	0.613	2			743.87	1485.73	1486.73	2	0.004556	3.064	1048	1061	TRUE
normal	normal_1	pks13 POLYKETIDE SYNTHASE PKS13 4255945:4261146 reverse MW:186447	Rv3800c	186446	1	33	39	61	0.0167	0.23	ASGPQDYANIPPTR	0.95	2.52	0.693	2			743.869	1485.72	1486.73	2	0.001504	1.012	1048	1061	TRUE
normal	normal_1	pks13 POLYKETIDE SYNTHASE PKS13 4255945:4261146 reverse MW:186447	Rv3800c	186446	1	33	39	61	0.0167	0.23	AVVLAHDHDEAIK	0.95	1.56	0.434	2			473.252	1416.73	1417.74	3	-0.002789	-1.967	675	687	TRUE
normal	normal_1	pks13 POLYKETIDE SYNTHASE PKS13 4255945:4261146 reverse MW:186447	Rv3800c	186446	1	33	39	61	0.0167	0.23	AVVLAHDHDEAIK	0.95	1.66	0.447	2			473.253	1416.74	1417.74	3	0.002429	1.713	675	687	TRUE
normal	normal_1	pks13 POLYKETIDE SYNTHASE PKS13 4255945:4261146 reverse MW:186447	Rv3800c	186446	1	33	39	61	0.0167	0.23	AVVLAHDHDEAIK	0.95	3.9	0.716	2			709.375	1416.73	1417.74	2	-0.001433	-1.011	675	687	TRUE
normal	normal_1	pks13 POLYKETIDE SYNTHASE PKS13 4255945:4261146 reverse MW:186447	Rv3800c	186446	1	33	39	61	0.0167	0.23	DANLYNVEK	0.95	2.54	0.565	2			533.264	1064.51	1065.52	2	-0.0002244	-0.2106	1292	1300	TRUE
normal	normal_1	pks13 POLYKETIDE SYNTHASE PKS13 4255945:4261146 reverse MW:186447	Rv3800c	186446	1	33	39	61	0.0167	0.23	DGDAILAVIAGSAVNHDGR	0.95	5.23	0.65	2			925.974	1849.93	1850.94	2	0.004975	2.688	369	387	TRUE
normal	normal_1	pks13 POLYKETIDE SYNTHASE PKS13 4255945:4261146 reverse MW:186447	Rv3800c	186446	1	33	39	61	0.0167	0.23	DGITDLPDGR	0.95	1.61	0.452	2			529.759	1057.5	1058.51	2	-0.0011	-1.04	147	156	TRUE
normal	normal_1	pks13 POLYKETIDE SYNTHASE PKS13 4255945:4261146 reverse MW:186447	Rv3800c	186446	1	33	39	61	0.0167	0.23	DGITDLPDGR	0.95	2.82	0.547	2			529.76	1057.51	1058.51	2	0.001341	1.267	147	156	TRUE
normal	normal_1	pks13 POLYKETIDE SYNTHASE PKS13 4255945:4261146 reverse MW:186447	Rv3800c	186446	1	33	39	61	0.0167	0.23	DGNVDLAALVR	0.95	3.94	0.523	2			571.813	1141.61	1142.62	2	0.001299	1.137	1101	1111	TRUE
normal	normal_1	pks13 POLYKETIDE SYNTHASE PKS13 4255945:4261146 reverse MW:186447	Rv3800c	186446	1	33	39	61	0.0167	0.23	DGNVDLAALVR	0.95	3.45	0.595	2			571.813	1141.61	1142.62	2	0.002886	2.526	1101	1111	TRUE
normal	normal_1	pks13 POLYKETIDE SYNTHASE PKS13 4255945:4261146 reverse MW:186447	Rv3800c	186446	1	33	39	61	0.0167	0.23	DVVEKEPEPEPEPK	0.95	3.34	0.733	2			811.401	1620.79	1621.8	2	-0.0005103	-0.3147	546	559	TRUE
normal	normal_1	pks13 POLYKETIDE SYNTHASE PKS13 4255945:4261146 reverse MW:186447	Rv3800c	186446	1	33	39	61	0.0167	0.23	DVVEKEPEPEPEPK	0.95	3.69	0.782	2			811.401	1620.79	1621.8	2	-0.001731	-1.067	546	559	TRUE
normal	normal_1	pks13 POLYKETIDE SYNTHASE PKS13 4255945:4261146 reverse MW:186447	Rv3800c	186446	1	33	39	61	0.0167	0.23	DVVEKEPEPEPEPK	0.95	2.04	0.727	2			541.27	1620.79	1621.8	3	-0.001256	-0.7746	546	559	TRUE
normal	normal_1	pks13 POLYKETIDE SYNTHASE PKS13 4255945:4261146 reverse MW:186447	Rv3800c	186446	1	33	39	61	0.0167	0.23	FVGLIDAVR	0.95	2.23	0.553	2			495.293	988.572	989.578	2	0.000959	0.9691	1555	1563	TRUE
normal	normal_1	pks13 POLYKETIDE SYNTHASE PKS13 4255945:4261146 reverse MW:186447	Rv3800c	186446	1	33	39	61	0.0167	0.23	FVGLIDAVR	0.95	3.2	0.488	2			495.293	988.572	989.578	2	0.000898	0.9074	1555	1563	TRUE
normal	normal_1	pks13 POLYKETIDE SYNTHASE PKS13 4255945:4261146 reverse MW:186447	Rv3800c	186446	1	33	39	61	0.0167	0.23	GFDSEFFAVAK	0.95	3.99	0.668	2			609.297	1216.58	1217.58	2	0.001995	1.638	185	195	TRUE
normal	normal_1	pks13 POLYKETIDE SYNTHASE PKS13 4255945:4261146 reverse MW:186447	Rv3800c	186446	1	33	39	61	0.0167	0.23	GRPADRPALLGAVK	0.95	2.02	0.672	2			710.924	1419.83	1420.84	2	0.002688	1.892	445	458	TRUE
normal	normal_1	pks13 POLYKETIDE SYNTHASE PKS13 4255945:4261146 reverse MW:186447	Rv3800c	186446	1	33	39	61	0.0167	0.23	GRPADRPALLGAVK	0.95	2.37	0.517	2			474.285	1419.83	1420.84	3	0.001729	1.217	445	458	TRUE
normal	normal_1	pks13 POLYKETIDE SYNTHASE PKS13 4255945:4261146 reverse MW:186447	Rv3800c	186446	1	33	39	61	0.0167	0.23	HSVYFTHGIR	0.95	1.82	0.619	2			608.815	1215.62	1216.62	2	0.001193	0.9803	965	974	TRUE
normal	normal_1	pks13 POLYKETIDE SYNTHASE PKS13 4255945:4261146 reverse MW:186447	Rv3800c	186446	1	33	39	61	0.0167	0.23	HVWEYAPR	0.95	2.41	0.678	2			529.264	1056.51	1057.52	2	6.389e-05	0.06042	1093	1100	TRUE
normal	normal_1	pks13 POLYKETIDE SYNTHASE PKS13 4255945:4261146 reverse MW:186447	Rv3800c	186446	1	33	39	61	0.0167	0.23	HVWEYAPR	0.95	2.34	0.778	2			529.265	1056.52	1057.52	2	0.001163	1.099	1093	1100	TRUE
normal	normal_1	pks13 POLYKETIDE SYNTHASE PKS13 4255945:4261146 reverse MW:186447	Rv3800c	186446	1	33	39	61	0.0167	0.23	IIEGEPETDLAGDDAEDWSR	0.95	5.98	0.973	2			1109.49	2216.97	2217.98	2	-8.279e-05	-0.03733	91	110	TRUE
normal	normal_1	pks13 POLYKETIDE SYNTHASE PKS13 4255945:4261146 reverse MW:186447	Rv3800c	186446	1	33	39	61	0.0167	0.23	LPADTPMYGFER	0.95	3.46	0.571	2			698.836	1395.66	1396.66	2	0.006998	5.01	1491	1502	TRUE
normal	normal_1	pks13 POLYKETIDE SYNTHASE PKS13 4255945:4261146 reverse MW:186447	Rv3800c	186446	1	33	39	61	0.0167	0.23	LPADTPmYGFER	0.95	3.65	0.717	2		m7: Oxidation (+15.99)	706.829	1411.64	1412.65	2	-0.0003683	-0.2607	1491	1502	TRUE
normal	normal_1	pks13 POLYKETIDE SYNTHASE PKS13 4255945:4261146 reverse MW:186447	Rv3800c	186446	1	33	39	61	0.0167	0.23	MITTPTDWPR	0.95	1.78	0.601	2			609.303	1216.59	1217.6	2	0.0007448	0.6117	507	516	TRUE
normal	normal_1	pks13 POLYKETIDE SYNTHASE PKS13 4255945:4261146 reverse MW:186447	Rv3800c	186446	1	33	39	61	0.0167	0.23	mITTPTDWPR	0.95	2.52	0.576	2		m1: Oxidation (+15.99)	617.3	1232.59	1233.59	2	-0.0008841	-0.7167	507	516	TRUE
normal	normal_1	pks13 POLYKETIDE SYNTHASE PKS13 4255945:4261146 reverse MW:186447	Rv3800c	186446	1	33	39	61	0.0167	0.23	NEVFAAWIEK	0.95	2.26	0.445	2			603.812	1205.61	1206.62	2	0.002011	1.667	734	743	TRUE
normal	normal_1	pks13 POLYKETIDE SYNTHASE PKS13 4255945:4261146 reverse MW:186447	Rv3800c	186446	1	33	39	61	0.0167	0.23	SEGGGMLVLK	0.95	1.9	0.41	2			495.769	989.524	990.529	2	0.001824	1.842	352	361	TRUE
normal	normal_1	pks13 POLYKETIDE SYNTHASE PKS13 4255945:4261146 reverse MW:186447	Rv3800c	186446	1	33	39	61	0.0167	0.23	SEGGGMLVLK	0.95	2.62	0.412	2			495.768	989.521	990.529	2	-0.0003729	-0.3765	352	361	TRUE
normal	normal_1	pks13 POLYKETIDE SYNTHASE PKS13 4255945:4261146 reverse MW:186447	Rv3800c	186446	1	33	39	61	0.0167	0.23	SEGGGmLVLK	0.95	2.33	0.541	2		m6: Oxidation (+15.99)	503.766	1005.52	1006.52	2	0.0001344	0.1336	352	361	TRUE
normal	normal_1	pks13 POLYKETIDE SYNTHASE PKS13 4255945:4261146 reverse MW:186447	Rv3800c	186446	1	33	39	61	0.0167	0.23	SEGGGMLVLKR	0.95	2.17	0.366	2			573.819	1145.62	1146.63	2	2.854e-05	0.02489	352	362	TRUE
normal	normal_1	pks13 POLYKETIDE SYNTHASE PKS13 4255945:4261146 reverse MW:186447	Rv3800c	186446	1	33	39	61	0.0167	0.23	SFSADADGYTR	0.95	1.96	0.688	2			595.26	1188.5	1189.51	2	8.655e-05	0.07276	341	351	TRUE
normal	normal_1	pks13 POLYKETIDE SYNTHASE PKS13 4255945:4261146 reverse MW:186447	Rv3800c	186446	1	33	39	61	0.0167	0.23	SFSADADGYTR	0.95	3.46	0.775	2			595.26	1188.51	1189.51	2	0.001307	1.099	341	351	TRUE
normal	normal_1	pks13 POLYKETIDE SYNTHASE PKS13 4255945:4261146 reverse MW:186447	Rv3800c	186446	1	33	39	61	0.0167	0.23	SNGLIAPNQDAQADVLR	0.95	4.96	0.725	2			891.463	1780.91	1781.91	2	0.005479	3.075	388	404	TRUE
normal	normal_1	pks13 POLYKETIDE SYNTHASE PKS13 4255945:4261146 reverse MW:186447	Rv3800c	186446	1	33	39	61	0.0167	0.23	SPGGIFNELPR	0.95	3.14	0.598	2			593.815	1185.62	1186.62	2	0.001815	1.529	1394	1404	TRUE
normal	normal_1	pks13 POLYKETIDE SYNTHASE PKS13 4255945:4261146 reverse MW:186447	Rv3800c	186446	1	33	39	61	0.0167	0.23	SPGGIFNELPR	0.95	3.39	0.676	2			593.816	1185.62	1186.62	2	0.002181	1.838	1394	1404	TRUE
normal	normal_1	pks13 POLYKETIDE SYNTHASE PKS13 4255945:4261146 reverse MW:186447	Rv3800c	186446	1	33	39	61	0.0167	0.23	TEADNIDPQQR	0.95	3.11	0.619	2			643.806	1285.6	1286.6	2	0.00756	5.876	196	206	TRUE
normal	normal_1	pks13 POLYKETIDE SYNTHASE PKS13 4255945:4261146 reverse MW:186447	Rv3800c	186446	1	33	39	61	0.0167	0.23	TNVGHLESAAGAASMAK	0.95	2.3	0.583	2			538.935	1613.78	1614.79	3	-0.001105	-0.6844	459	475	TRUE
normal	normal_1	pks13 POLYKETIDE SYNTHASE PKS13 4255945:4261146 reverse MW:186447	Rv3800c	186446	1	33	39	61	0.0167	0.23	TNVGHLESAAGAASmAK	0.95	3.89	0.794	2		m15: Oxidation (+15.99)	815.896	1629.78	1630.79	2	-3.51e-05	-0.02152	459	475	TRUE
normal	normal_1	pks13 POLYKETIDE SYNTHASE PKS13 4255945:4261146 reverse MW:186447	Rv3800c	186446	1	33	39	61	0.0167	0.23	TNVGHLESAAGAASMAK	0.95	4.92	0.779	2			807.9	1613.79	1614.79	2	0.001838	1.138	459	475	TRUE
normal	normal_1	pks13 POLYKETIDE SYNTHASE PKS13 4255945:4261146 reverse MW:186447	Rv3800c	186446	1	33	39	61	0.0167	0.23	TNVGHLESAAGAASmAK	0.95	3.52	0.67	2		m15: Oxidation (+15.99)	544.266	1629.78	1630.79	3	-0.000842	-0.5163	459	475	TRUE
normal	normal_1	pks13 POLYKETIDE SYNTHASE PKS13 4255945:4261146 reverse MW:186447	Rv3800c	186446	1	33	39	61	0.0167	0.23	TYLEAGQIDGFVR	0.95	4.76	0.702	2			734.877	1467.74	1468.74	2	0.003139	2.138	1445	1457	TRUE
normal	normal_1	pks13 POLYKETIDE SYNTHASE PKS13 4255945:4261146 reverse MW:186447	Rv3800c	186446	1	33	39	61	0.0167	0.23	TYLEAGQIDGFVR	0.95	4.65	0.754	2			734.877	1467.74	1468.74	2	0.003017	2.054	1445	1457	TRUE
normal	normal_1	pks13 POLYKETIDE SYNTHASE PKS13 4255945:4261146 reverse MW:186447	Rv3800c	186446	1	33	39	61	0.0167	0.23	VVLALQHDK	0.95	1.95	0.451	2			511.804	1021.59	1022.6	2	0.0006992	0.6838	476	484	TRUE
normal	normal_1	pks13 POLYKETIDE SYNTHASE PKS13 4255945:4261146 reverse MW:186447	Rv3800c	186446	1	33	39	61	0.0167	0.23	WSEFLEEPR	0.95	2.69	0.66	2			596.786	1191.56	1192.56	2	0.001643	1.378	157	165	TRUE
normal	normal_1	pks13 POLYKETIDE SYNTHASE PKS13 4255945:4261146 reverse MW:186447	Rv3800c	186446	1	33	39	61	0.0167	0.23	WSEFLEEPR	0.95	3.57	0.72	2			596.787	1191.56	1192.56	2	0.00384	3.22	157	165	TRUE
normal	normal_1	pks13 POLYKETIDE SYNTHASE PKS13 4255945:4261146 reverse MW:186447	Rv3800c	186446	1	33	39	61	0.0167	0.23	WSPDSGETIAER	0.95	2.82	0.713	2			674.313	1346.61	1347.62	2	0.0006877	0.5103	1226	1237	TRUE
normal	normal_1	pks13 POLYKETIDE SYNTHASE PKS13 4255945:4261146 reverse MW:186447	Rv3800c	186446	1	33	39	61	0.0167	0.23	YHDDAImFEPR	0.95	2.35	0.803	2		m7: Oxidation (+15.99)	705.311	1408.61	1409.62	2	-0.0005232	-0.3712	1663	1673	TRUE
normal	normal_1	pks13 POLYKETIDE SYNTHASE PKS13 4255945:4261146 reverse MW:186447	Rv3800c	186446	1	33	39	61	0.0167	0.23	YHDDAIMFEPR	0.95	3.44	0.733	2			697.314	1392.61	1393.62	2	0.0003733	0.2678	1663	1673	TRUE
normal	normal_1	fadD9 PROBABLE FATTY-ACID-CoA LIGASE FADD9 (FATTY-ACID-CoA SYNTHETASE) (FATTY-ACID-CoA SYNTHASE) 2917871:2921377 forward MW:127329	Rv2590	127332	1	16	16	16	0.00437	0.154	AAGLQSYEIPR	0.95	3.66	0.518	2			602.822	1203.63	1204.63	2	0.003766	3.126	575	585	TRUE
normal	normal_1	fadD9 PROBABLE FATTY-ACID-CoA LIGASE FADD9 (FATTY-ACID-CoA SYNTHETASE) (FATTY-ACID-CoA SYNTHASE) 2917871:2921377 forward MW:127329	Rv2590	127332	1	16	16	16	0.00437	0.154	ALADHIEAAR	0.95	2.78	0.771	2			533.786	1065.56	1066.56	2	-0.0001556	-0.1459	711	720	TRUE
normal	normal_1	fadD9 PROBABLE FATTY-ACID-CoA LIGASE FADD9 (FATTY-ACID-CoA SYNTHETASE) (FATTY-ACID-CoA SYNTHASE) 2917871:2921377 forward MW:127329	Rv2590	127332	1	16	16	16	0.00437	0.154	AYPLAVVVPSGDALSR	0.95	3.06	0.596	2			807.947	1613.88	1614.88	2	0.0007438	0.4606	540	555	TRUE
normal	normal_1	fadD9 PROBABLE FATTY-ACID-CoA LIGASE FADD9 (FATTY-ACID-CoA SYNTHETASE) (FATTY-ACID-CoA SYNTHASE) 2917871:2921377 forward MW:127329	Rv2590	127332	1	16	16	16	0.00437	0.154	ESQVMSFWR	0.95	2.79	0.586	2			585.275	1168.54	1169.54	2	0.001782	1.524	259	267	TRUE
normal	normal_1	fadD9 PROBABLE FATTY-ACID-CoA LIGASE FADD9 (FATTY-ACID-CoA SYNTHETASE) (FATTY-ACID-CoA SYNTHASE) 2917871:2921377 forward MW:127329	Rv2590	127332	1	16	16	16	0.00437	0.154	FETSLR	0.95	1.34	0.563	2			376.701	751.387	752.394	2	0.0007108	0.9447	1092	1097	TRUE
normal	normal_1	fadD9 PROBABLE FATTY-ACID-CoA LIGASE FADD9 (FATTY-ACID-CoA SYNTHETASE) (FATTY-ACID-CoA SYNTHASE) 2917871:2921377 forward MW:127329	Rv2590	127332	1	16	16	16	0.00437	0.154	IDDSYANGYANSK	0.95	4.52	0.665	2			709.316	1416.62	1417.62	2	0.00188	1.326	938	950	TRUE
normal	normal_1	fadD9 PROBABLE FATTY-ACID-CoA LIGASE FADD9 (FATTY-ACID-CoA SYNTHETASE) (FATTY-ACID-CoA SYNTHASE) 2917871:2921377 forward MW:127329	Rv2590	127332	1	16	16	16	0.00437	0.154	LDATFDSGDPYLVR	0.95	4.3	0.768	2			784.884	1567.75	1568.76	2	0.0009555	0.6091	815	828	TRUE
normal	normal_1	fadD9 PROBABLE FATTY-ACID-CoA LIGASE FADD9 (FATTY-ACID-CoA SYNTHETASE) (FATTY-ACID-CoA SYNTHASE) 2917871:2921377 forward MW:127329	Rv2590	127332	1	16	16	16	0.00437	0.154	LEAVFGDSPLVR	0.95	3.93	0.594	2			651.857	1301.7	1302.71	2	0.001	0.768	518	529	TRUE
normal	normal_1	fadD9 PROBABLE FATTY-ACID-CoA LIGASE FADD9 (FATTY-ACID-CoA SYNTHETASE) (FATTY-ACID-CoA SYNTHASE) 2917871:2921377 forward MW:127329	Rv2590	127332	1	16	16	16	0.00437	0.154	LSQGEFIAVSK	0.95	3.66	0.691	2			589.825	1177.64	1178.64	2	0.0008576	0.7277	507	517	TRUE
normal	normal_1	fadD9 PROBABLE FATTY-ACID-CoA LIGASE FADD9 (FATTY-ACID-CoA SYNTHETASE) (FATTY-ACID-CoA SYNTHASE) 2917871:2921377 forward MW:127329	Rv2590	127332	1	16	16	16	0.00437	0.154	LYTELADSQSNELR	0.95	5.13	0.6	2			819.904	1637.79	1638.8	2	0.004515	2.755	623	636	TRUE
normal	normal_1	fadD9 PROBABLE FATTY-ACID-CoA LIGASE FADD9 (FATTY-ACID-CoA SYNTHETASE) (FATTY-ACID-CoA SYNTHASE) 2917871:2921377 forward MW:127329	Rv2590	127332	1	16	16	16	0.00437	0.154	QIFIYGNSAR	0.95	1.93	0.55	2			584.81	1167.61	1168.61	2	0.001895	1.621	530	539	TRUE
normal	normal_1	fadD9 PROBABLE FATTY-ACID-CoA LIGASE FADD9 (FATTY-ACID-CoA SYNTHETASE) (FATTY-ACID-CoA SYNTHASE) 2917871:2921377 forward MW:127329	Rv2590	127332	1	16	16	16	0.00437	0.154	QSGPDAPVLPTLcR	0.95	2.95	0.699	2		c13: Carbamidomethyl (+57.02)	755.89	1509.77	1510.77	2	0.004852	3.211	640	653	TRUE
normal	normal_1	fadD9 PROBABLE FATTY-ACID-CoA LIGASE FADD9 (FATTY-ACID-CoA SYNTHETASE) (FATTY-ACID-CoA SYNTHASE) 2917871:2921377 forward MW:127329	Rv2590	127332	1	16	16	16	0.00437	0.154	TMVELLPR	0.95	1.81	0.517	2			479.775	957.535	958.539	2	0.003443	3.592	75	82	TRUE
normal	normal_1	fadD9 PROBABLE FATTY-ACID-CoA LIGASE FADD9 (FATTY-ACID-CoA SYNTHETASE) (FATTY-ACID-CoA SYNTHASE) 2917871:2921377 forward MW:127329	Rv2590	127332	1	16	16	16	0.00437	0.154	TVLLTGATGFLGR	0.95	4.1	0.72	2			653.381	1304.75	1305.75	2	0.001818	1.392	770	782	TRUE
normal	normal_1	fadD9 PROBABLE FATTY-ACID-CoA LIGASE FADD9 (FATTY-ACID-CoA SYNTHETASE) (FATTY-ACID-CoA SYNTHASE) 2917871:2921377 forward MW:127329	Rv2590	127332	1	16	16	16	0.00437	0.154	VGPDQFVYLDR	0.95	2.69	0.547	2			654.837	1307.66	1308.66	2	0.009082	6.94	490	500	TRUE
normal	normal_1	fadD9 PROBABLE FATTY-ACID-CoA LIGASE FADD9 (FATTY-ACID-CoA SYNTHETASE) (FATTY-ACID-CoA SYNTHASE) 2917871:2921377 forward MW:127329	Rv2590	127332	1	16	16	16	0.00437	0.154	WAGEVLLR	0.95	2.66	0.546	2			472.272	942.529	943.536	2	0.0006227	0.6599	951	958	TRUE
normal	normal_1	groEL2 60 KDA CHAPERONIN 2 GROEL2 (PROTEIN CPN60-2) (GROEL PROTEIN 2) (65 KDA ANTIGEN) (HEAT SHOCK PROTEIN 65) (CELL WALL PROTEIN A) (ANTIGEN A) 528608:530230 forward MW:56727	Rv0440	56727.3	1	20	21	27	0.00738	0.361	AGAATEVELK	0.95	1.75	0.586	2			494.769	987.523	988.531	2	-0.001152	-1.166	379	388	TRUE
normal	normal_1	groEL2 60 KDA CHAPERONIN 2 GROEL2 (PROTEIN CPN60-2) (GROEL PROTEIN 2) (65 KDA ANTIGEN) (HEAT SHOCK PROTEIN 65) (CELL WALL PROTEIN A) (ANTIGEN A) 528608:530230 forward MW:56727	Rv0440	56727.3	1	20	21	27	0.00738	0.361	AGAATEVELKER	0.95	3.38	0.728	2			637.341	1272.67	1273.67	2	0.0001063	0.08344	379	390	TRUE
normal	normal_1	groEL2 60 KDA CHAPERONIN 2 GROEL2 (PROTEIN CPN60-2) (GROEL PROTEIN 2) (65 KDA ANTIGEN) (HEAT SHOCK PROTEIN 65) (CELL WALL PROTEIN A) (ANTIGEN A) 528608:530230 forward MW:56727	Rv0440	56727.3	1	20	21	27	0.00738	0.361	ASVPGGGDMGGMDF	0.95	1.76	1	2			649.263	1296.51	1297.52	2	-0.0003217	-0.2479	527	540	TRUE
normal	normal_1	groEL2 60 KDA CHAPERONIN 2 GROEL2 (PROTEIN CPN60-2) (GROEL PROTEIN 2) (65 KDA ANTIGEN) (HEAT SHOCK PROTEIN 65) (CELL WALL PROTEIN A) (ANTIGEN A) 528608:530230 forward MW:56727	Rv0440	56727.3	1	20	21	27	0.00738	0.361	DETTIVEGAGDTDAIAGR	0.95	5.27	0.651	2			895.928	1789.84	1790.84	2	0.00779	4.35	326	343	TRUE
normal	normal_1	groEL2 60 KDA CHAPERONIN 2 GROEL2 (PROTEIN CPN60-2) (GROEL PROTEIN 2) (65 KDA ANTIGEN) (HEAT SHOCK PROTEIN 65) (CELL WALL PROTEIN A) (ANTIGEN A) 528608:530230 forward MW:56727	Rv0440	56727.3	1	20	21	27	0.00738	0.361	DLLPLLEK	0.95	1.61	0.591	2			470.79	939.565	940.572	2	0.0009724	1.034	230	237	TRUE
normal	normal_1	groEL2 60 KDA CHAPERONIN 2 GROEL2 (PROTEIN CPN60-2) (GROEL PROTEIN 2) (65 KDA ANTIGEN) (HEAT SHOCK PROTEIN 65) (CELL WALL PROTEIN A) (ANTIGEN A) 528608:530230 forward MW:56727	Rv0440	56727.3	1	20	21	27	0.00738	0.361	DLLPLLEK	0.95	1.23	0.707	2			470.789	939.564	940.572	2	-6.521e-05	-0.06933	230	237	TRUE
normal	normal_1	groEL2 60 KDA CHAPERONIN 2 GROEL2 (PROTEIN CPN60-2) (GROEL PROTEIN 2) (65 KDA ANTIGEN) (HEAT SHOCK PROTEIN 65) (CELL WALL PROTEIN A) (ANTIGEN A) 528608:530230 forward MW:56727	Rv0440	56727.3	1	20	21	27	0.00738	0.361	EIELEDPYEK	0.95	2.24	0.522	2			632.801	1263.59	1264.59	2	-1.599e-05	-0.01264	58	67	TRUE
normal	normal_1	groEL2 60 KDA CHAPERONIN 2 GROEL2 (PROTEIN CPN60-2) (GROEL PROTEIN 2) (65 KDA ANTIGEN) (HEAT SHOCK PROTEIN 65) (CELL WALL PROTEIN A) (ANTIGEN A) 528608:530230 forward MW:56727	Rv0440	56727.3	1	20	21	27	0.00738	0.361	EIELEDPYEK	0.95	2.89	0.6	2			632.801	1263.59	1264.59	2	0.0009606	0.7596	58	67	TRUE
normal	normal_1	groEL2 60 KDA CHAPERONIN 2 GROEL2 (PROTEIN CPN60-2) (GROEL PROTEIN 2) (65 KDA ANTIGEN) (HEAT SHOCK PROTEIN 65) (CELL WALL PROTEIN A) (ANTIGEN A) 528608:530230 forward MW:56727	Rv0440	56727.3	1	20	21	27	0.00738	0.361	GLNALADAVK	0.95	2.08	0.6	2			486.28	970.545	971.552	2	0.0004529	0.4661	18	27	TRUE
normal	normal_1	groEL2 60 KDA CHAPERONIN 2 GROEL2 (PROTEIN CPN60-2) (GROEL PROTEIN 2) (65 KDA ANTIGEN) (HEAT SHOCK PROTEIN 65) (CELL WALL PROTEIN A) (ANTIGEN A) 528608:530230 forward MW:56727	Rv0440	56727.3	1	20	21	27	0.00738	0.361	GLNALADAVK	0.95	3.26	0.577	2			486.28	970.545	971.552	2	0.0004529	0.4661	18	27	TRUE
normal	normal_1	groEL2 60 KDA CHAPERONIN 2 GROEL2 (PROTEIN CPN60-2) (GROEL PROTEIN 2) (65 KDA ANTIGEN) (HEAT SHOCK PROTEIN 65) (CELL WALL PROTEIN A) (ANTIGEN A) 528608:530230 forward MW:56727	Rv0440	56727.3	1	20	21	27	0.00738	0.361	GYISGYFVTDPER	0.95	3.54	0.632	2			752.361	1502.71	1503.71	2	0.003956	2.631	196	208	TRUE
normal	normal_1	groEL2 60 KDA CHAPERONIN 2 GROEL2 (PROTEIN CPN60-2) (GROEL PROTEIN 2) (65 KDA ANTIGEN) (HEAT SHOCK PROTEIN 65) (CELL WALL PROTEIN A) (ANTIGEN A) 528608:530230 forward MW:56727	Rv0440	56727.3	1	20	21	27	0.00738	0.361	KVVVTKDETTIVEGAGDTDAIAGR	0.95	2.31	0.49	2			612.076	2444.28	2445.28	4	0.0002882	0.1178	320	343	TRUE
normal	normal_1	groEL2 60 KDA CHAPERONIN 2 GROEL2 (PROTEIN CPN60-2) (GROEL PROTEIN 2) (65 KDA ANTIGEN) (HEAT SHOCK PROTEIN 65) (CELL WALL PROTEIN A) (ANTIGEN A) 528608:530230 forward MW:56727	Rv0440	56727.3	1	20	21	27	0.00738	0.361	LAGGVAVIK	0.95	2.12	0.337	2			414.271	826.528	827.535	2	9.68e-05	0.117	370	378	TRUE
normal	normal_1	groEL2 60 KDA CHAPERONIN 2 GROEL2 (PROTEIN CPN60-2) (GROEL PROTEIN 2) (65 KDA ANTIGEN) (HEAT SHOCK PROTEIN 65) (CELL WALL PROTEIN A) (ANTIGEN A) 528608:530230 forward MW:56727	Rv0440	56727.3	1	20	21	27	0.00738	0.361	LEGDEATGANIVK	0.95	3.54	0.721	2			658.838	1315.66	1316.67	2	-0.0004531	-0.3441	429	441	TRUE
normal	normal_1	groEL2 60 KDA CHAPERONIN 2 GROEL2 (PROTEIN CPN60-2) (GROEL PROTEIN 2) (65 KDA ANTIGEN) (HEAT SHOCK PROTEIN 65) (CELL WALL PROTEIN A) (ANTIGEN A) 528608:530230 forward MW:56727	Rv0440	56727.3	1	20	21	27	0.00738	0.361	NVAAGANPLGLK	0.95	2.64	0.627	2			562.826	1123.64	1124.64	2	0.0015	1.334	105	116	TRUE
normal	normal_1	groEL2 60 KDA CHAPERONIN 2 GROEL2 (PROTEIN CPN60-2) (GROEL PROTEIN 2) (65 KDA ANTIGEN) (HEAT SHOCK PROTEIN 65) (CELL WALL PROTEIN A) (ANTIGEN A) 528608:530230 forward MW:56727	Rv0440	56727.3	1	20	21	27	0.00738	0.361	NVAAGANPLGLK	0.95	3.58	0.739	2			562.825	1123.64	1124.64	2	0.000768	0.6829	105	116	TRUE
normal	normal_1	groEL2 60 KDA CHAPERONIN 2 GROEL2 (PROTEIN CPN60-2) (GROEL PROTEIN 2) (65 KDA ANTIGEN) (HEAT SHOCK PROTEIN 65) (CELL WALL PROTEIN A) (ANTIGEN A) 528608:530230 forward MW:56727	Rv0440	56727.3	1	20	21	27	0.00738	0.361	QEAVLEDPYILLVSSK	0.95	3.82	0.743	2			902.495	1802.98	1803.97	2	0.008668	4.805	209	224	TRUE
normal	normal_1	groEL2 60 KDA CHAPERONIN 2 GROEL2 (PROTEIN CPN60-2) (GROEL PROTEIN 2) (65 KDA ANTIGEN) (HEAT SHOCK PROTEIN 65) (CELL WALL PROTEIN A) (ANTIGEN A) 528608:530230 forward MW:56727	Rv0440	56727.3	1	20	21	27	0.00738	0.361	QEIENSDSDYDR	0.95	3.96	0.836	2			735.807	1469.6	1470.6	2	0.008691	5.91	349	360	TRUE
normal	normal_1	groEL2 60 KDA CHAPERONIN 2 GROEL2 (PROTEIN CPN60-2) (GROEL PROTEIN 2) (65 KDA ANTIGEN) (HEAT SHOCK PROTEIN 65) (CELL WALL PROTEIN A) (ANTIGEN A) 528608:530230 forward MW:56727	Rv0440	56727.3	1	20	21	27	0.00738	0.361	QEIENSDSDYDREK	0.95	0.746	0.69	2			576.584	1726.73	1727.74	3	0.001388	0.8032	349	362	TRUE
normal	normal_1	groEL2 60 KDA CHAPERONIN 2 GROEL2 (PROTEIN CPN60-2) (GROEL PROTEIN 2) (65 KDA ANTIGEN) (HEAT SHOCK PROTEIN 65) (CELL WALL PROTEIN A) (ANTIGEN A) 528608:530230 forward MW:56727	Rv0440	56727.3	1	20	21	27	0.00738	0.361	QEIENSDSDYDREK	0.95	3.46	0.863	2			864.375	1726.73	1727.74	2	0.006467	3.743	349	362	TRUE
normal	normal_1	groEL2 60 KDA CHAPERONIN 2 GROEL2 (PROTEIN CPN60-2) (GROEL PROTEIN 2) (65 KDA ANTIGEN) (HEAT SHOCK PROTEIN 65) (CELL WALL PROTEIN A) (ANTIGEN A) 528608:530230 forward MW:56727	Rv0440	56727.3	1	20	21	27	0.00738	0.361	QIAFNSGLEPGVVAEK	0.95	4.07	0.669	2			829.941	1657.87	1658.87	2	0.0003457	0.2084	450	465	TRUE
normal	normal_1	groEL2 60 KDA CHAPERONIN 2 GROEL2 (PROTEIN CPN60-2) (GROEL PROTEIN 2) (65 KDA ANTIGEN) (HEAT SHOCK PROTEIN 65) (CELL WALL PROTEIN A) (ANTIGEN A) 528608:530230 forward MW:56727	Rv0440	56727.3	1	20	21	27	0.00738	0.361	QIAFNSGLEPGVVAEK	0.95	4.67	0.689	2			829.949	1657.88	1658.87	2	0.0156	9.407	450	465	TRUE
normal	normal_1	groEL2 60 KDA CHAPERONIN 2 GROEL2 (PROTEIN CPN60-2) (GROEL PROTEIN 2) (65 KDA ANTIGEN) (HEAT SHOCK PROTEIN 65) (CELL WALL PROTEIN A) (ANTIGEN A) 528608:530230 forward MW:56727	Rv0440	56727.3	1	20	21	27	0.00738	0.361	TIAYDEEAR	0.95	2.39	0.514	2			534.253	1066.49	1067.5	2	-0.001741	-1.631	4	12	TRUE
normal	normal_1	groEL2 60 KDA CHAPERONIN 2 GROEL2 (PROTEIN CPN60-2) (GROEL PROTEIN 2) (65 KDA ANTIGEN) (HEAT SHOCK PROTEIN 65) (CELL WALL PROTEIN A) (ANTIGEN A) 528608:530230 forward MW:56727	Rv0440	56727.3	1	20	21	27	0.00738	0.361	VALEAPLK	0.95	1.43	0.788	2			420.763	839.512	840.519	2	-1.648e-05	-0.0196	442	449	TRUE
normal	normal_1	groEL2 60 KDA CHAPERONIN 2 GROEL2 (PROTEIN CPN60-2) (GROEL PROTEIN 2) (65 KDA ANTIGEN) (HEAT SHOCK PROTEIN 65) (CELL WALL PROTEIN A) (ANTIGEN A) 528608:530230 forward MW:56727	Rv0440	56727.3	1	20	21	27	0.00738	0.361	VTETLLK	0.95	1.25	0.661	2			402.247	802.48	803.487	2	-0.0001548	-0.1926	126	132	TRUE
normal	normal_1	groEL2 60 KDA CHAPERONIN 2 GROEL2 (PROTEIN CPN60-2) (GROEL PROTEIN 2) (65 KDA ANTIGEN) (HEAT SHOCK PROTEIN 65) (CELL WALL PROTEIN A) (ANTIGEN A) 528608:530230 forward MW:56727	Rv0440	56727.3	1	20	21	27	0.00738	0.361	VTETLLK	0.95	2.04	0.681	2			402.248	802.481	803.487	2	0.0004556	0.567	126	132	TRUE
normal	normal_1	groEL2 60 KDA CHAPERONIN 2 GROEL2 (PROTEIN CPN60-2) (GROEL PROTEIN 2) (65 KDA ANTIGEN) (HEAT SHOCK PROTEIN 65) (CELL WALL PROTEIN A) (ANTIGEN A) 528608:530230 forward MW:56727	Rv0440	56727.3	1	20	21	27	0.00738	0.361	VVVTKDETTIVEGAGDTDAIAGR	0.95	4.71	0.574	2			773.069	2316.18	2317.19	3	0.003077	1.328	321	343	TRUE
normal	normal_1	Rv0939 POSSIBLE BIFUNCTIONAL ENZYME: 2-HYDROXYHEPTA-2,4-DIENE-1,7-DIOATE ISOMERASE (HHDD ISOMERASE) + CYCLASE/DEHYDRASE 1048412:1050346 forward MW:69354	Rv0939	69354.4	0.998	2	2	2	0.000547	0.028	DLQMLEGQLR	0.95	3.02	0.49	2			601.816	1201.62	1202.62	2	0.004635	3.854	170	179	TRUE
normal	normal_1	Rv0939 POSSIBLE BIFUNCTIONAL ENZYME: 2-HYDROXYHEPTA-2,4-DIENE-1,7-DIOATE ISOMERASE (HHDD ISOMERASE) + CYCLASE/DEHYDRASE 1048412:1050346 forward MW:69354	Rv0939	69354.4	0.998	2	2	2	0.000547	0.028	VVVNVYQR	0.95	1.77	0.55	2			488.782	975.55	976.557	2	0.0001357	0.1389	608	615	TRUE
normal	normal_1	fbpA SECRETED ANTIGEN 85-A FBPA (MYCOLYL TRANSFERASE 85A) (FIBRONECTIN-BINDING PROTEIN A) (ANTIGEN 85 COMPLEX A) 4265642:4266658 reverse MW:35686	Rv3804c	35686.3	1	4	4	4	0.00109	0.115	ALGATPNTGPAPQGA	0.95	2.79	0.736	2			661.839	1321.66	1322.67	2	0.0008	0.6049	324	338	TRUE
normal	normal_1	fbpA SECRETED ANTIGEN 85-A FBPA (MYCOLYL TRANSFERASE 85A) (FIBRONECTIN-BINDING PROTEIN A) (ANTIGEN 85 COMPLEX A) 4265642:4266658 reverse MW:35686	Rv3804c	35686.3	1	4	4	4	0.00109	0.115	ASDMWGPK	0.95	2.52	0.763	2			446.205	890.396	891.403	2	-0.0001053	-0.1182	219	226	TRUE
normal	normal_1	fbpA SECRETED ANTIGEN 85-A FBPA (MYCOLYL TRANSFERASE 85A) (FIBRONECTIN-BINDING PROTEIN A) (ANTIGEN 85 COMPLEX A) 4265642:4266658 reverse MW:35686	Rv3804c	35686.3	1	4	4	4	0.00109	0.115	FLEGFVR	0.95	2	0.642	2			434.24	866.466	867.472	2	0.001334	1.538	271	277	TRUE
normal	normal_1	fbpA SECRETED ANTIGEN 85-A FBPA (MYCOLYL TRANSFERASE 85A) (FIBRONECTIN-BINDING PROTEIN A) (ANTIGEN 85 COMPLEX A) 4265642:4266658 reverse MW:35686	Rv3804c	35686.3	1	4	4	4	0.00109	0.115	NDPLLNVGK	0.95	2.07	0.513	2			485.272	968.529	969.537	2	0.0001227	0.1265	234	242	TRUE
normal	normal_1	fbpB SECRETED ANTIGEN 85-B FBPB (85B) (ANTIGEN 85 COMPLEX B) (MYCOLYL TRANSFERASE 85B) (FIBRONECTIN-BINDING PROTEIN B) (EXTRACELLULAR ALPHA-ANTIGEN) 2134890:2135867 reverse MW:34581	Rv1886c	34581.6	0.998	2	2	4	0.00109	0.0738	AADMWGPSSDPAWER	0.95	4.36	0.602	2			838.367	1674.72	1675.72	2	0.01042	6.217	216	230	TRUE
normal	normal_1	fbpB SECRETED ANTIGEN 85-B FBPB (85B) (ANTIGEN 85 COMPLEX B) (MYCOLYL TRANSFERASE 85B) (FIBRONECTIN-BINDING PROTEIN B) (EXTRACELLULAR ALPHA-ANTIGEN) 2134890:2135867 reverse MW:34581	Rv1886c	34581.6	0.998	2	2	4	0.00109	0.0738	AADmWGPSSDPAWER	0.95	3.6	0.862	2		m4: Oxidation (+15.99)	846.364	1690.71	1691.71	2	0.009522	5.629	216	230	TRUE
normal	normal_1	fbpB SECRETED ANTIGEN 85-B FBPB (85B) (ANTIGEN 85 COMPLEX B) (MYCOLYL TRANSFERASE 85B) (FIBRONECTIN-BINDING PROTEIN B) (EXTRACELLULAR ALPHA-ANTIGEN) 2134890:2135867 reverse MW:34581	Rv1886c	34581.6	0.998	2	2	4	0.00109	0.0738	NDPTQQIPK	0.95	2.15	0.563	2			520.771	1039.53	1040.54	2	-0.002264	-2.176	231	239	TRUE
normal	normal_1	fbpB SECRETED ANTIGEN 85-B FBPB (85B) (ANTIGEN 85 COMPLEX B) (MYCOLYL TRANSFERASE 85B) (FIBRONECTIN-BINDING PROTEIN B) (EXTRACELLULAR ALPHA-ANTIGEN) 2134890:2135867 reverse MW:34581	Rv1886c	34581.6	0.998	2	2	4	0.00109	0.0738	NDPTQQIPK	0.95	2.04	0.712	2			520.773	1039.53	1040.54	2	0.0007875	0.7568	231	239	TRUE
normal	normal_1	fadE25 PROBABLE ACYL-CoA DEHYDROGENASE FADE25 3656920:3658089 reverse MW:41723	Rv3274c	41724.1	1	7	8	8	0.00219	0.211	EIAPHAAEVDEK	0.95	1.54	0.558	2			436.888	1307.64	1308.64	3	0.005295	4.046	33	44	TRUE
normal	normal_1	fadE25 PROBABLE ACYL-CoA DEHYDROGENASE FADE25 3656920:3658089 reverse MW:41723	Rv3274c	41724.1	1	7	8	8	0.00219	0.211	EIAPHAAEVDEK	0.95	2.79	0.648	2			654.831	1307.65	1308.64	2	0.01156	8.837	33	44	TRUE
normal	normal_1	fadE25 PROBABLE ACYL-CoA DEHYDROGENASE FADE25 3656920:3658089 reverse MW:41723	Rv3274c	41724.1	1	7	8	8	0.00219	0.211	GEPDLGFISAASK	0.95	3.38	0.614	2			646.331	1290.65	1291.65	2	0.002153	1.667	318	330	TRUE
normal	normal_1	fadE25 PROBABLE ACYL-CoA DEHYDROGENASE FADE25 3656920:3658089 reverse MW:41723	Rv3274c	41724.1	1	7	8	8	0.00219	0.211	GSPTTELYFENcR	0.95	4.1	0.594	2		c12: Carbamidomethyl (+57.02)	787.352	1572.69	1573.7	2	0.002224	1.413	215	227	TRUE
normal	normal_1	fadE25 PROBABLE ACYL-CoA DEHYDROGENASE FADE25 3656920:3658089 reverse MW:41723	Rv3274c	41724.1	1	7	8	8	0.00219	0.211	ITQIYEGTNQIQR	0.95	4.25	0.57	2			782.412	1562.81	1563.81	2	0.004806	3.074	368	380	TRUE
normal	normal_1	fadE25 PROBABLE ACYL-CoA DEHYDROGENASE FADE25 3656920:3658089 reverse MW:41723	Rv3274c	41724.1	1	7	8	8	0.00219	0.211	LGTMGLILR	0.95	2.21	0.587	2			487.298	972.581	973.587	2	0.001209	1.242	102	110	TRUE
normal	normal_1	fadE25 PROBABLE ACYL-CoA DEHYDROGENASE FADE25 3656920:3658089 reverse MW:41723	Rv3274c	41724.1	1	7	8	8	0.00219	0.211	LmVYSAAAR	0.95	1.7	0.399	2		m2: Oxidation (+15.99)	499.26	996.506	997.514	2	-0.0004129	-0.414	306	314	TRUE
normal	normal_1	fadE25 PROBABLE ACYL-CoA DEHYDROGENASE FADE25 3656920:3658089 reverse MW:41723	Rv3274c	41724.1	1	7	8	8	0.00219	0.211	VDASASLIPAVNK	0.95	3.2	0.62	2			642.863	1283.71	1284.72	2	0.00344	2.678	89	101	TRUE
normal	normal_1	Rv2477c PROBABLE MACROLIDE-TRANSPORT ATP-BINDING PROTEIN ABC TRANSPORTER 2782366:2784042 reverse MW:61893	Rv2477c	61894.3	1	3	3	3	0.00082	0.0735	GNVEEGMGDIK	0.95	2.53	0.618	2			574.766	1147.52	1148.53	2	0.0003584	0.3121	87	97	TRUE
normal	normal_1	Rv2477c PROBABLE MACROLIDE-TRANSPORT ATP-BINDING PROTEIN ABC TRANSPORTER 2782366:2784042 reverse MW:61893	Rv2477c	61894.3	1	3	3	3	0.00082	0.0735	GPDQQKPAGVLSGGER	0.95	3.78	0.714	2			798.41	1594.81	1595.81	2	-0.00152	-0.9528	433	448	TRUE
normal	normal_1	Rv2477c PROBABLE MACROLIDE-TRANSPORT ATP-BINDING PROTEIN ABC TRANSPORTER 2782366:2784042 reverse MW:61893	Rv2477c	61894.3	1	3	3	3	0.00082	0.0735	TIVGLETPDSGSVK	0.95	3.36	0.726	2			701.875	1401.74	1402.74	2	0.0008098	0.5773	366	379	TRUE
normal	normal_1	Rv3161c POSSIBLE DIOXYGENASE 3529990:3531138 reverse MW:42504	Rv3161c	42504	1	4	4	4	0.00109	0.115	LMLMVEPGAGR	0.95	2.51	0.538	2			587.309	1172.6	1173.61	2	-0.0004261	-0.3631	99	109	TRUE
normal	normal_1	Rv3161c POSSIBLE DIOXYGENASE 3529990:3531138 reverse MW:42504	Rv3161c	42504	1	4	4	4	0.00109	0.115	NLAMALVGDHPGAS	0.95	4.18	0.78	2			676.836	1351.66	1352.66	2	0.002241	1.656	369	382	TRUE
normal	normal_1	Rv3161c POSSIBLE DIOXYGENASE 3529990:3531138 reverse MW:42504	Rv3161c	42504	1	4	4	4	0.00109	0.115	SLQLNEVQK	0.95	2.26	0.465	2			529.796	1057.58	1058.58	2	0.0007405	0.6995	258	266	TRUE
normal	normal_1	Rv3161c POSSIBLE DIOXYGENASE 3529990:3531138 reverse MW:42504	Rv3161c	42504	1	4	4	4	0.00109	0.115	VPFTVPVEAK	0.95	2.03	0.421	2			543.813	1085.61	1086.62	2	0.0003526	0.3245	248	257	TRUE
normal	normal_1	fadD28 FATTY-ACID-CoA LIGASE FADD28 (FATTY-ACID-CoA SYNTHETASE) (FATTY-ACID-CoA SYNTHASE) 3283335:3285077 forward MW:62641	Rv2941	62641.3	1	6	7	7	0.00191	0.121	cAAISVPGDR	0.95	1.98	0.452	2		c1: Carbamidomethyl (+57.02)	523.259	1044.5	1045.51	2	7.984e-05	0.07637	489	498	TRUE
normal	normal_1	fadD28 FATTY-ACID-CoA LIGASE FADD28 (FATTY-ACID-CoA SYNTHETASE) (FATTY-ACID-CoA SYNTHASE) 3283335:3285077 forward MW:62641	Rv2941	62641.3	1	6	7	7	0.00191	0.121	FNLQER	0.95	1.9	0.328	2			403.711	805.408	806.415	2	-0.0004593	-0.5696	318	323	TRUE
normal	normal_1	fadD28 FATTY-ACID-CoA LIGASE FADD28 (FATTY-ACID-CoA SYNTHETASE) (FATTY-ACID-CoA SYNTHASE) 3283335:3285077 forward MW:62641	Rv2941	62641.3	1	6	7	7	0.00191	0.121	IAVPLSVPQGGVTDER	0.95	3.32	0.751	2			819.451	1636.89	1637.89	2	0.009121	5.569	88	103	TRUE
normal	normal_1	fadD28 FATTY-ACID-CoA LIGASE FADD28 (FATTY-ACID-CoA SYNTHETASE) (FATTY-ACID-CoA SYNTHASE) 3283335:3285077 forward MW:62641	Rv2941	62641.3	1	6	7	7	0.00191	0.121	IVTPSPGTPEGPWLR	0.95	3.4	0.721	2			803.935	1605.86	1606.86	2	0.004283	2.665	429	443	TRUE
normal	normal_1	fadD28 FATTY-ACID-CoA LIGASE FADD28 (FATTY-ACID-CoA SYNTHETASE) (FATTY-ACID-CoA SYNTHASE) 3283335:3285077 forward MW:62641	Rv2941	62641.3	1	6	7	7	0.00191	0.121	TLNVAQELSR	0.95	2.31	0.538	2			565.813	1129.61	1130.62	2	0.002864	2.533	48	57	TRUE
normal	normal_1	fadD28 FATTY-ACID-CoA LIGASE FADD28 (FATTY-ACID-CoA SYNTHETASE) (FATTY-ACID-CoA SYNTHASE) 3283335:3285077 forward MW:62641	Rv2941	62641.3	1	6	7	7	0.00191	0.121	TPAGVVmSHQNVR	0.95	3.28	0.752	2		m7: Oxidation (+15.99)	706.363	1410.71	1411.71	2	0.008103	5.74	177	189	TRUE
normal	normal_1	fadD28 FATTY-ACID-CoA LIGASE FADD28 (FATTY-ACID-CoA SYNTHETASE) (FATTY-ACID-CoA SYNTHASE) 3283335:3285077 forward MW:62641	Rv2941	62641.3	1	6	7	7	0.00191	0.121	TPAGVVMSHQNVR	0.95	3.05	0.694	2			465.91	1394.71	1395.72	3	-0.001054	-0.7555	177	189	TRUE
normal	normal_1	moxR1 PROBABLE TRANSCRIPTIONAL REGULATORY PROTEIN MOXR1 1669283:1670416 forward MW:40763	Rv1479	40762.3	0.998	2	2	2	0.000547	0.0557	ASLGIIAAAR	0.95	3.3	0.467	2			471.79	941.565	942.573	2	-0.0007718	-0.8188	288	297	TRUE
normal	normal_1	moxR1 PROBABLE TRANSCRIPTIONAL REGULATORY PROTEIN MOXR1 1669283:1670416 forward MW:40763	Rv1479	40762.3	0.998	2	2	2	0.000547	0.0557	IIVGQDQLVER	0.95	1.92	0.635	2			635.362	1268.71	1269.72	2	0.0001323	0.1042	53	63	TRUE
normal	normal_1	fadA2 PROBABLE ACETYL-CoA ACYLTRANSFERASE FADA2 (3-KETOACYL-CoA THIOLASE) (BETA-KETOTHIOLASE) 292171:293493 forward MW:46107	Rv0243	46108.6	0.998	2	3	3	0.00082	0.0568	LGLDAALGSIDR	0.95	3.73	0.573	2			600.834	1199.65	1200.66	2	0.001658	1.381	365	376	TRUE
normal	normal_1	fadA2 PROBABLE ACETYL-CoA ACYLTRANSFERASE FADA2 (3-KETOACYL-CoA THIOLASE) (BETA-KETOTHIOLASE) 292171:293493 forward MW:46107	Rv0243	46108.6	0.998	2	3	3	0.00082	0.0568	RVDQDELAAASHR	0.95	3.63	0.662	2			734.368	1466.72	1467.73	2	-0.0005283	-0.3599	198	210	TRUE
normal	normal_1	fadA2 PROBABLE ACETYL-CoA ACYLTRANSFERASE FADA2 (3-KETOACYL-CoA THIOLASE) (BETA-KETOTHIOLASE) 292171:293493 forward MW:46107	Rv0243	46108.6	0.998	2	3	3	0.00082	0.0568	RVDQDELAAASHR	0.95	3.62	0.549	2			489.915	1466.72	1467.73	3	0.001076	0.7329	198	210	TRUE
normal	normal_1	alaS PROBABLE ALANYL-TRNA SYNTHETASE ALAS (ALANINE--TRNA LIGASE) (ALANINE TRANSLASE) (ALARS) 2873771:2876485 reverse MW:97358	Rv2555c	97357.1	1	6	6	6	0.00164	0.0852	ALMAGLASSLK	0.95	2.66	0.463	2			531.304	1060.59	1061.6	2	-0.001568	-1.477	733	743	TRUE
normal	normal_1	alaS PROBABLE ALANYL-TRNA SYNTHETASE ALAS (ALANINE--TRNA LIGASE) (ALANINE TRANSLASE) (ALARS) 2873771:2876485 reverse MW:97358	Rv2555c	97357.1	1	6	6	6	0.00164	0.0852	AYDVGNHEDDVR	0.95	2.19	0.647	2			695.308	1388.6	1389.6	2	0.006499	4.677	267	278	TRUE
normal	normal_1	alaS PROBABLE ALANYL-TRNA SYNTHETASE ALAS (ALANINE--TRNA LIGASE) (ALANINE TRANSLASE) (ALARS) 2873771:2876485 reverse MW:97358	Rv2555c	97357.1	1	6	6	6	0.00164	0.0852	IAVAEETAFNR	0.95	2.72	0.418	2			610.817	1219.62	1220.63	2	-6.736e-05	-0.05518	357	367	TRUE
normal	normal_1	alaS PROBABLE ALANYL-TRNA SYNTHETASE ALAS (ALANINE--TRNA LIGASE) (ALANINE TRANSLASE) (ALARS) 2873771:2876485 reverse MW:97358	Rv2555c	97357.1	1	6	6	6	0.00164	0.0852	NPTGIDAALDAVR	0.95	3.41	0.781	2			656.846	1311.68	1312.69	2	-0.000884	-0.6734	882	894	TRUE
normal	normal_1	alaS PROBABLE ALANYL-TRNA SYNTHETASE ALAS (ALANINE--TRNA LIGASE) (ALANINE TRANSLASE) (ALARS) 2873771:2876485 reverse MW:97358	Rv2555c	97357.1	1	6	6	6	0.00164	0.0852	RVPVVAHGVAGGAGEGQR	0.95	4.41	0.749	2			572.981	1715.92	1716.93	3	0.003704	2.157	486	503	TRUE
normal	normal_1	alaS PROBABLE ALANYL-TRNA SYNTHETASE ALAS (ALANINE--TRNA LIGASE) (ALANINE TRANSLASE) (ALARS) 2873771:2876485 reverse MW:97358	Rv2555c	97357.1	1	6	6	6	0.00164	0.0852	TPDIDEVGITTR	0.95	2.39	0.665	2			658.839	1315.66	1316.67	2	0.001888	1.434	68	79	TRUE
normal	normal_1	topA DNA TOPOISOMERASE I TOPA (OMEGA-PROTEIN) (RELAXING ENZYME) (UNTWISTING ENZYME) (SWIVELASE) (TYPE I DNA TOPOISOMERASE) (NICKING-CLOSING ENZYME) (TOPO I) 4084453:4087257 reverse MW:102336	Rv3646c	102339	1	24	24	28	0.00765	0.338	AYVETVDELVGGEADDAER	0.95	5.48	0.86	2			1019.47	2036.92	2037.92	2	-0.0002158	-0.1059	470	488	TRUE
normal	normal_1	topA DNA TOPOISOMERASE I TOPA (OMEGA-PROTEIN) (RELAXING ENZYME) (UNTWISTING ENZYME) (SWIVELASE) (TYPE I DNA TOPOISOMERASE) (NICKING-CLOSING ENZYME) (TOPO I) 4084453:4087257 reverse MW:102336	Rv3646c	102339	1	24	24	28	0.00765	0.338	DFDSLGTLR	0.95	2.57	0.656	2			512.26	1022.51	1023.51	2	0.001631	1.593	256	264	TRUE
normal	normal_1	topA DNA TOPOISOMERASE I TOPA (OMEGA-PROTEIN) (RELAXING ENZYME) (UNTWISTING ENZYME) (SWIVELASE) (TYPE I DNA TOPOISOMERASE) (NICKING-CLOSING ENZYME) (TOPO I) 4084453:4087257 reverse MW:102336	Rv3646c	102339	1	24	24	28	0.00765	0.338	DLDIDLVDAQETR	0.95	5.03	0.712	2			751.872	1501.73	1502.73	2	0.002974	1.979	155	167	TRUE
normal	normal_1	topA DNA TOPOISOMERASE I TOPA (OMEGA-PROTEIN) (RELAXING ENZYME) (UNTWISTING ENZYME) (SWIVELASE) (TYPE I DNA TOPOISOMERASE) (NICKING-CLOSING ENZYME) (TOPO I) 4084453:4087257 reverse MW:102336	Rv3646c	102339	1	24	24	28	0.00765	0.338	ELDGPNIDDFR	0.95	2.98	0.606	2			645.806	1289.6	1290.6	2	0.008072	6.254	408	418	TRUE
normal	normal_1	topA DNA TOPOISOMERASE I TOPA (OMEGA-PROTEIN) (RELAXING ENZYME) (UNTWISTING ENZYME) (SWIVELASE) (TYPE I DNA TOPOISOMERASE) (NICKING-CLOSING ENZYME) (TOPO I) 4084453:4087257 reverse MW:102336	Rv3646c	102339	1	24	24	28	0.00765	0.338	ELDGPNIDDFR	0.95	2.49	0.811	2			645.8	1289.59	1290.6	2	-0.002793	-2.164	408	418	TRUE
normal	normal_1	topA DNA TOPOISOMERASE I TOPA (OMEGA-PROTEIN) (RELAXING ENZYME) (UNTWISTING ENZYME) (SWIVELASE) (TYPE I DNA TOPOISOMERASE) (NICKING-CLOSING ENZYME) (TOPO I) 4084453:4087257 reverse MW:102336	Rv3646c	102339	1	24	24	28	0.00765	0.338	FGPYVTDGETNASLR	0.95	3.2	0.699	2			813.893	1625.77	1626.78	2	0.003154	1.939	874	888	TRUE
normal	normal_1	topA DNA TOPOISOMERASE I TOPA (OMEGA-PROTEIN) (RELAXING ENZYME) (UNTWISTING ENZYME) (SWIVELASE) (TYPE I DNA TOPOISOMERASE) (NICKING-CLOSING ENZYME) (TOPO I) 4084453:4087257 reverse MW:102336	Rv3646c	102339	1	24	24	28	0.00765	0.338	KGDDVASITDER	0.95	3.15	0.725	2			653.318	1304.62	1305.63	2	-2.513e-06	-0.001925	889	900	TRUE
normal	normal_1	topA DNA TOPOISOMERASE I TOPA (OMEGA-PROTEIN) (RELAXING ENZYME) (UNTWISTING ENZYME) (SWIVELASE) (TYPE I DNA TOPOISOMERASE) (NICKING-CLOSING ENZYME) (TOPO I) 4084453:4087257 reverse MW:102336	Rv3646c	102339	1	24	24	28	0.00765	0.338	LASYLGSGYIVESSR	0.95	4.95	0.87	2			801.413	1600.81	1601.82	2	0.001583	0.9883	32	46	TRUE
normal	normal_1	topA DNA TOPOISOMERASE I TOPA (OMEGA-PROTEIN) (RELAXING ENZYME) (UNTWISTING ENZYME) (SWIVELASE) (TYPE I DNA TOPOISOMERASE) (NICKING-CLOSING ENZYME) (TOPO I) 4084453:4087257 reverse MW:102336	Rv3646c	102339	1	24	24	28	0.00765	0.338	LDASVSDPDAAPPTFSAR	0.95	3.73	0.707	2			908.941	1815.87	1816.87	2	0.002725	1.5	225	242	TRUE
normal	normal_1	topA DNA TOPOISOMERASE I TOPA (OMEGA-PROTEIN) (RELAXING ENZYME) (UNTWISTING ENZYME) (SWIVELASE) (TYPE I DNA TOPOISOMERASE) (NICKING-CLOSING ENZYME) (TOPO I) 4084453:4087257 reverse MW:102336	Rv3646c	102339	1	24	24	28	0.00765	0.338	LDASVSDPDAAPPTFSAR	0.95	4.5	0.76	2			908.94	1815.87	1816.87	2	0.001748	0.9623	225	242	TRUE
normal	normal_1	topA DNA TOPOISOMERASE I TOPA (OMEGA-PROTEIN) (RELAXING ENZYME) (UNTWISTING ENZYME) (SWIVELASE) (TYPE I DNA TOPOISOMERASE) (NICKING-CLOSING ENZYME) (TOPO I) 4084453:4087257 reverse MW:102336	Rv3646c	102339	1	24	24	28	0.00765	0.338	LDIVELTPDGHATNPPAR	0.95	4.75	0.818	2			958.494	1914.97	1915.99	2	-0.007152	-3.733	499	516	TRUE
normal	normal_1	topA DNA TOPOISOMERASE I TOPA (OMEGA-PROTEIN) (RELAXING ENZYME) (UNTWISTING ENZYME) (SWIVELASE) (TYPE I DNA TOPOISOMERASE) (NICKING-CLOSING ENZYME) (TOPO I) 4084453:4087257 reverse MW:102336	Rv3646c	102339	1	24	24	28	0.00765	0.338	LVAGDTGEPTPQR	0.95	3.67	0.787	2			670.845	1339.68	1340.68	2	0.002163	1.613	669	681	TRUE
normal	normal_1	topA DNA TOPOISOMERASE I TOPA (OMEGA-PROTEIN) (RELAXING ENZYME) (UNTWISTING ENZYME) (SWIVELASE) (TYPE I DNA TOPOISOMERASE) (NICKING-CLOSING ENZYME) (TOPO I) 4084453:4087257 reverse MW:102336	Rv3646c	102339	1	24	24	28	0.00765	0.338	LVAGDTGEPTPQR	0.95	4.14	0.811	2			670.844	1339.67	1340.68	2	8.772e-05	0.06543	669	681	TRUE
normal	normal_1	topA DNA TOPOISOMERASE I TOPA (OMEGA-PROTEIN) (RELAXING ENZYME) (UNTWISTING ENZYME) (SWIVELASE) (TYPE I DNA TOPOISOMERASE) (NICKING-CLOSING ENZYME) (TOPO I) 4084453:4087257 reverse MW:102336	Rv3646c	102339	1	24	24	28	0.00765	0.338	LVGINLEGIDAR	0.95	2.88	0.451	2			635.362	1268.71	1269.72	2	-0.0001119	-0.08812	628	639	TRUE
normal	normal_1	topA DNA TOPOISOMERASE I TOPA (OMEGA-PROTEIN) (RELAXING ENZYME) (UNTWISTING ENZYME) (SWIVELASE) (TYPE I DNA TOPOISOMERASE) (NICKING-CLOSING ENZYME) (TOPO I) 4084453:4087257 reverse MW:102336	Rv3646c	102339	1	24	24	28	0.00765	0.338	LVIVESPTK	0.95	2.11	0.622	2			493.3	984.585	985.593	2	-0.001163	-1.18	20	28	TRUE
normal	normal_1	topA DNA TOPOISOMERASE I TOPA (OMEGA-PROTEIN) (RELAXING ENZYME) (UNTWISTING ENZYME) (SWIVELASE) (TYPE I DNA TOPOISOMERASE) (NICKING-CLOSING ENZYME) (TOPO I) 4084453:4087257 reverse MW:102336	Rv3646c	102339	1	24	24	28	0.00765	0.338	mVFHEITEPAIR	0.95	3.32	0.724	2		m1: Oxidation (+15.99)	729.874	1457.73	1458.74	2	0.0004417	0.3028	136	147	TRUE
normal	normal_1	topA DNA TOPOISOMERASE I TOPA (OMEGA-PROTEIN) (RELAXING ENZYME) (UNTWISTING ENZYME) (SWIVELASE) (TYPE I DNA TOPOISOMERASE) (NICKING-CLOSING ENZYME) (TOPO I) 4084453:4087257 reverse MW:102336	Rv3646c	102339	1	24	24	28	0.00765	0.338	NAQEAHEAIRPAGETFATPDAVR	0.95	3.08	0.556	2			613.557	2450.2	2451.2	4	0.00544	2.219	384	406	TRUE
normal	normal_1	topA DNA TOPOISOMERASE I TOPA (OMEGA-PROTEIN) (RELAXING ENZYME) (UNTWISTING ENZYME) (SWIVELASE) (TYPE I DNA TOPOISOMERASE) (NICKING-CLOSING ENZYME) (TOPO I) 4084453:4087257 reverse MW:102336	Rv3646c	102339	1	24	24	28	0.00765	0.338	QLYGDEYVAPAPR	0.95	3.52	0.682	2			739.869	1477.72	1478.73	2	0.003947	2.669	364	376	TRUE
normal	normal_1	topA DNA TOPOISOMERASE I TOPA (OMEGA-PROTEIN) (RELAXING ENZYME) (UNTWISTING ENZYME) (SWIVELASE) (TYPE I DNA TOPOISOMERASE) (NICKING-CLOSING ENZYME) (TOPO I) 4084453:4087257 reverse MW:102336	Rv3646c	102339	1	24	24	28	0.00765	0.338	RLPHLTPGQR	0.95	2.81	0.633	2			587.844	1173.67	1174.68	2	-0.0003226	-0.2747	489	498	TRUE
normal	normal_1	topA DNA TOPOISOMERASE I TOPA (OMEGA-PROTEIN) (RELAXING ENZYME) (UNTWISTING ENZYME) (SWIVELASE) (TYPE I DNA TOPOISOMERASE) (NICKING-CLOSING ENZYME) (TOPO I) 4084453:4087257 reverse MW:102336	Rv3646c	102339	1	24	24	28	0.00765	0.338	RLVIVESPTK	0.95	2.4	0.565	2			571.351	1140.69	1141.69	2	0.0005817	0.5095	19	28	TRUE
normal	normal_1	topA DNA TOPOISOMERASE I TOPA (OMEGA-PROTEIN) (RELAXING ENZYME) (UNTWISTING ENZYME) (SWIVELASE) (TYPE I DNA TOPOISOMERASE) (NICKING-CLOSING ENZYME) (TOPO I) 4084453:4087257 reverse MW:102336	Rv3646c	102339	1	24	24	28	0.00765	0.338	SAAYWDILAK	0.95	2.4	0.527	2			569.301	1136.59	1137.59	2	0.000584	0.5134	215	224	TRUE
normal	normal_1	topA DNA TOPOISOMERASE I TOPA (OMEGA-PROTEIN) (RELAXING ENZYME) (UNTWISTING ENZYME) (SWIVELASE) (TYPE I DNA TOPOISOMERASE) (NICKING-CLOSING ENZYME) (TOPO I) 4084453:4087257 reverse MW:102336	Rv3646c	102339	1	24	24	28	0.00765	0.338	SMDLQTVTLEDALR	0.95	4.38	0.669	2			796.407	1590.8	1591.8	2	0.005866	3.685	769	782	TRUE
normal	normal_1	topA DNA TOPOISOMERASE I TOPA (OMEGA-PROTEIN) (RELAXING ENZYME) (UNTWISTING ENZYME) (SWIVELASE) (TYPE I DNA TOPOISOMERASE) (NICKING-CLOSING ENZYME) (TOPO I) 4084453:4087257 reverse MW:102336	Rv3646c	102339	1	24	24	28	0.00765	0.338	SmDLQTVTLEDALR	0.95	4.81	0.71	2		m2: Oxidation (+15.99)	804.403	1606.79	1607.79	2	0.003748	2.331	769	782	TRUE
normal	normal_1	topA DNA TOPOISOMERASE I TOPA (OMEGA-PROTEIN) (RELAXING ENZYME) (UNTWISTING ENZYME) (SWIVELASE) (TYPE I DNA TOPOISOMERASE) (NICKING-CLOSING ENZYME) (TOPO I) 4084453:4087257 reverse MW:102336	Rv3646c	102339	1	24	24	28	0.00765	0.338	TDSTTLSESAINAAR	0.95	4.07	0.699	2			768.88	1535.75	1536.75	2	0.002931	1.907	345	359	TRUE
normal	normal_1	topA DNA TOPOISOMERASE I TOPA (OMEGA-PROTEIN) (RELAXING ENZYME) (UNTWISTING ENZYME) (SWIVELASE) (TYPE I DNA TOPOISOMERASE) (NICKING-CLOSING ENZYME) (TOPO I) 4084453:4087257 reverse MW:102336	Rv3646c	102339	1	24	24	28	0.00765	0.338	TLGLDPETGHEIVAR	0.95	4	0.623	2			804.425	1606.84	1607.84	2	0.003287	2.044	710	724	TRUE
normal	normal_1	topA DNA TOPOISOMERASE I TOPA (OMEGA-PROTEIN) (RELAXING ENZYME) (UNTWISTING ENZYME) (SWIVELASE) (TYPE I DNA TOPOISOMERASE) (NICKING-CLOSING ENZYME) (TOPO I) 4084453:4087257 reverse MW:102336	Rv3646c	102339	1	24	24	28	0.00765	0.338	TLTFPGFLK	0.95	1.12	0.576	2			512.298	1022.58	1023.59	2	0.001003	0.9795	461	469	TRUE
normal	normal_1	topA DNA TOPOISOMERASE I TOPA (OMEGA-PROTEIN) (RELAXING ENZYME) (UNTWISTING ENZYME) (SWIVELASE) (TYPE I DNA TOPOISOMERASE) (NICKING-CLOSING ENZYME) (TOPO I) 4084453:4087257 reverse MW:102336	Rv3646c	102339	1	24	24	28	0.00765	0.338	VQSVATRIIVAR	0.95	0.578	0.816	2			656.908	1311.8	1312.81	2	0.003306	2.518	195	206	TRUE
normal	normal_1	topA DNA TOPOISOMERASE I TOPA (OMEGA-PROTEIN) (RELAXING ENZYME) (UNTWISTING ENZYME) (SWIVELASE) (TYPE I DNA TOPOISOMERASE) (NICKING-CLOSING ENZYME) (TOPO I) 4084453:4087257 reverse MW:102336	Rv3646c	102339	1	24	24	28	0.00765	0.338	VVGVDPASGEEITAQNGR	0.95	4.54	0.762	2			899.951	1797.89	1798.89	2	0.001677	0.9322	789	806	TRUE
normal	normal_1	rplC PROBABLE 50S RIBOSOMAL PROTEIN L3 RPLC 800809:801462 forward MW:23090	Rv0701	23090.2	0.998	2	2	2	0.000547	0.106	LGMTQVFDESNR	0.95	2.87	0.772	2			698.831	1395.65	1396.65	2	0.002675	1.915	11	22	TRUE
normal	normal_1	rplC PROBABLE 50S RIBOSOMAL PROTEIN L3 RPLC 800809:801462 forward MW:23090	Rv0701	23090.2	0.998	2	2	2	0.000547	0.106	VDAENGVLLIK	0.95	3.4	0.653	2			585.84	1169.67	1170.67	2	-0.0006351	-0.5425	185	195	TRUE
normal	normal_1	cfp29 29 KDa ANTIGEN CFP29 891472:892269 reverse MW:28830	Rv0798c	28830.9	1	3	3	3	0.00082	0.158	NEIDDVER	0.95	1.92	0.681	2			495.23	988.445	989.453	2	-0.001045	-1.056	87	94	TRUE
normal	normal_1	cfp29 29 KDa ANTIGEN CFP29 891472:892269 reverse MW:28830	Rv0798c	28830.9	1	3	3	3	0.00082	0.158	SASSNPALTLPEDPR	0.95	2.93	0.725	2			777.892	1553.77	1554.78	2	0.000835	0.537	133	147	TRUE
normal	normal_1	cfp29 29 KDa ANTIGEN CFP29 891472:892269 reverse MW:28830	Rv0798c	28830.9	1	3	3	3	0.00082	0.158	VVDVSDPGGPVTAAVSTGR	0.95	5.93	0.827	2			892.466	1782.92	1783.92	2	0.006328	3.547	36	54	TRUE
normal	normal_1	gabT 4-AMINOBUTYRATE AMINOTRANSFERASE GABT (GAMMA-AMINO-N-BUTYRATE TRANSAMINASE) (GABA TRANSAMINASE) (GLUTAMATE:SUCCINIC SEMIALDEHYDE TRANSAMINASE) (GABA AMINOTRANSFERASE) (GABA-AT) 2916360:2917709 forward MW:46813	Rv2589	46813.1	0.998	2	2	2	0.000547	0.0557	QLATNGELAAAR	0.95	2.06	0.434	2			607.827	1213.64	1214.65	2	-0.001215	-1.001	198	209	TRUE
normal	normal_1	gabT 4-AMINOBUTYRATE AMINOTRANSFERASE GABT (GAMMA-AMINO-N-BUTYRATE TRANSAMINASE) (GABA TRANSAMINASE) (GLUTAMATE:SUCCINIC SEMIALDEHYDE TRANSAMINASE) (GABA AMINOTRANSFERASE) (GABA-AT) 2916360:2917709 forward MW:46813	Rv2589	46813.1	0.998	2	2	2	0.000547	0.0557	SGTTEPDAGLTER	0.95	2.74	0.638	2			667.315	1332.62	1333.62	2	-2.947e-05	-0.02209	388	400	TRUE
normal	normal_1	ppsC PHENOLPTHIOCEROL SYNTHESIS TYPE-I POLYKETIDE SYNTHASE PPSC 3255685:3262251 forward MW:230625	Rv2933	230621	1	14	14	15	0.0041	0.0846	AIITEALHK	0.95	1.71	0.671	2			498.298	994.582	995.588	2	0.000796	0.7995	10	18	TRUE
normal	normal_1	ppsC PHENOLPTHIOCEROL SYNTHESIS TYPE-I POLYKETIDE SYNTHASE PPSC 3255685:3262251 forward MW:230625	Rv2933	230621	1	14	14	15	0.0041	0.0846	ALAAGQSAPGVVAPR	0.95	3.75	0.752	2			682.888	1363.76	1364.76	2	0.00369	2.704	549	563	TRUE
normal	normal_1	ppsC PHENOLPTHIOCEROL SYNTHESIS TYPE-I POLYKETIDE SYNTHASE PPSC 3255685:3262251 forward MW:230625	Rv2933	230621	1	14	14	15	0.0041	0.0846	ANDESMPDEAQLELAR	0.95	4.96	0.717	2			894.908	1787.8	1788.81	2	0.001473	0.8236	1308	1323	TRUE
normal	normal_1	ppsC PHENOLPTHIOCEROL SYNTHESIS TYPE-I POLYKETIDE SYNTHASE PPSC 3255685:3262251 forward MW:230625	Rv2933	230621	1	14	14	15	0.0041	0.0846	ANDESmPDEAQLELAR	0.95	4.08	0.851	2		m6: Oxidation (+15.99)	902.904	1803.79	1804.8	2	-0.001376	-0.7626	1308	1323	TRUE
normal	normal_1	ppsC PHENOLPTHIOCEROL SYNTHESIS TYPE-I POLYKETIDE SYNTHASE PPSC 3255685:3262251 forward MW:230625	Rv2933	230621	1	14	14	15	0.0041	0.0846	GPVPAVSTLVVFGK	0.95	2.41	0.947	2			685.906	1369.8	1370.8	2	0.0005112	0.3729	477	490	TRUE
normal	normal_1	ppsC PHENOLPTHIOCEROL SYNTHESIS TYPE-I POLYKETIDE SYNTHASE PPSC 3255685:3262251 forward MW:230625	Rv2933	230621	1	14	14	15	0.0041	0.0846	GVQILAPGGR	0.95	2.42	0.715	2			484.288	966.561	967.568	2	-1.697e-05	-0.01753	1680	1689	TRUE
normal	normal_1	ppsC PHENOLPTHIOCEROL SYNTHESIS TYPE-I POLYKETIDE SYNTHASE PPSC 3255685:3262251 forward MW:230625	Rv2933	230621	1	14	14	15	0.0041	0.0846	HQVVNLDSSGASR	0.95	2.68	0.583	2			685.34	1368.67	1369.68	2	-0.008336	-6.086	1444	1456	TRUE
normal	normal_1	ppsC PHENOLPTHIOCEROL SYNTHESIS TYPE-I POLYKETIDE SYNTHASE PPSC 3255685:3262251 forward MW:230625	Rv2933	230621	1	14	14	15	0.0041	0.0846	IEVITGDITEPDTAER	0.95	4.97	0.699	2			879.942	1757.87	1758.88	2	-4.392e-05	-0.02497	1855	1870	TRUE
normal	normal_1	ppsC PHENOLPTHIOCEROL SYNTHESIS TYPE-I POLYKETIDE SYNTHASE PPSC 3255685:3262251 forward MW:230625	Rv2933	230621	1	14	14	15	0.0041	0.0846	ITDLELASAADEATLR	0.95	5.66	0.635	2			844.942	1687.87	1688.87	2	0.0058	3.434	1274	1289	TRUE
normal	normal_1	ppsC PHENOLPTHIOCEROL SYNTHESIS TYPE-I POLYKETIDE SYNTHASE PPSC 3255685:3262251 forward MW:230625	Rv2933	230621	1	14	14	15	0.0041	0.0846	LDALNVHEVK	0.95	2.64	0.479	2			569.319	1136.62	1137.63	2	0.003951	3.473	1469	1478	TRUE
normal	normal_1	ppsC PHENOLPTHIOCEROL SYNTHESIS TYPE-I POLYKETIDE SYNTHASE PPSC 3255685:3262251 forward MW:230625	Rv2933	230621	1	14	14	15	0.0041	0.0846	LGVEYVGDSR	0.95	3.15	0.585	2			547.778	1093.54	1094.55	2	0.0008856	0.8091	1639	1648	TRUE
normal	normal_1	ppsC PHENOLPTHIOCEROL SYNTHESIS TYPE-I POLYKETIDE SYNTHASE PPSC 3255685:3262251 forward MW:230625	Rv2933	230621	1	14	14	15	0.0041	0.0846	LVPAPTTTSGDLAAEAR	0.95	3.61	0.729	2			835.445	1668.88	1669.88	2	0.006992	4.187	1427	1443	TRUE
normal	normal_1	ppsC PHENOLPTHIOCEROL SYNTHESIS TYPE-I POLYKETIDE SYNTHASE PPSC 3255685:3262251 forward MW:230625	Rv2933	230621	1	14	14	15	0.0041	0.0846	QGPSSNSALVVPVR	0.95	3.23	0.613	2			705.891	1409.77	1410.77	2	0.003905	2.768	1152	1165	TRUE
normal	normal_1	ppsC PHENOLPTHIOCEROL SYNTHESIS TYPE-I POLYKETIDE SYNTHASE PPSC 3255685:3262251 forward MW:230625	Rv2933	230621	1	14	14	15	0.0041	0.0846	SSSEPIAVIGMGcR	0.95	3.53	0.73	2		c13: Carbamidomethyl (+57.02)	732.354	1462.69	1463.7	2	0.002886	1.972	32	45	TRUE
normal	normal_1	ppsC PHENOLPTHIOCEROL SYNTHESIS TYPE-I POLYKETIDE SYNTHASE PPSC 3255685:3262251 forward MW:230625	Rv2933	230621	1	14	14	15	0.0041	0.0846	TFDASADGYVR	0.95	1.95	0.654	2			601.279	1200.54	1201.55	2	0.001284	1.069	263	273	TRUE
normal	normal_1	pepC PROBABLE AMINOPEPTIDASE PEPC 893318:894619 forward MW:46013	Rv0800	46012.6	1	4	4	4	0.00109	0.0993	ADLPcGSTIGPLAAAR	0.95	4.17	0.543	2		c5: Carbamidomethyl (+57.02)	785.408	1568.8	1569.81	2	0.002786	1.775	373	388	TRUE
normal	normal_1	pepC PROBABLE AMINOPEPTIDASE PEPC 893318:894619 forward MW:46013	Rv0800	46012.6	1	4	4	4	0.00109	0.0993	IVLAAGGTR	0.95	1.77	0.442	2			429.264	856.513	857.52	2	-0.0002568	-0.2995	286	294	TRUE
normal	normal_1	pepC PROBABLE AMINOPEPTIDASE PEPC 893318:894619 forward MW:46013	Rv0800	46012.6	1	4	4	4	0.00109	0.0993	LLGAGYR	0.95	1.39	0.642	2			375.219	748.423	749.431	2	-0.0003226	-0.4305	29	35	TRUE
normal	normal_1	pepC PROBABLE AMINOPEPTIDASE PEPC 893318:894619 forward MW:46013	Rv0800	46012.6	1	4	4	4	0.00109	0.0993	TAAAFALAcQR	0.95	2.32	0.537	2		c9: Carbamidomethyl (+57.02)	590.302	1178.59	1179.59	2	0.002694	2.284	351	361	TRUE
normal	normal_1	recC PROBABLE EXONUCLEASE V (GAMMA CHAIN) RECC (EXODEOXYRIBONUCLEASE V GAMMA CHAIN)(EXODEOXYRIBONUCLEASE V POLYPEPTIDE) 725013:728306 reverse MW:119502	Rv0631c	119504	0.999	2	2	2	0.000547	0.0246	ALAGFQGADGLLPR	0.95	2.18	0.478	2			693.381	1384.75	1385.75	2	0.001084	0.7825	252	265	TRUE
normal	normal_1	recC PROBABLE EXONUCLEASE V (GAMMA CHAIN) RECC (EXODEOXYRIBONUCLEASE V GAMMA CHAIN)(EXODEOXYRIBONUCLEASE V POLYPEPTIDE) 725013:728306 reverse MW:119502	Rv0631c	119504	0.999	2	2	2	0.000547	0.0246	FRPGDDDAPAHVR	0.95	3.01	0.609	2			726.859	1451.7	1452.7	2	0.01172	8.067	1039	1051	TRUE
normal	normal_1	guaB3 PROBABLE INOSINE-5'-MONOPHOSPHATE DEHYDROGENASE GUAB3 (IMP DEHYDROGENASE) (INOSINIC ACID DEHYDROGENASE) (INOSINATE DEHYDROGENASE) (IMP OXIDOREDUCTASE) (INOSINE-5'-MONOPHOSPHATE OXIDOREDUCTASE) (IMPDH) (IMPD) 3828783:3829910 reverse MW:38991	Rv3410c	38990.9	1	2	2	2	0.000547	0.056	IREAGVTTAVR	0.95	2.68	0.344	2			586.844	1171.67	1172.67	2	0.005455	4.652	130	140	TRUE
normal	normal_1	guaB3 PROBABLE INOSINE-5'-MONOPHOSPHATE DEHYDROGENASE GUAB3 (IMP DEHYDROGENASE) (INOSINIC ACID DEHYDROGENASE) (INOSINATE DEHYDROGENASE) (IMP OXIDOREDUCTASE) (INOSINE-5'-MONOPHOSPHATE OXIDOREDUCTASE) (IMPDH) (IMPD) 3828783:3829910 reverse MW:38991	Rv3410c	38990.9	1	2	2	2	0.000547	0.056	RDYLDETGGR	0.95	2.5	0.512	2			591.28	1180.55	1181.55	2	-0.0009875	-0.8357	250	259	TRUE
normal	normal_1	groEL1 60 KDA CHAPERONIN 1 GROEL1 (PROTEIN CPN60-1) (GROEL PROTEIN 1) 3835272:3836891 reverse MW:55878	Rv3417c	55876.6	1	10	10	10	0.00273	0.263	AADAVSEALLASATPVSGK	0.95	4.02	0.706	2			879.47	1756.93	1757.93	2	0.004619	2.627	122	140	TRUE
normal	normal_1	groEL1 60 KDA CHAPERONIN 1 GROEL1 (PROTEIN CPN60-1) (GROEL PROTEIN 1) 3835272:3836891 reverse MW:55878	Rv3417c	55876.6	1	10	10	10	0.00273	0.263	AAVEEGIVPGGGASLIHQAR	0.95	3.12	0.66	2			644.683	1931.03	1932.03	3	0.004817	2.493	403	422	TRUE
normal	normal_1	groEL1 60 KDA CHAPERONIN 1 GROEL1 (PROTEIN CPN60-1) (GROEL PROTEIN 1) 3835272:3836891 reverse MW:55878	Rv3417c	55876.6	1	10	10	10	0.00273	0.263	AFGGPTVTNDGVTVAR	0.95	3.85	0.66	2			781.404	1560.79	1561.8	2	0.003539	2.266	42	57	TRUE
normal	normal_1	groEL1 60 KDA CHAPERONIN 1 GROEL1 (PROTEIN CPN60-1) (GROEL PROTEIN 1) 3835272:3836891 reverse MW:55878	Rv3417c	55876.6	1	10	10	10	0.00273	0.263	DEQIGDLVGEAMSK	0.95	5.03	0.704	2			746.354	1490.69	1491.7	2	0.001373	0.9207	153	166	TRUE
normal	normal_1	groEL1 60 KDA CHAPERONIN 1 GROEL1 (PROTEIN CPN60-1) (GROEL PROTEIN 1) 3835272:3836891 reverse MW:55878	Rv3417c	55876.6	1	10	10	10	0.00273	0.263	ESVEDAVAAAK	0.95	1.78	0.575	2			545.275	1088.54	1089.54	2	0.0004041	0.3709	392	402	TRUE
normal	normal_1	groEL1 60 KDA CHAPERONIN 1 GROEL1 (PROTEIN CPN60-1) (GROEL PROTEIN 1) 3835272:3836891 reverse MW:55878	Rv3417c	55876.6	1	10	10	10	0.00273	0.263	EVGLEVLGSAR	0.95	2.63	0.407	2			565.315	1128.62	1129.62	2	0.000994	0.8799	309	319	TRUE
normal	normal_1	groEL1 60 KDA CHAPERONIN 1 GROEL1 (PROTEIN CPN60-1) (GROEL PROTEIN 1) 3835272:3836891 reverse MW:55878	Rv3417c	55876.6	1	10	10	10	0.00273	0.263	KESVEDAVAAAK	0.95	4.13	0.667	2			609.323	1216.63	1217.64	2	0.000741	0.6086	391	402	TRUE
normal	normal_1	groEL1 60 KDA CHAPERONIN 1 GROEL1 (PROTEIN CPN60-1) (GROEL PROTEIN 1) 3835272:3836891 reverse MW:55878	Rv3417c	55876.6	1	10	10	10	0.00273	0.263	LAGGVAVIK	0.95	2.12	0.337	2			414.271	826.528	827.535	2	9.68e-05	0.117	370	378	FALSE	Rv0440
normal	normal_1	groEL1 60 KDA CHAPERONIN 1 GROEL1 (PROTEIN CPN60-1) (GROEL PROTEIN 1) 3835272:3836891 reverse MW:55878	Rv3417c	55876.6	1	10	10	10	0.00273	0.263	LVAAGVNPIALGVGIGK	0.95	4.47	0.7	2			774.98	1547.94	1548.95	2	0.004872	3.145	105	121	TRUE
normal	normal_1	groEL1 60 KDA CHAPERONIN 1 GROEL1 (PROTEIN CPN60-1) (GROEL PROTEIN 1) 3835272:3836891 reverse MW:55878	Rv3417c	55876.6	1	10	10	10	0.00273	0.263	TGIAQVATVSSR	0.95	3.29	0.575	2			595.331	1188.65	1189.65	2	0.001287	1.082	141	152	TRUE
normal	normal_1	groEL1 60 KDA CHAPERONIN 1 GROEL1 (PROTEIN CPN60-1) (GROEL PROTEIN 1) 3835272:3836891 reverse MW:55878	Rv3417c	55876.6	1	10	10	10	0.00273	0.263	VGAATETALKER	0.95	2.33	0.565	2			623.347	1244.68	1245.68	2	0.007457	5.987	379	390	TRUE
normal	normal_1	gltB PROBABLE FERREDOXIN-DEPENDENT GLUTAMATE SYNTHASE [NADPH] (LARGE SUBUNIT) GLTB (L-GLUTAMATE SYNTHASE) (L-GLUTAMATE SYNTHETASE) (NADH-GLUTAMATE SYNTHASE) (GLUTAMATE SYNTHASE (NADH))(NADPH-GOGAT) 4331498:4336081 reverse MW:165945	Rv3859c	165943	1	32	35	55	0.015	0.276	AFYLDLQDER	0.95	2.76	0.675	2			635.311	1268.61	1269.61	2	0.002793	2.2	208	217	TRUE
normal	normal_1	gltB PROBABLE FERREDOXIN-DEPENDENT GLUTAMATE SYNTHASE [NADPH] (LARGE SUBUNIT) GLTB (L-GLUTAMATE SYNTHASE) (L-GLUTAMATE SYNTHETASE) (NADH-GLUTAMATE SYNTHASE) (GLUTAMATE SYNTHASE (NADH))(NADPH-GOGAT) 4331498:4336081 reverse MW:165945	Rv3859c	165943	1	32	35	55	0.015	0.276	AITALLNLEHR	0.95	2.91	0.674	2			625.867	1249.72	1250.72	2	0.004354	3.481	38	48	TRUE
normal	normal_1	gltB PROBABLE FERREDOXIN-DEPENDENT GLUTAMATE SYNTHASE [NADPH] (LARGE SUBUNIT) GLTB (L-GLUTAMATE SYNTHASE) (L-GLUTAMATE SYNTHETASE) (NADH-GLUTAMATE SYNTHASE) (GLUTAMATE SYNTHASE (NADH))(NADPH-GOGAT) 4331498:4336081 reverse MW:165945	Rv3859c	165943	1	32	35	55	0.015	0.276	ALDQQLIVmSR	0.95	3.45	0.74	2		m9: Oxidation (+15.99)	645.348	1288.68	1289.69	2	0.001262	0.9784	1247	1257	TRUE
normal	normal_1	gltB PROBABLE FERREDOXIN-DEPENDENT GLUTAMATE SYNTHASE [NADPH] (LARGE SUBUNIT) GLTB (L-GLUTAMATE SYNTHASE) (L-GLUTAMATE SYNTHETASE) (NADH-GLUTAMATE SYNTHASE) (GLUTAMATE SYNTHASE (NADH))(NADPH-GOGAT) 4331498:4336081 reverse MW:165945	Rv3859c	165943	1	32	35	55	0.015	0.276	ALDQQLIVMSR	0.95	3.59	0.758	2			637.354	1272.69	1273.69	2	0.006309	4.953	1247	1257	TRUE
normal	normal_1	gltB PROBABLE FERREDOXIN-DEPENDENT GLUTAMATE SYNTHASE [NADPH] (LARGE SUBUNIT) GLTB (L-GLUTAMATE SYNTHASE) (L-GLUTAMATE SYNTHETASE) (NADH-GLUTAMATE SYNTHASE) (GLUTAMATE SYNTHASE (NADH))(NADPH-GOGAT) 4331498:4336081 reverse MW:165945	Rv3859c	165943	1	32	35	55	0.015	0.276	DGVDVDKAImAAAHG	0.95	3.72	0.767	2		m10: Oxidation (+15.99)	743.357	1484.7	1485.7	2	0.005885	3.961	1513	1527	TRUE
normal	normal_1	gltB PROBABLE FERREDOXIN-DEPENDENT GLUTAMATE SYNTHASE [NADPH] (LARGE SUBUNIT) GLTB (L-GLUTAMATE SYNTHASE) (L-GLUTAMATE SYNTHETASE) (NADH-GLUTAMATE SYNTHASE) (GLUTAMATE SYNTHASE (NADH))(NADPH-GOGAT) 4331498:4336081 reverse MW:165945	Rv3859c	165943	1	32	35	55	0.015	0.276	DGVDVDKAIMAAAHG	0.95	4.21	0.734	2			735.358	1468.7	1469.71	2	0.002509	1.707	1513	1527	TRUE
normal	normal_1	gltB PROBABLE FERREDOXIN-DEPENDENT GLUTAMATE SYNTHASE [NADPH] (LARGE SUBUNIT) GLTB (L-GLUTAMATE SYNTHASE) (L-GLUTAMATE SYNTHETASE) (NADH-GLUTAMATE SYNTHASE) (GLUTAMATE SYNTHASE (NADH))(NADPH-GOGAT) 4331498:4336081 reverse MW:165945	Rv3859c	165943	1	32	35	55	0.015	0.276	EEVVTSLQGTTGGER	0.95	4.66	0.681	2			781.889	1561.76	1562.77	2	0.004099	2.623	532	546	TRUE
normal	normal_1	gltB PROBABLE FERREDOXIN-DEPENDENT GLUTAMATE SYNTHASE [NADPH] (LARGE SUBUNIT) GLTB (L-GLUTAMATE SYNTHASE) (L-GLUTAMATE SYNTHETASE) (NADH-GLUTAMATE SYNTHASE) (GLUTAMATE SYNTHASE (NADH))(NADPH-GOGAT) 4331498:4336081 reverse MW:165945	Rv3859c	165943	1	32	35	55	0.015	0.276	ELEVGGEYQWR	0.95	3.42	0.785	2			683.326	1364.64	1365.64	2	0.0006446	0.472	803	813	TRUE
normal	normal_1	gltB PROBABLE FERREDOXIN-DEPENDENT GLUTAMATE SYNTHASE [NADPH] (LARGE SUBUNIT) GLTB (L-GLUTAMATE SYNTHASE) (L-GLUTAMATE SYNTHETASE) (NADH-GLUTAMATE SYNTHASE) (GLUTAMATE SYNTHASE (NADH))(NADPH-GOGAT) 4331498:4336081 reverse MW:165945	Rv3859c	165943	1	32	35	55	0.015	0.276	ETVYFPSLSGQTLVYK	0.95	3.44	0.724	2			916.48	1830.95	1831.95	2	0.005793	3.162	183	198	TRUE
normal	normal_1	gltB PROBABLE FERREDOXIN-DEPENDENT GLUTAMATE SYNTHASE [NADPH] (LARGE SUBUNIT) GLTB (L-GLUTAMATE SYNTHASE) (L-GLUTAMATE SYNTHETASE) (NADH-GLUTAMATE SYNTHASE) (GLUTAMATE SYNTHASE (NADH))(NADPH-GOGAT) 4331498:4336081 reverse MW:165945	Rv3859c	165943	1	32	35	55	0.015	0.276	EYLAQLGFR	0.95	1.99	0.6	2			548.794	1095.57	1096.58	2	0.0027	2.463	1182	1190	TRUE
normal	normal_1	gltB PROBABLE FERREDOXIN-DEPENDENT GLUTAMATE SYNTHASE [NADPH] (LARGE SUBUNIT) GLTB (L-GLUTAMATE SYNTHASE) (L-GLUTAMATE SYNTHETASE) (NADH-GLUTAMATE SYNTHASE) (GLUTAMATE SYNTHASE (NADH))(NADPH-GOGAT) 4331498:4336081 reverse MW:165945	Rv3859c	165943	1	32	35	55	0.015	0.276	FDRDPNGDWR	0.95	2	0.437	2			639.287	1276.56	1277.57	2	0.001118	0.8752	928	937	TRUE
normal	normal_1	gltB PROBABLE FERREDOXIN-DEPENDENT GLUTAMATE SYNTHASE [NADPH] (LARGE SUBUNIT) GLTB (L-GLUTAMATE SYNTHASE) (L-GLUTAMATE SYNTHETASE) (NADH-GLUTAMATE SYNTHASE) (GLUTAMATE SYNTHASE (NADH))(NADPH-GOGAT) 4331498:4336081 reverse MW:165945	Rv3859c	165943	1	32	35	55	0.015	0.276	FDRDPNGDWR	0.95	0.752	0.642	2			426.526	1276.56	1277.57	3	-0.001031	-0.8074	928	937	TRUE
normal	normal_1	gltB PROBABLE FERREDOXIN-DEPENDENT GLUTAMATE SYNTHASE [NADPH] (LARGE SUBUNIT) GLTB (L-GLUTAMATE SYNTHASE) (L-GLUTAMATE SYNTHETASE) (NADH-GLUTAMATE SYNTHASE) (GLUTAMATE SYNTHASE (NADH))(NADPH-GOGAT) 4331498:4336081 reverse MW:165945	Rv3859c	165943	1	32	35	55	0.015	0.276	FSTTIGNVNR	0.95	1.84	0.448	2			554.787	1107.56	1108.57	2	-0.006994	-6.309	1268	1277	TRUE
normal	normal_1	gltB PROBABLE FERREDOXIN-DEPENDENT GLUTAMATE SYNTHASE [NADPH] (LARGE SUBUNIT) GLTB (L-GLUTAMATE SYNTHASE) (L-GLUTAMATE SYNTHETASE) (NADH-GLUTAMATE SYNTHASE) (GLUTAMATE SYNTHASE (NADH))(NADPH-GOGAT) 4331498:4336081 reverse MW:165945	Rv3859c	165943	1	32	35	55	0.015	0.276	GAAAAAIADGAR	0.95	2.64	0.653	2			507.769	1013.52	1014.53	2	-0.001632	-1.608	617	628	TRUE
normal	normal_1	gltB PROBABLE FERREDOXIN-DEPENDENT GLUTAMATE SYNTHASE [NADPH] (LARGE SUBUNIT) GLTB (L-GLUTAMATE SYNTHASE) (L-GLUTAMATE SYNTHETASE) (NADH-GLUTAMATE SYNTHASE) (GLUTAMATE SYNTHASE (NADH))(NADPH-GOGAT) 4331498:4336081 reverse MW:165945	Rv3859c	165943	1	32	35	55	0.015	0.276	GAAAAAIADGAR	0.95	3.44	0.673	2			507.77	1013.52	1014.53	2	-0.000777	-0.7659	617	628	TRUE
normal	normal_1	gltB PROBABLE FERREDOXIN-DEPENDENT GLUTAMATE SYNTHASE [NADPH] (LARGE SUBUNIT) GLTB (L-GLUTAMATE SYNTHASE) (L-GLUTAMATE SYNTHETASE) (NADH-GLUTAMATE SYNTHASE) (GLUTAMATE SYNTHASE (NADH))(NADPH-GOGAT) 4331498:4336081 reverse MW:165945	Rv3859c	165943	1	32	35	55	0.015	0.276	GAAAAAIADGAR	0.95	3.7	0.706	2			507.769	1013.52	1014.53	2	-0.0009601	-0.9464	617	628	TRUE
normal	normal_1	gltB PROBABLE FERREDOXIN-DEPENDENT GLUTAMATE SYNTHASE [NADPH] (LARGE SUBUNIT) GLTB (L-GLUTAMATE SYNTHASE) (L-GLUTAMATE SYNTHETASE) (NADH-GLUTAMATE SYNTHASE) (GLUTAMATE SYNTHASE (NADH))(NADPH-GOGAT) 4331498:4336081 reverse MW:165945	Rv3859c	165943	1	32	35	55	0.015	0.276	GmLTTPQLK	0.95	1.84	0.372	2		m2: Oxidation (+15.99)	502.776	1003.54	1004.54	2	0.0009409	0.9366	199	207	TRUE
normal	normal_1	gltB PROBABLE FERREDOXIN-DEPENDENT GLUTAMATE SYNTHASE [NADPH] (LARGE SUBUNIT) GLTB (L-GLUTAMATE SYNTHASE) (L-GLUTAMATE SYNTHETASE) (NADH-GLUTAMATE SYNTHASE) (GLUTAMATE SYNTHASE (NADH))(NADPH-GOGAT) 4331498:4336081 reverse MW:165945	Rv3859c	165943	1	32	35	55	0.015	0.276	GMLTTPQLK	0.95	1.9	0.478	2			494.779	987.543	988.55	2	6.731e-05	0.06809	199	207	TRUE
normal	normal_1	gltB PROBABLE FERREDOXIN-DEPENDENT GLUTAMATE SYNTHASE [NADPH] (LARGE SUBUNIT) GLTB (L-GLUTAMATE SYNTHASE) (L-GLUTAMATE SYNTHETASE) (NADH-GLUTAMATE SYNTHASE) (GLUTAMATE SYNTHASE (NADH))(NADPH-GOGAT) 4331498:4336081 reverse MW:165945	Rv3859c	165943	1	32	35	55	0.015	0.276	GMLTTPQLK	0.95	2.19	0.609	2			494.778	987.542	988.55	2	-0.0003599	-0.3641	199	207	TRUE
normal	normal_1	gltB PROBABLE FERREDOXIN-DEPENDENT GLUTAMATE SYNTHASE [NADPH] (LARGE SUBUNIT) GLTB (L-GLUTAMATE SYNTHASE) (L-GLUTAMATE SYNTHETASE) (NADH-GLUTAMATE SYNTHASE) (GLUTAMATE SYNTHASE (NADH))(NADPH-GOGAT) 4331498:4336081 reverse MW:165945	Rv3859c	165943	1	32	35	55	0.015	0.276	GmLTTPQLK	0.95	2.22	0.641	2		m2: Oxidation (+15.99)	502.776	1003.54	1004.54	2	0.0003305	0.329	199	207	TRUE
normal	normal_1	gltB PROBABLE FERREDOXIN-DEPENDENT GLUTAMATE SYNTHASE [NADPH] (LARGE SUBUNIT) GLTB (L-GLUTAMATE SYNTHASE) (L-GLUTAMATE SYNTHETASE) (NADH-GLUTAMATE SYNTHASE) (GLUTAMATE SYNTHASE (NADH))(NADPH-GOGAT) 4331498:4336081 reverse MW:165945	Rv3859c	165943	1	32	35	55	0.015	0.276	IAEAEGLQVLGWR	0.95	3.93	0.58	2			721.396	1440.78	1441.78	2	0.00538	3.731	110	122	TRUE
normal	normal_1	gltB PROBABLE FERREDOXIN-DEPENDENT GLUTAMATE SYNTHASE [NADPH] (LARGE SUBUNIT) GLTB (L-GLUTAMATE SYNTHASE) (L-GLUTAMATE SYNTHETASE) (NADH-GLUTAMATE SYNTHASE) (GLUTAMATE SYNTHASE (NADH))(NADPH-GOGAT) 4331498:4336081 reverse MW:165945	Rv3859c	165943	1	32	35	55	0.015	0.276	IAHNGEINTVTGNENWMR	0.95	5.66	0.611	2			1028.49	2054.96	2055.97	2	0.005425	2.639	246	263	TRUE
normal	normal_1	gltB PROBABLE FERREDOXIN-DEPENDENT GLUTAMATE SYNTHASE [NADPH] (LARGE SUBUNIT) GLTB (L-GLUTAMATE SYNTHASE) (L-GLUTAMATE SYNTHETASE) (NADH-GLUTAMATE SYNTHASE) (GLUTAMATE SYNTHASE (NADH))(NADPH-GOGAT) 4331498:4336081 reverse MW:165945	Rv3859c	165943	1	32	35	55	0.015	0.276	ILSDWSGQQR	0.95	1.72	0.56	2			595.304	1188.59	1189.6	2	0.003877	3.259	1481	1490	TRUE
normal	normal_1	gltB PROBABLE FERREDOXIN-DEPENDENT GLUTAMATE SYNTHASE [NADPH] (LARGE SUBUNIT) GLTB (L-GLUTAMATE SYNTHASE) (L-GLUTAMATE SYNTHETASE) (NADH-GLUTAMATE SYNTHASE) (GLUTAMATE SYNTHASE (NADH))(NADPH-GOGAT) 4331498:4336081 reverse MW:165945	Rv3859c	165943	1	32	35	55	0.015	0.276	ILSDWSGQQR	0.95	2.84	0.609	2			595.302	1188.59	1189.6	2	0.0003371	0.2834	1481	1490	TRUE
normal	normal_1	gltB PROBABLE FERREDOXIN-DEPENDENT GLUTAMATE SYNTHASE [NADPH] (LARGE SUBUNIT) GLTB (L-GLUTAMATE SYNTHASE) (L-GLUTAMATE SYNTHETASE) (NADH-GLUTAMATE SYNTHASE) (GLUTAMATE SYNTHASE (NADH))(NADPH-GOGAT) 4331498:4336081 reverse MW:165945	Rv3859c	165943	1	32	35	55	0.015	0.276	LFPIcTPGASDTAR	0.95	2.99	0.662	2		c5: Carbamidomethyl (+57.02)	753.376	1504.74	1505.74	2	0.002887	1.917	283	296	TRUE
normal	normal_1	gltB PROBABLE FERREDOXIN-DEPENDENT GLUTAMATE SYNTHASE [NADPH] (LARGE SUBUNIT) GLTB (L-GLUTAMATE SYNTHASE) (L-GLUTAMATE SYNTHETASE) (NADH-GLUTAMATE SYNTHASE) (GLUTAMATE SYNTHASE (NADH))(NADPH-GOGAT) 4331498:4336081 reverse MW:165945	Rv3859c	165943	1	32	35	55	0.015	0.276	LFPIcTPGASDTAR	0.95	2.84	0.748	2		c5: Carbamidomethyl (+57.02)	753.377	1504.74	1505.74	2	0.005207	3.458	283	296	TRUE
normal	normal_1	gltB PROBABLE FERREDOXIN-DEPENDENT GLUTAMATE SYNTHASE [NADPH] (LARGE SUBUNIT) GLTB (L-GLUTAMATE SYNTHASE) (L-GLUTAMATE SYNTHETASE) (NADH-GLUTAMATE SYNTHASE) (GLUTAMATE SYNTHASE (NADH))(NADPH-GOGAT) 4331498:4336081 reverse MW:165945	Rv3859c	165943	1	32	35	55	0.015	0.276	LGAEPIGSMGTDTPVAVLSQRPR	0.95	1.83	0.538	2			784.752	2351.23	2352.23	3	0.006777	2.881	487	509	TRUE
normal	normal_1	gltB PROBABLE FERREDOXIN-DEPENDENT GLUTAMATE SYNTHASE [NADPH] (LARGE SUBUNIT) GLTB (L-GLUTAMATE SYNTHASE) (L-GLUTAMATE SYNTHETASE) (NADH-GLUTAMATE SYNTHASE) (GLUTAMATE SYNTHASE (NADH))(NADPH-GOGAT) 4331498:4336081 reverse MW:165945	Rv3859c	165943	1	32	35	55	0.015	0.276	LTSALGIVHSR	0.95	3.06	0.492	2			577.337	1152.66	1153.67	2	-0.001318	-1.142	218	228	TRUE
normal	normal_1	gltB PROBABLE FERREDOXIN-DEPENDENT GLUTAMATE SYNTHASE [NADPH] (LARGE SUBUNIT) GLTB (L-GLUTAMATE SYNTHASE) (L-GLUTAMATE SYNTHETASE) (NADH-GLUTAMATE SYNTHASE) (GLUTAMATE SYNTHASE (NADH))(NADPH-GOGAT) 4331498:4336081 reverse MW:165945	Rv3859c	165943	1	32	35	55	0.015	0.276	LTSALGIVHSR	0.95	2.79	0.649	2			577.339	1152.66	1153.67	2	0.001368	1.185	218	228	TRUE
normal	normal_1	gltB PROBABLE FERREDOXIN-DEPENDENT GLUTAMATE SYNTHASE [NADPH] (LARGE SUBUNIT) GLTB (L-GLUTAMATE SYNTHASE) (L-GLUTAMATE SYNTHETASE) (NADH-GLUTAMATE SYNTHASE) (GLUTAMATE SYNTHASE (NADH))(NADPH-GOGAT) 4331498:4336081 reverse MW:165945	Rv3859c	165943	1	32	35	55	0.015	0.276	LVSENGVGTVAAGVSK	0.95	4.29	0.78	2			744.408	1486.8	1487.81	2	0.002073	1.394	1034	1049	TRUE
normal	normal_1	gltB PROBABLE FERREDOXIN-DEPENDENT GLUTAMATE SYNTHASE [NADPH] (LARGE SUBUNIT) GLTB (L-GLUTAMATE SYNTHASE) (L-GLUTAMATE SYNTHETASE) (NADH-GLUTAMATE SYNTHASE) (GLUTAMATE SYNTHASE (NADH))(NADPH-GOGAT) 4331498:4336081 reverse MW:165945	Rv3859c	165943	1	32	35	55	0.015	0.276	LVSLDPNDK	0.95	1.56	0.673	2			500.769	999.524	1000.53	2	0.0006399	0.6395	574	582	TRUE
normal	normal_1	gltB PROBABLE FERREDOXIN-DEPENDENT GLUTAMATE SYNTHASE [NADPH] (LARGE SUBUNIT) GLTB (L-GLUTAMATE SYNTHASE) (L-GLUTAMATE SYNTHETASE) (NADH-GLUTAMATE SYNTHASE) (GLUTAMATE SYNTHASE (NADH))(NADPH-GOGAT) 4331498:4336081 reverse MW:165945	Rv3859c	165943	1	32	35	55	0.015	0.276	mFLVDTAQGR	0.95	2.37	0.605	2		m1: Oxidation (+15.99)	577.287	1152.56	1153.57	2	-0.000463	-0.4014	410	419	TRUE
normal	normal_1	gltB PROBABLE FERREDOXIN-DEPENDENT GLUTAMATE SYNTHASE [NADPH] (LARGE SUBUNIT) GLTB (L-GLUTAMATE SYNTHASE) (L-GLUTAMATE SYNTHETASE) (NADH-GLUTAMATE SYNTHASE) (GLUTAMATE SYNTHASE (NADH))(NADPH-GOGAT) 4331498:4336081 reverse MW:165945	Rv3859c	165943	1	32	35	55	0.015	0.276	mFLVDTAQGR	0.95	3.51	0.631	2		m1: Oxidation (+15.99)	577.288	1152.56	1153.57	2	0.0005135	0.4452	410	419	TRUE
normal	normal_1	gltB PROBABLE FERREDOXIN-DEPENDENT GLUTAMATE SYNTHASE [NADPH] (LARGE SUBUNIT) GLTB (L-GLUTAMATE SYNTHASE) (L-GLUTAMATE SYNTHETASE) (NADH-GLUTAMATE SYNTHASE) (GLUTAMATE SYNTHASE (NADH))(NADPH-GOGAT) 4331498:4336081 reverse MW:165945	Rv3859c	165943	1	32	35	55	0.015	0.276	MFLVDTAQGR	0.95	3.21	0.683	2			569.289	1136.56	1137.57	2	-0.001886	-1.658	410	419	TRUE
normal	normal_1	gltB PROBABLE FERREDOXIN-DEPENDENT GLUTAMATE SYNTHASE [NADPH] (LARGE SUBUNIT) GLTB (L-GLUTAMATE SYNTHASE) (L-GLUTAMATE SYNTHETASE) (NADH-GLUTAMATE SYNTHASE) (GLUTAMATE SYNTHASE (NADH))(NADPH-GOGAT) 4331498:4336081 reverse MW:165945	Rv3859c	165943	1	32	35	55	0.015	0.276	MFLVDTAQGR	0.95	3.66	0.731	2			569.29	1136.57	1137.57	2	0.0009217	0.8102	410	419	TRUE
normal	normal_1	gltB PROBABLE FERREDOXIN-DEPENDENT GLUTAMATE SYNTHASE [NADPH] (LARGE SUBUNIT) GLTB (L-GLUTAMATE SYNTHASE) (L-GLUTAMATE SYNTHETASE) (NADH-GLUTAMATE SYNTHASE) (GLUTAMATE SYNTHASE (NADH))(NADPH-GOGAT) 4331498:4336081 reverse MW:165945	Rv3859c	165943	1	32	35	55	0.015	0.276	NSGAHAVVEGVGDHGcEYmTGGR	0.95	4.4	0.933	2		c16: Carbamidomethyl (+57.02), m19: Oxidation (+15.99)	792.674	2375	2376.01	3	-0.001113	-0.4686	1389	1411	TRUE
normal	normal_1	gltB PROBABLE FERREDOXIN-DEPENDENT GLUTAMATE SYNTHASE [NADPH] (LARGE SUBUNIT) GLTB (L-GLUTAMATE SYNTHASE) (L-GLUTAMATE SYNTHETASE) (NADH-GLUTAMATE SYNTHASE) (GLUTAMATE SYNTHASE (NADH))(NADPH-GOGAT) 4331498:4336081 reverse MW:165945	Rv3859c	165943	1	32	35	55	0.015	0.276	NSGAHAVVEGVGDHGcEYMTGGR	0.95	4.69	0.939	2		c16: Carbamidomethyl (+57.02)	787.345	2359.01	2360.01	3	0.006863	2.908	1389	1411	TRUE
normal	normal_1	gltB PROBABLE FERREDOXIN-DEPENDENT GLUTAMATE SYNTHASE [NADPH] (LARGE SUBUNIT) GLTB (L-GLUTAMATE SYNTHASE) (L-GLUTAMATE SYNTHETASE) (NADH-GLUTAMATE SYNTHASE) (GLUTAMATE SYNTHASE (NADH))(NADPH-GOGAT) 4331498:4336081 reverse MW:165945	Rv3859c	165943	1	32	35	55	0.015	0.276	QVFLAGASGMALER	0.95	4.55	0.636	2			725.381	1448.75	1449.75	2	0.00213	1.469	144	157	TRUE
normal	normal_1	gltB PROBABLE FERREDOXIN-DEPENDENT GLUTAMATE SYNTHASE [NADPH] (LARGE SUBUNIT) GLTB (L-GLUTAMATE SYNTHASE) (L-GLUTAMATE SYNTHETASE) (NADH-GLUTAMATE SYNTHASE) (GLUTAMATE SYNTHASE (NADH))(NADPH-GOGAT) 4331498:4336081 reverse MW:165945	Rv3859c	165943	1	32	35	55	0.015	0.276	QVFLAGASGmALER	0.95	4.65	0.661	2		m10: Oxidation (+15.99)	733.379	1464.74	1465.75	2	0.002942	2.007	144	157	TRUE
normal	normal_1	gltB PROBABLE FERREDOXIN-DEPENDENT GLUTAMATE SYNTHASE [NADPH] (LARGE SUBUNIT) GLTB (L-GLUTAMATE SYNTHASE) (L-GLUTAMATE SYNTHETASE) (NADH-GLUTAMATE SYNTHASE) (GLUTAMATE SYNTHASE (NADH))(NADPH-GOGAT) 4331498:4336081 reverse MW:165945	Rv3859c	165943	1	32	35	55	0.015	0.276	SGDGAGILIQVPDEFLR	0.95	2.97	0.641	2			893.974	1785.93	1786.93	2	0.006975	3.904	57	73	TRUE
normal	normal_1	gltB PROBABLE FERREDOXIN-DEPENDENT GLUTAMATE SYNTHASE [NADPH] (LARGE SUBUNIT) GLTB (L-GLUTAMATE SYNTHASE) (L-GLUTAMATE SYNTHETASE) (NADH-GLUTAMATE SYNTHASE) (GLUTAMATE SYNTHASE (NADH))(NADPH-GOGAT) 4331498:4336081 reverse MW:165945	Rv3859c	165943	1	32	35	55	0.015	0.276	SVPTDDSSLGALSR	0.95	3.35	0.699	2			702.854	1403.69	1404.7	2	0.004573	3.256	123	136	TRUE
normal	normal_1	gltB PROBABLE FERREDOXIN-DEPENDENT GLUTAMATE SYNTHASE [NADPH] (LARGE SUBUNIT) GLTB (L-GLUTAMATE SYNTHASE) (L-GLUTAMATE SYNTHETASE) (NADH-GLUTAMATE SYNTHASE) (GLUTAMATE SYNTHASE (NADH))(NADPH-GOGAT) 4331498:4336081 reverse MW:165945	Rv3859c	165943	1	32	35	55	0.015	0.276	SVPTDDSSLGALSR	0.95	3	0.843	2			702.852	1403.69	1404.7	2	-0.0007976	-0.5678	123	136	TRUE
normal	normal_1	gltB PROBABLE FERREDOXIN-DEPENDENT GLUTAMATE SYNTHASE [NADPH] (LARGE SUBUNIT) GLTB (L-GLUTAMATE SYNTHASE) (L-GLUTAMATE SYNTHETASE) (NADH-GLUTAMATE SYNTHASE) (GLUTAMATE SYNTHASE (NADH))(NADPH-GOGAT) 4331498:4336081 reverse MW:165945	Rv3859c	165943	1	32	35	55	0.015	0.276	TAALNNYIK	0.95	2.2	0.758	2			504.279	1006.54	1007.55	2	-0.0006068	-0.6023	716	724	TRUE
normal	normal_1	gltB PROBABLE FERREDOXIN-DEPENDENT GLUTAMATE SYNTHASE [NADPH] (LARGE SUBUNIT) GLTB (L-GLUTAMATE SYNTHASE) (L-GLUTAMATE SYNTHETASE) (NADH-GLUTAMATE SYNTHASE) (GLUTAMATE SYNTHASE (NADH))(NADPH-GOGAT) 4331498:4336081 reverse MW:165945	Rv3859c	165943	1	32	35	55	0.015	0.276	TAALNNYIK	0.95	2.93	0.845	2			504.28	1006.54	1007.55	2	3.542e-06	0.003515	716	724	TRUE
normal	normal_1	gltB PROBABLE FERREDOXIN-DEPENDENT GLUTAMATE SYNTHASE [NADPH] (LARGE SUBUNIT) GLTB (L-GLUTAMATE SYNTHASE) (L-GLUTAMATE SYNTHETASE) (NADH-GLUTAMATE SYNTHASE) (GLUTAMATE SYNTHASE (NADH))(NADPH-GOGAT) 4331498:4336081 reverse MW:165945	Rv3859c	165943	1	32	35	55	0.015	0.276	TDIFGSAADVEK	0.95	3.82	0.725	2			626.807	1251.6	1252.61	2	0.000869	0.6937	271	282	TRUE
normal	normal_1	gltB PROBABLE FERREDOXIN-DEPENDENT GLUTAMATE SYNTHASE [NADPH] (LARGE SUBUNIT) GLTB (L-GLUTAMATE SYNTHASE) (L-GLUTAMATE SYNTHETASE) (NADH-GLUTAMATE SYNTHASE) (GLUTAMATE SYNTHASE (NADH))(NADPH-GOGAT) 4331498:4336081 reverse MW:165945	Rv3859c	165943	1	32	35	55	0.015	0.276	TQVGLVVESGDAR	0.95	4.47	0.798	2			665.851	1329.69	1330.7	2	-0.00113	-0.8492	664	676	TRUE
normal	normal_1	gltB PROBABLE FERREDOXIN-DEPENDENT GLUTAMATE SYNTHASE [NADPH] (LARGE SUBUNIT) GLTB (L-GLUTAMATE SYNTHASE) (L-GLUTAMATE SYNTHETASE) (NADH-GLUTAMATE SYNTHASE) (GLUTAMATE SYNTHASE (NADH))(NADPH-GOGAT) 4331498:4336081 reverse MW:165945	Rv3859c	165943	1	32	35	55	0.015	0.276	TVGTMLGHELTK	0.95	1.36	0.457	2			429.565	1285.67	1286.68	3	0.00126	0.9794	1278	1289	TRUE
normal	normal_1	gltB PROBABLE FERREDOXIN-DEPENDENT GLUTAMATE SYNTHASE [NADPH] (LARGE SUBUNIT) GLTB (L-GLUTAMATE SYNTHASE) (L-GLUTAMATE SYNTHETASE) (NADH-GLUTAMATE SYNTHASE) (GLUTAMATE SYNTHASE (NADH))(NADPH-GOGAT) 4331498:4336081 reverse MW:165945	Rv3859c	165943	1	32	35	55	0.015	0.276	TVGTMLGHELTK	0.95	3.04	0.672	2			643.843	1285.67	1286.68	2	0.001579	1.227	1278	1289	TRUE
normal	normal_1	gltB PROBABLE FERREDOXIN-DEPENDENT GLUTAMATE SYNTHASE [NADPH] (LARGE SUBUNIT) GLTB (L-GLUTAMATE SYNTHASE) (L-GLUTAMATE SYNTHETASE) (NADH-GLUTAMATE SYNTHASE) (GLUTAMATE SYNTHASE (NADH))(NADPH-GOGAT) 4331498:4336081 reverse MW:165945	Rv3859c	165943	1	32	35	55	0.015	0.276	TVGTmLGHELTK	0.95	3.46	0.675	2		m5: Oxidation (+15.99)	651.84	1301.67	1302.67	2	0.0008044	0.6175	1278	1289	TRUE
normal	normal_1	gltB PROBABLE FERREDOXIN-DEPENDENT GLUTAMATE SYNTHASE [NADPH] (LARGE SUBUNIT) GLTB (L-GLUTAMATE SYNTHASE) (L-GLUTAMATE SYNTHETASE) (NADH-GLUTAMATE SYNTHASE) (GLUTAMATE SYNTHASE (NADH))(NADPH-GOGAT) 4331498:4336081 reverse MW:165945	Rv3859c	165943	1	32	35	55	0.015	0.276	TVNEAVGQAGALDTTLAR	0.95	5.51	0.781	2			893.97	1785.93	1786.93	2	0.002997	1.677	1191	1208	TRUE
normal	normal_1	gltB PROBABLE FERREDOXIN-DEPENDENT GLUTAMATE SYNTHASE [NADPH] (LARGE SUBUNIT) GLTB (L-GLUTAMATE SYNTHASE) (L-GLUTAMATE SYNTHETASE) (NADH-GLUTAMATE SYNTHASE) (GLUTAMATE SYNTHASE (NADH))(NADPH-GOGAT) 4331498:4336081 reverse MW:165945	Rv3859c	165943	1	32	35	55	0.015	0.276	TVNEAVGQAGALDTTLAR	0.95	5.83	0.775	2			893.971	1785.93	1786.93	2	0.005316	2.975	1191	1208	TRUE
normal	normal_1	gltB PROBABLE FERREDOXIN-DEPENDENT GLUTAMATE SYNTHASE [NADPH] (LARGE SUBUNIT) GLTB (L-GLUTAMATE SYNTHASE) (L-GLUTAMATE SYNTHETASE) (NADH-GLUTAMATE SYNTHASE) (GLUTAMATE SYNTHASE (NADH))(NADPH-GOGAT) 4331498:4336081 reverse MW:165945	Rv3859c	165943	1	32	35	55	0.015	0.276	TVNEAVGQAGALDTTLAR	0.95	5.72	0.728	2			596.315	1785.92	1786.93	3	0.0005419	0.3032	1191	1208	TRUE
normal	normal_1	gltB PROBABLE FERREDOXIN-DEPENDENT GLUTAMATE SYNTHASE [NADPH] (LARGE SUBUNIT) GLTB (L-GLUTAMATE SYNTHASE) (L-GLUTAMATE SYNTHETASE) (NADH-GLUTAMATE SYNTHASE) (GLUTAMATE SYNTHASE (NADH))(NADPH-GOGAT) 4331498:4336081 reverse MW:165945	Rv3859c	165943	1	32	35	55	0.015	0.276	VLQAIALAER	0.95	3.49	0.63	2			542.331	1082.65	1083.65	2	0.002687	2.479	1503	1512	TRUE
normal	normal_1	gltB PROBABLE FERREDOXIN-DEPENDENT GLUTAMATE SYNTHASE [NADPH] (LARGE SUBUNIT) GLTB (L-GLUTAMATE SYNTHASE) (L-GLUTAMATE SYNTHETASE) (NADH-GLUTAMATE SYNTHASE) (GLUTAMATE SYNTHASE (NADH))(NADPH-GOGAT) 4331498:4336081 reverse MW:165945	Rv3859c	165943	1	32	35	55	0.015	0.276	VLQAIALAER	0.95	3.68	0.64	2			542.33	1082.65	1083.65	2	0.001344	1.24	1503	1512	TRUE
normal	normal_1	gltB PROBABLE FERREDOXIN-DEPENDENT GLUTAMATE SYNTHASE [NADPH] (LARGE SUBUNIT) GLTB (L-GLUTAMATE SYNTHASE) (L-GLUTAMATE SYNTHETASE) (NADH-GLUTAMATE SYNTHASE) (GLUTAMATE SYNTHASE (NADH))(NADPH-GOGAT) 4331498:4336081 reverse MW:165945	Rv3859c	165943	1	32	35	55	0.015	0.276	VSEGGAGLAAALEEVR	0.95	4.81	0.641	2			764.906	1527.8	1528.8	2	0.008211	5.371	601	616	TRUE
normal	normal_1	pyrB PROBABLE ASPARTATE CARBAMOYLTRANSFERASE PYRB (ATCase) (Aspartate transcarbamylase) 1553232:1554191 forward MW:33819	Rv1380	33818.2	0.998	2	2	2	0.000547	0.069	AAGADALIIR	0.95	3.33	0.632	2			485.788	969.562	970.568	2	0.0009324	0.9606	98	107	TRUE
normal	normal_1	pyrB PROBABLE ASPARTATE CARBAMOYLTRANSFERASE PYRB (ATCase) (Aspartate transcarbamylase) 1553232:1554191 forward MW:33819	Rv1380	33818.2	0.998	2	2	2	0.000547	0.069	DDATAILDDADR	0.95	2.55	0.77	2			645.796	1289.58	1290.58	2	0.003496	2.709	15	26	TRUE
normal	normal_1	pepQ PROBABLE CYTOPLASMIC PEPTIDASE PEPQ 2859300:2860418 reverse MW:38791	Rv2535c	38791.1	0.998	2	2	2	0.000547	0.0618	IEDTLVVAGGTPK	0.95	2.5	0.409	2			650.359	1298.7	1299.72	2	-0.005615	-4.321	338	350	TRUE
normal	normal_1	pepQ PROBABLE CYTOPLASMIC PEPTIDASE PEPQ 2859300:2860418 reverse MW:38791	Rv2535c	38791.1	0.998	2	2	2	0.000547	0.0618	QALLPGAELR	0.95	2.24	0.643	2			534.315	1066.62	1067.62	2	0.002271	2.127	262	271	TRUE
normal	normal_1	glgB PROBABLE 1,4-ALPHA-GLUCAN BRANCHING ENZYME GLGB (GLYCOGEN BRANCHING ENZYME) 1490117:1492312 reverse MW:81730	Rv1326c	81729.1	1	3	3	3	0.00082	0.0451	FDGTPLYEHSDPK	0.95	2.27	0.583	2			753.35	1504.69	1505.69	2	0.002583	1.716	357	369	TRUE
normal	normal_1	glgB PROBABLE 1,4-ALPHA-GLUCAN BRANCHING ENZYME GLGB (GLYCOGEN BRANCHING ENZYME) 1490117:1492312 reverse MW:81730	Rv1326c	81729.1	1	3	3	3	0.00082	0.0451	FGTPDDFR	0.95	1.71	0.5	2			477.72	953.426	954.432	2	0.001041	1.091	318	325	TRUE
normal	normal_1	glgB PROBABLE 1,4-ALPHA-GLUCAN BRANCHING ENZYME GLGB (GLYCOGEN BRANCHING ENZYME) 1490117:1492312 reverse MW:81730	Rv1326c	81729.1	1	3	3	3	0.00082	0.0451	QLLFMGQEFGQR	0.95	3.57	0.677	2			727.371	1452.73	1453.73	2	0.008821	6.068	570	581	TRUE
normal	normal_1	rpsA PROBABLE RIBOSOMAL PROTEIN S1 RPSA 1833542:1834987 forward MW:53202	Rv1630	53201.6	1	7	7	7	0.00191	0.16	ATQEDPWR	0.95	2.09	0.653	2			501.736	1001.46	1002.46	2	0.001334	1.33	278	285	TRUE
normal	normal_1	rpsA PROBABLE RIBOSOMAL PROTEIN S1 RPSA 1833542:1834987 forward MW:53202	Rv1630	53201.6	1	7	7	7	0.00191	0.16	GFLPASLVEmR	0.95	2.71	0.557	2		m10: Oxidation (+15.99)	618.328	1234.64	1235.65	2	0.003368	2.726	146	156	TRUE
normal	normal_1	rpsA PROBABLE RIBOSOMAL PROTEIN S1 RPSA 1833542:1834987 forward MW:53202	Rv1630	53201.6	1	7	7	7	0.00191	0.16	QANEDYTEEFDPAK	0.95	2.79	0.903	2			828.856	1655.7	1656.7	2	0.002214	1.336	364	377	TRUE
normal	normal_1	rpsA PROBABLE RIBOSOMAL PROTEIN S1 RPSA 1833542:1834987 forward MW:53202	Rv1630	53201.6	1	7	7	7	0.00191	0.16	SEFLNNLQK	0.95	2.51	0.615	2			546.788	1091.56	1092.57	2	0.00106	0.9698	200	208	TRUE
normal	normal_1	rpsA PROBABLE RIBOSOMAL PROTEIN S1 RPSA 1833542:1834987 forward MW:53202	Rv1630	53201.6	1	7	7	7	0.00191	0.16	TAGGSLASDAQLAALR	0.95	4.53	0.686	2			751.404	1500.79	1501.8	2	0.003661	2.438	459	474	TRUE
normal	normal_1	rpsA PROBABLE RIBOSOMAL PROTEIN S1 RPSA 1833542:1834987 forward MW:53202	Rv1630	53201.6	1	7	7	7	0.00191	0.16	THAIGQIVPGK	0.95	2.5	0.245	2			374.221	1119.64	1120.65	3	1.011e-05	0.009026	290	300	TRUE
normal	normal_1	rpsA PROBABLE RIBOSOMAL PROTEIN S1 RPSA 1833542:1834987 forward MW:53202	Rv1630	53201.6	1	7	7	7	0.00191	0.16	VIDIDLER	0.95	2.46	0.438	2			486.772	971.529	972.536	2	-0.0003097	-0.3185	348	355	TRUE
normal	normal_1	fadB2 PROBABLE 3-HYDROXYBUTYRYL-CoA DEHYDROGENASE FADB2 (BETA-HYDROXYBUTYRYL-CoA DEHYDROGENASE) (BHBD) 558895:559755 forward MW:30728	Rv0468	30728.2	0.998	2	2	2	0.000547	0.0769	TEEFASTVLGK	0.95	2.2	0.69	2			591.307	1180.6	1181.6	2	0.002401	2.032	170	180	TRUE
normal	normal_1	fadB2 PROBABLE 3-HYDROXYBUTYRYL-CoA DEHYDROGENASE FADB2 (BETA-HYDROXYBUTYRYL-CoA DEHYDROGENASE) (BHBD) 558895:559755 forward MW:30728	Rv0468	30728.2	0.998	2	2	2	0.000547	0.0769	TLVTDEAAAAR	0.95	2.92	0.575	2			559.297	1116.58	1117.58	2	0.001139	1.019	159	169	TRUE
normal	normal_1	fadE5 PROBABLE ACYL-CoA DEHYDROGENASE FADE5 293798:295633 reverse MW:66047	Rv0244c	66046.1	1	3	3	3	0.00082	0.0573	FLFDVETGEPGER	0.95	2.7	0.41	2			748.359	1494.7	1495.71	2	0.003096	2.07	235	247	TRUE
normal	normal_1	fadE5 PROBABLE ACYL-CoA DEHYDROGENASE FADE5 293798:295633 reverse MW:66047	Rv0244c	66046.1	1	3	3	3	0.00082	0.0573	VNDLMLPVVK	0.95	1.81	0.483	2			564.328	1126.64	1127.65	2	-0.0003506	-0.3109	395	404	TRUE
normal	normal_1	fadE5 PROBABLE ACYL-CoA DEHYDROGENASE FADE5 293798:295633 reverse MW:66047	Rv0244c	66046.1	1	3	3	3	0.00082	0.0573	VQGADLTQmTDK	0.95	3.41	0.869	2		m9: Oxidation (+15.99)	661.82	1321.63	1322.63	2	0.006411	4.847	327	338	TRUE
normal	normal_1	echA8 PROBABLE ENOYL-CoA HYDRATASE ECHA8 (ENOYL HYDRASE) (UNSATURATED ACYL-CoA HYDRATASE) (CROTONASE) 1194270:1195043 reverse MW:27273	Rv1070c	27274.1	1	3	3	3	0.00082	0.14	AMDLILTGR	0.95	2.97	0.536	2			495.276	988.537	989.545	2	-0.0006869	-0.6941	155	163	TRUE
normal	normal_1	echA8 PROBABLE ENOYL-CoA HYDRATASE ECHA8 (ENOYL HYDRASE) (UNSATURATED ACYL-CoA HYDRATASE) (CROTONASE) 1194270:1195043 reverse MW:27273	Rv1070c	27274.1	1	3	3	3	0.00082	0.14	ATATTISQmSASAAR	0.95	3.75	0.704	2		m9: Oxidation (+15.99)	741.87	1481.73	1482.72	2	0.01105	7.454	191	205	TRUE
normal	normal_1	echA8 PROBABLE ENOYL-CoA HYDRATASE ECHA8 (ENOYL HYDRASE) (UNSATURATED ACYL-CoA HYDRATASE) (CROTONASE) 1194270:1195043 reverse MW:27273	Rv1070c	27274.1	1	3	3	3	0.00082	0.14	VVPADDLLTEAR	0.95	2.92	0.723	2			649.853	1297.69	1298.7	2	0.00402	3.096	179	190	TRUE
normal	normal_1	mbtB PHENYLOXAZOLINE SYNTHASE MBTB (PHENYLOXAZOLINE SYNTHETASE) 2671593:2675837 reverse MW:151635	Rv2383c	151634	1	4	4	4	0.00109	0.024	HVAPDVVDQR	0.95	3.11	0.566	2			568.299	1134.58	1135.59	2	0.00581	5.116	184	193	TRUE
normal	normal_1	mbtB PHENYLOXAZOLINE SYNTHASE MBTB (PHENYLOXAZOLINE SYNTHETASE) 2671593:2675837 reverse MW:151635	Rv2383c	151634	1	4	4	4	0.00109	0.024	LQVQAPSAR	0.95	2.4	0.508	2			485.278	968.542	969.548	2	0.001474	1.52	824	832	TRUE
normal	normal_1	mbtB PHENYLOXAZOLINE SYNTHASE MBTB (PHENYLOXAZOLINE SYNTHETASE) 2671593:2675837 reverse MW:151635	Rv2383c	151634	1	4	4	4	0.00109	0.024	QAIEAEETLPQPVR	0.95	4.25	0.734	2			790.919	1579.82	1580.83	2	0.002202	1.393	267	280	TRUE
normal	normal_1	mbtB PHENYLOXAZOLINE SYNTHASE MBTB (PHENYLOXAZOLINE SYNTHETASE) 2671593:2675837 reverse MW:151635	Rv2383c	151634	1	4	4	4	0.00109	0.024	RLQVQAPSAR	0.95	3.21	0.614	2			563.328	1124.64	1125.65	2	0.0005936	0.5273	823	832	TRUE
normal	normal_1	otsB1 PROBABLE TREHALOSE-6-PHOSPHATE PHOSPHATASE OTSB1 (TREHALOSE-PHOSPHATASE) (TPP) 2252002:2255985 forward MW:145785	Rv2006	145785	1	24	24	28	0.00765	0.2	ALAAQcPVAVISGR	0.95	3	0.703	2		c6: Carbamidomethyl (+57.02)	706.888	1411.76	1412.77	2	0.001301	0.9211	314	327	TRUE
normal	normal_1	otsB1 PROBABLE TREHALOSE-6-PHOSPHATE PHOSPHATASE OTSB1 (TREHALOSE-PHOSPHATASE) (TPP) 2252002:2255985 forward MW:145785	Rv2006	145785	1	24	24	28	0.00765	0.2	ALAAQcPVAVISGR	0.95	4.16	0.679	2		c6: Carbamidomethyl (+57.02)	706.889	1411.76	1412.77	2	0.003743	2.649	314	327	TRUE
normal	normal_1	otsB1 PROBABLE TREHALOSE-6-PHOSPHATE PHOSPHATASE OTSB1 (TREHALOSE-PHOSPHATASE) (TPP) 2252002:2255985 forward MW:145785	Rv2006	145785	1	24	24	28	0.00765	0.2	ALDWIGER	0.95	2.64	0.568	2			480.251	958.488	959.495	2	0.000946	0.986	447	454	TRUE
normal	normal_1	otsB1 PROBABLE TREHALOSE-6-PHOSPHATE PHOSPHATASE OTSB1 (TREHALOSE-PHOSPHATASE) (TPP) 2252002:2255985 forward MW:145785	Rv2006	145785	1	24	24	28	0.00765	0.2	AmEALDLLPLTDR	0.95	4.09	0.619	2		m2: Oxidation (+15.99)	737.388	1472.76	1473.76	2	0.005565	3.776	1053	1065	TRUE
normal	normal_1	otsB1 PROBABLE TREHALOSE-6-PHOSPHATE PHOSPHATASE OTSB1 (TREHALOSE-PHOSPHATASE) (TPP) 2252002:2255985 forward MW:145785	Rv2006	145785	1	24	24	28	0.00765	0.2	AMEALDLLPLTDR	0.95	3.65	0.681	2			729.386	1456.76	1457.77	2	-0.002572	-1.764	1053	1065	TRUE
normal	normal_1	otsB1 PROBABLE TREHALOSE-6-PHOSPHATE PHOSPHATASE OTSB1 (TREHALOSE-PHOSPHATASE) (TPP) 2252002:2255985 forward MW:145785	Rv2006	145785	1	24	24	28	0.00765	0.2	cAIDLTGNTEELR	0.95	4.11	0.661	2		c1: Carbamidomethyl (+57.02)	746.361	1490.71	1491.71	2	0.003758	2.519	832	844	TRUE
normal	normal_1	otsB1 PROBABLE TREHALOSE-6-PHOSPHATE PHOSPHATASE OTSB1 (TREHALOSE-PHOSPHATASE) (TPP) 2252002:2255985 forward MW:145785	Rv2006	145785	1	24	24	28	0.00765	0.2	cVVIDScQTGLR	0.95	3.53	0.802	2		c1: Carbamidomethyl (+57.02), c7: Carbamidomethyl (+57.02)	704.341	1406.67	1407.67	2	0.001921	1.365	203	214	TRUE
normal	normal_1	otsB1 PROBABLE TREHALOSE-6-PHOSPHATE PHOSPHATASE OTSB1 (TREHALOSE-PHOSPHATASE) (TPP) 2252002:2255985 forward MW:145785	Rv2006	145785	1	24	24	28	0.00765	0.2	cYSGLELR	0.95	2.89	0.539	2		c1: Carbamidomethyl (+57.02)	499.242	996.47	997.477	2	0.0003143	0.3151	1248	1255	TRUE
normal	normal_1	otsB1 PROBABLE TREHALOSE-6-PHOSPHATE PHOSPHATASE OTSB1 (TREHALOSE-PHOSPHATASE) (TPP) 2252002:2255985 forward MW:145785	Rv2006	145785	1	24	24	28	0.00765	0.2	DQWDDVSR	0.95	2.56	0.59	2			510.723	1019.43	1020.44	2	0.0005833	0.5716	1080	1087	TRUE
normal	normal_1	otsB1 PROBABLE TREHALOSE-6-PHOSPHATE PHOSPHATASE OTSB1 (TREHALOSE-PHOSPHATASE) (TPP) 2252002:2255985 forward MW:145785	Rv2006	145785	1	24	24	28	0.00765	0.2	EALcAVGNGYLGSR	0.95	2.98	0.673	2		c4: Carbamidomethyl (+57.02)	733.858	1465.7	1466.71	2	0.002344	1.598	551	564	TRUE
normal	normal_1	otsB1 PROBABLE TREHALOSE-6-PHOSPHATE PHOSPHATASE OTSB1 (TREHALOSE-PHOSPHATASE) (TPP) 2252002:2255985 forward MW:145785	Rv2006	145785	1	24	24	28	0.00765	0.2	FAVAVHYR	0.95	1.76	0.455	2			481.765	961.515	962.52	2	0.00184	1.912	395	402	TRUE
normal	normal_1	otsB1 PROBABLE TREHALOSE-6-PHOSPHATE PHOSPHATASE OTSB1 (TREHALOSE-PHOSPHATASE) (TPP) 2252002:2255985 forward MW:145785	Rv2006	145785	1	24	24	28	0.00765	0.2	FLDDYLTR	0.95	2.2	0.701	2			521.764	1041.51	1042.52	2	-0.0002347	-0.2252	46	53	TRUE
normal	normal_1	otsB1 PROBABLE TREHALOSE-6-PHOSPHATE PHOSPHATASE OTSB1 (TREHALOSE-PHOSPHATASE) (TPP) 2252002:2255985 forward MW:145785	Rv2006	145785	1	24	24	28	0.00765	0.2	FTGVGIVVR	0.95	2.82	0.653	2			474.289	946.563	947.567	2	0.00277	2.923	485	493	TRUE
normal	normal_1	otsB1 PROBABLE TREHALOSE-6-PHOSPHATE PHOSPHATASE OTSB1 (TREHALOSE-PHOSPHATASE) (TPP) 2252002:2255985 forward MW:145785	Rv2006	145785	1	24	24	28	0.00765	0.2	FWVGLAK	0.95	2.07	0.316	2			410.74	819.465	820.472	2	0.0003865	0.471	999	1005	TRUE
normal	normal_1	otsB1 PROBABLE TREHALOSE-6-PHOSPHATE PHOSPHATASE OTSB1 (TREHALOSE-PHOSPHATASE) (TPP) 2252002:2255985 forward MW:145785	Rv2006	145785	1	24	24	28	0.00765	0.2	ILEAEGDSVNNYQASK	0.95	5.75	0.887	2			869.419	1736.82	1737.83	2	0.00169	0.9725	1128	1143	TRUE
normal	normal_1	otsB1 PROBABLE TREHALOSE-6-PHOSPHATE PHOSPHATASE OTSB1 (TREHALOSE-PHOSPHATASE) (TPP) 2252002:2255985 forward MW:145785	Rv2006	145785	1	24	24	28	0.00765	0.2	LGPAEVGPDLR	0.95	2.66	0.507	2			562.31	1122.61	1123.61	2	0.001872	1.666	455	465	TRUE
normal	normal_1	otsB1 PROBABLE TREHALOSE-6-PHOSPHATE PHOSPHATASE OTSB1 (TREHALOSE-PHOSPHATASE) (TPP) 2252002:2255985 forward MW:145785	Rv2006	145785	1	24	24	28	0.00765	0.2	LGPAEVGPDLR	0.95	2.83	0.526	2			562.31	1122.6	1123.61	2	0.001262	1.123	455	465	TRUE
normal	normal_1	otsB1 PROBABLE TREHALOSE-6-PHOSPHATE PHOSPHATASE OTSB1 (TREHALOSE-PHOSPHATASE) (TPP) 2252002:2255985 forward MW:145785	Rv2006	145785	1	24	24	28	0.00765	0.2	NVADDSVDNLIAAVR	0.95	4.55	0.667	2			786.406	1570.8	1571.8	2	0.001557	0.9904	403	417	TRUE
normal	normal_1	otsB1 PROBABLE TREHALOSE-6-PHOSPHATE PHOSPHATASE OTSB1 (TREHALOSE-PHOSPHATASE) (TPP) 2252002:2255985 forward MW:145785	Rv2006	145785	1	24	24	28	0.00765	0.2	QTFLQLLNTGVPEGK	0.95	3.94	0.697	2			822.951	1643.89	1644.9	2	-0.001267	-0.7704	114	128	TRUE
normal	normal_1	otsB1 PROBABLE TREHALOSE-6-PHOSPHATE PHOSPHATASE OTSB1 (TREHALOSE-PHOSPHATASE) (TPP) 2252002:2255985 forward MW:145785	Rv2006	145785	1	24	24	28	0.00765	0.2	SATLTAESGDAEPIEVEcR	0.95	5.39	0.647	2		c18: Carbamidomethyl (+57.02)	1017.97	2033.92	2034.93	2	-0.001806	-0.8875	1291	1309	TRUE
normal	normal_1	otsB1 PROBABLE TREHALOSE-6-PHOSPHATE PHOSPHATASE OTSB1 (TREHALOSE-PHOSPHATASE) (TPP) 2252002:2255985 forward MW:145785	Rv2006	145785	1	24	24	28	0.00765	0.2	SIASFAR	0.95	1.51	0.553	2			376.209	750.403	751.41	2	0.0001916	0.255	129	135	TRUE
normal	normal_1	otsB1 PROBABLE TREHALOSE-6-PHOSPHATE PHOSPHATASE OTSB1 (TREHALOSE-PHOSPHATASE) (TPP) 2252002:2255985 forward MW:145785	Rv2006	145785	1	24	24	28	0.00765	0.2	SLLDYR	0.95	1.97	0.415	2			383.709	765.403	766.409	2	0.0005137	0.6703	903	908	TRUE
normal	normal_1	otsB1 PROBABLE TREHALOSE-6-PHOSPHATE PHOSPHATASE OTSB1 (TREHALOSE-PHOSPHATASE) (TPP) 2252002:2255985 forward MW:145785	Rv2006	145785	1	24	24	28	0.00765	0.2	SLVDGGVHNTLVDR	0.95	3.68	0.735	2			741.391	1480.77	1481.77	2	0.004714	3.182	692	705	TRUE
normal	normal_1	otsB1 PROBABLE TREHALOSE-6-PHOSPHATE PHOSPHATASE OTSB1 (TREHALOSE-PHOSPHATASE) (TPP) 2252002:2255985 forward MW:145785	Rv2006	145785	1	24	24	28	0.00765	0.2	SNAMEYFR	0.95	1.93	0.62	2			509.227	1016.44	1017.45	2	0.001506	1.48	1207	1214	TRUE
normal	normal_1	otsB1 PROBABLE TREHALOSE-6-PHOSPHATE PHOSPHATASE OTSB1 (TREHALOSE-PHOSPHATASE) (TPP) 2252002:2255985 forward MW:145785	Rv2006	145785	1	24	24	28	0.00765	0.2	SNAmEYFR	0.95	2.19	0.761	2		m4: Oxidation (+15.99)	517.224	1032.43	1033.44	2	0.0003045	0.2947	1207	1214	TRUE
normal	normal_1	otsB1 PROBABLE TREHALOSE-6-PHOSPHATE PHOSPHATASE OTSB1 (TREHALOSE-PHOSPHATASE) (TPP) 2252002:2255985 forward MW:145785	Rv2006	145785	1	24	24	28	0.00765	0.2	TQTSQSGIAIAVAAR	0.95	4.96	0.717	2			737.406	1472.8	1473.8	2	0.002567	1.742	730	744	TRUE
normal	normal_1	otsB1 PROBABLE TREHALOSE-6-PHOSPHATE PHOSPHATASE OTSB1 (TREHALOSE-PHOSPHATASE) (TPP) 2252002:2255985 forward MW:145785	Rv2006	145785	1	24	24	28	0.00765	0.2	VATIFTSR	0.95	1.71	0.544	2			447.756	893.497	894.504	2	-2.595e-05	-0.02901	786	793	TRUE
normal	normal_1	otsB1 PROBABLE TREHALOSE-6-PHOSPHATE PHOSPHATASE OTSB1 (TREHALOSE-PHOSPHATASE) (TPP) 2252002:2255985 forward MW:145785	Rv2006	145785	1	24	24	28	0.00765	0.2	YAELcQQHVR	0.95	3.44	0.578	2		c5: Carbamidomethyl (+57.02)	652.314	1302.61	1303.62	2	0.0001742	0.1336	814	823	TRUE
normal	normal_1	pks4 PROBABLE POLYKETIDE BETA-KETOACYL SYNTHASE PKS4 1315234:1319982 forward MW:168118	Rv1181	168114	1	14	15	16	0.00437	0.108	AAGcEIFATAGSAQR	0.95	3.76	0.608	2		c4: Carbamidomethyl (+57.02)	755.361	1508.71	1509.71	2	0.002403	1.592	1058	1072	TRUE
normal	normal_1	pks4 PROBABLE POLYKETIDE BETA-KETOACYL SYNTHASE PKS4 1315234:1319982 forward MW:168118	Rv1181	168114	1	14	15	16	0.00437	0.108	AFQTLLR	0.95	2.04	0.532	2			424.753	847.492	848.499	2	0.0003081	0.3631	1443	1449	TRUE
normal	normal_1	pks4 PROBABLE POLYKETIDE BETA-KETOACYL SYNTHASE PKS4 1315234:1319982 forward MW:168118	Rv1181	168114	1	14	15	16	0.00437	0.108	ATALAEGTGAAIAPAEGAR	0.95	4.03	0.413	2			849.446	1696.88	1697.88	2	0.002601	1.532	1424	1442	TRUE
normal	normal_1	pks4 PROBABLE POLYKETIDE BETA-KETOACYL SYNTHASE PKS4 1315234:1319982 forward MW:168118	Rv1181	168114	1	14	15	16	0.00437	0.108	ATVGGLmLPVGVR	0.95	2.48	0.656	2		m7: Oxidation (+15.99)	643.37	1284.73	1285.73	2	0.002731	2.124	609	621	TRUE
normal	normal_1	pks4 PROBABLE POLYKETIDE BETA-KETOACYL SYNTHASE PKS4 1315234:1319982 forward MW:168118	Rv1181	168114	1	14	15	16	0.00437	0.108	ELAELPGEPPR	0.95	1.71	0.516	2			604.319	1206.62	1207.63	2	-0.001894	-1.568	786	796	TRUE
normal	normal_1	pks4 PROBABLE POLYKETIDE BETA-KETOACYL SYNTHASE PKS4 1315234:1319982 forward MW:168118	Rv1181	168114	1	14	15	16	0.00437	0.108	FAEAFHATGQNQPATGK	0.95	4.92	0.85	2			887.93	1773.85	1774.85	2	0.002107	1.187	1475	1491	TRUE
normal	normal_1	pks4 PROBABLE POLYKETIDE BETA-KETOACYL SYNTHASE PKS4 1315234:1319982 forward MW:168118	Rv1181	168114	1	14	15	16	0.00437	0.108	GFVADVHNAGAK	0.95	3.15	0.733	2			593.305	1184.59	1185.6	2	0.0009524	0.8033	340	351	TRUE
normal	normal_1	pks4 PROBABLE POLYKETIDE BETA-KETOACYL SYNTHASE PKS4 1315234:1319982 forward MW:168118	Rv1181	168114	1	14	15	16	0.00437	0.108	LFVVTR	0.95	1.09	0.608	2			367.731	733.448	734.456	2	-0.0008813	-1.2	797	802	FALSE	Rv2940c
normal	normal_1	pks4 PROBABLE POLYKETIDE BETA-KETOACYL SYNTHASE PKS4 1315234:1319982 forward MW:168118	Rv1181	168114	1	14	15	16	0.00437	0.108	LFVVTR	0.95	1.54	0.689	2			367.732	733.449	734.456	2	-2.683e-05	-0.03653	797	802	FALSE	Rv2940c
normal	normal_1	pks4 PROBABLE POLYKETIDE BETA-KETOACYL SYNTHASE PKS4 1315234:1319982 forward MW:168118	Rv1181	168114	1	14	15	16	0.00437	0.108	LRPGPLRPAER	0.95	1.45	0.356	2			421.256	1260.75	1261.75	3	0.00417	3.305	876	886	TRUE
normal	normal_1	pks4 PROBABLE POLYKETIDE BETA-KETOACYL SYNTHASE PKS4 1315234:1319982 forward MW:168118	Rv1181	168114	1	14	15	16	0.00437	0.108	LRPGPLRPAER	0.95	1.24	0.671	2			631.38	1260.74	1261.75	2	0.003055	2.421	876	886	TRUE
normal	normal_1	pks4 PROBABLE POLYKETIDE BETA-KETOACYL SYNTHASE PKS4 1315234:1319982 forward MW:168118	Rv1181	168114	1	14	15	16	0.00437	0.108	TGEGVAVVPPEQVR	0.95	2.17	0.481	2			719.39	1436.77	1437.77	2	0.002518	1.752	1223	1236	TRUE
normal	normal_1	pks4 PROBABLE POLYKETIDE BETA-KETOACYL SYNTHASE PKS4 1315234:1319982 forward MW:168118	Rv1181	168114	1	14	15	16	0.00437	0.108	TGEGVAVVPPEQVR	0.95	2.79	0.555	2			719.389	1436.76	1437.77	2	0.001176	0.8177	1223	1236	TRUE
normal	normal_1	pks4 PROBABLE POLYKETIDE BETA-KETOACYL SYNTHASE PKS4 1315234:1319982 forward MW:168118	Rv1181	168114	1	14	15	16	0.00437	0.108	TRIETETGIR	0.95	2.54	0.464	2			588.324	1174.63	1175.64	2	0.002871	2.442	1545	1554	TRUE
normal	normal_1	pks4 PROBABLE POLYKETIDE BETA-KETOACYL SYNTHASE PKS4 1315234:1319982 forward MW:168118	Rv1181	168114	1	14	15	16	0.00437	0.108	TTLGELSEVR	0.95	2.78	0.458	2			552.798	1103.58	1104.59	2	-0.0009754	-0.883	451	460	TRUE
normal	normal_1	pks4 PROBABLE POLYKETIDE BETA-KETOACYL SYNTHASE PKS4 1315234:1319982 forward MW:168118	Rv1181	168114	1	14	15	16	0.00437	0.108	VDFSVQYPDGR	0.95	1.2	0.674	2			641.808	1281.6	1282.61	2	0.001978	1.542	352	362	TRUE
normal	normal_1	pks4 PROBABLE POLYKETIDE BETA-KETOACYL SYNTHASE PKS4 1315234:1319982 forward MW:168118	Rv1181	168114	1	14	15	16	0.00437	0.108	VVLDVPR	0.95	1.16	0.546	2			399.248	796.481	797.488	2	9.973e-05	0.1251	1216	1222	TRUE
normal	normal_1	pks4 PROBABLE POLYKETIDE BETA-KETOACYL SYNTHASE PKS4 1315234:1319982 forward MW:168118	Rv1181	168114	1	14	15	16	0.00437	0.108	YPTFEGYR	0.95	2.1	0.562	2			516.744	1031.47	1032.48	2	0.001726	1.672	947	954	TRUE
normal	normal_1	gnd2 PROBABLE 6-PHOSPHOGLUCONATE DEHYDROGENASE, DECARBOXYLATING GND2 1245129:1246151 forward MW:36358	Rv1122	36358.3	1	2	2	2	0.000547	0.0971	AEPIFATVAPGVAAAPR	0.95	4.91	0.656	2			819.455	1636.89	1637.9	2	0.0008571	0.5233	146	162	TRUE
normal	normal_1	gnd2 PROBABLE 6-PHOSPHOGLUCONATE DEHYDROGENASE, DECARBOXYLATING GND2 1245129:1246151 forward MW:36358	Rv1122	36358.3	1	2	2	2	0.000547	0.0971	GGHDcVVYDHDPDAVK	0.95	3.44	0.754	2		c5: Carbamidomethyl (+57.02)	595.261	1782.76	1783.77	3	-0.001573	-0.8819	22	37	TRUE
normal	normal_1	Rv3269 CONSERVED HYPOTHETICAL PROTEIN 3650234:3650515 forward MW:9750	Rv3269	9750.3	0.998	2	2	2	0.000547	0.226	QTAVSAAALGLR	0.95	1.88	0.415	2			579.337	1156.66	1157.66	2	0.002073	1.791	38	49	TRUE
normal	normal_1	Rv3269 CONSERVED HYPOTHETICAL PROTEIN 3650234:3650515 forward MW:9750	Rv3269	9750.3	0.998	2	2	2	0.000547	0.226	VADVMAEAR	0.95	2.78	0.782	2			481.242	960.47	961.477	2	1.341e-05	0.01394	65	73	TRUE
normal	normal_1	gyrA DNA GYRASE (SUBUNIT A) GYRA (DNA TOPOISOMERASE (ATP-HYDROLYSING)) (DNA TOPOISOMERASE II) (TYPE II DNA TOPOISOMERASE) 7302:9818 forward MW:92275	Rv0006	92276.5	1	5	5	5	0.00137	0.068	AYDLPEASR	0.95	2.31	0.581	2			511.251	1020.49	1021.49	2	0.0002188	0.2142	581	589	TRUE
normal	normal_1	gyrA DNA GYRASE (SUBUNIT A) GYRA (DNA TOPOISOMERASE (ATP-HYDROLYSING)) (DNA TOPOISOMERASE II) (TYPE II DNA TOPOISOMERASE) 7302:9818 forward MW:92275	Rv0006	92276.5	1	5	5	5	0.00137	0.068	GVVEVEEDSR	0.95	2.87	0.816	2			559.768	1117.52	1118.53	2	-0.002857	-2.555	255	264	TRUE
normal	normal_1	gyrA DNA GYRASE (SUBUNIT A) GYRA (DNA TOPOISOMERASE (ATP-HYDROLYSING)) (DNA TOPOISOMERASE II) (TYPE II DNA TOPOISOMERASE) 7302:9818 forward MW:92275	Rv0006	92276.5	1	5	5	5	0.00137	0.068	GYTDAPYLVLATR	0.95	4.63	0.61	2			720.382	1438.75	1439.75	2	0.003105	2.157	616	628	TRUE
normal	normal_1	gyrA DNA GYRASE (SUBUNIT A) GYRA (DNA TOPOISOMERASE (ATP-HYDROLYSING)) (DNA TOPOISOMERASE II) (TYPE II DNA TOPOISOMERASE) 7302:9818 forward MW:92275	Rv0006	92276.5	1	5	5	5	0.00137	0.068	LAGISNIEDQSSDR	0.95	3.99	0.761	2			752.866	1503.72	1504.72	2	0.001565	1.04	296	309	TRUE
normal	normal_1	gyrA DNA GYRASE (SUBUNIT A) GYRA (DNA TOPOISOMERASE (ATP-HYDROLYSING)) (DNA TOPOISOMERASE II) (TYPE II DNA TOPOISOMERASE) 7302:9818 forward MW:92275	Rv0006	92276.5	1	5	5	5	0.00137	0.068	TAIEEYPVQGR	0.95	3.16	0.556	2			631.821	1261.63	1262.64	2	-0.003931	-3.114	735	745	TRUE
normal	normal_1	adhB POSSIBLE ZINC-CONTAINING ALCOHOL DEHYDROGENASE NAD DEPENDENT ADHB 854699:855826 reverse MW:39748	Rv0761c	39747.6	1	4	4	8	0.00219	0.128	IQMEAAGmcR	0.95	2.62	0.536	2		m8: Oxidation (+15.99), c9: Carbamidomethyl (+57.02)	591.757	1181.5	1182.51	2	0.0007234	0.6118	32	41	TRUE
normal	normal_1	adhB POSSIBLE ZINC-CONTAINING ALCOHOL DEHYDROGENASE NAD DEPENDENT ADHB 854699:855826 reverse MW:39748	Rv0761c	39747.6	1	4	4	8	0.00219	0.128	IQMEAAGMcR	0.95	2.86	0.63	2		c9: Carbamidomethyl (+57.02)	583.76	1165.51	1166.51	2	0.0006433	0.5515	32	41	TRUE
normal	normal_1	adhB POSSIBLE ZINC-CONTAINING ALCOHOL DEHYDROGENASE NAD DEPENDENT ADHB 854699:855826 reverse MW:39748	Rv0761c	39747.6	1	4	4	8	0.00219	0.128	LEQINDGYQDmLNGK	0.95	4.86	0.788	2		m11: Oxidation (+15.99)	877.409	1752.8	1753.81	2	0.003767	2.148	348	362	TRUE
normal	normal_1	adhB POSSIBLE ZINC-CONTAINING ALCOHOL DEHYDROGENASE NAD DEPENDENT ADHB 854699:855826 reverse MW:39748	Rv0761c	39747.6	1	4	4	8	0.00219	0.128	LEQINDGYQDMLNGK	0.95	5.74	0.829	2			869.411	1736.81	1737.81	2	0.002589	1.49	348	362	TRUE
normal	normal_1	adhB POSSIBLE ZINC-CONTAINING ALCOHOL DEHYDROGENASE NAD DEPENDENT ADHB 854699:855826 reverse MW:39748	Rv0761c	39747.6	1	4	4	8	0.00219	0.128	LNLDDMVTTAYK	0.95	3.38	0.448	2			692.346	1382.68	1383.68	2	0.001117	0.8076	336	347	TRUE
normal	normal_1	adhB POSSIBLE ZINC-CONTAINING ALCOHOL DEHYDROGENASE NAD DEPENDENT ADHB 854699:855826 reverse MW:39748	Rv0761c	39747.6	1	4	4	8	0.00219	0.128	LNLDDmVTTAYK	0.95	3.48	0.684	2		m6: Oxidation (+15.99)	700.343	1398.67	1399.68	2	0.0009534	0.6811	336	347	TRUE
normal	normal_1	adhB POSSIBLE ZINC-CONTAINING ALCOHOL DEHYDROGENASE NAD DEPENDENT ADHB 854699:855826 reverse MW:39748	Rv0761c	39747.6	1	4	4	8	0.00219	0.128	LNLDDmVTTAYK	0.95	3.66	0.703	2		m6: Oxidation (+15.99)	700.343	1398.67	1399.68	2	0.002174	1.553	336	347	TRUE
normal	normal_1	adhB POSSIBLE ZINC-CONTAINING ALCOHOL DEHYDROGENASE NAD DEPENDENT ADHB 854699:855826 reverse MW:39748	Rv0761c	39747.6	1	4	4	8	0.00219	0.128	YVFAVEPVEWK	0.95	3.11	0.61	2			683.857	1365.7	1366.7	2	0.0022	1.61	213	223	TRUE
normal	normal_1	cysK1 PROBABLE CYSTEINE SYNTHASE A CYSK1 (O-ACETYLSERINE SULFHYDRYLASE A) (O-ACETYLSERINE (THIOL)-LYASE A) (CSASE A) 2608796:2609728 forward MW:32753	Rv2334	32752.8	0.998	2	2	2	0.000547	0.0903	FVAVEPAASPVLSGGQK	0.95	3.56	0.721	2			828.952	1655.89	1656.9	2	0.0006418	0.3874	199	215	TRUE
normal	normal_1	cysK1 PROBABLE CYSTEINE SYNTHASE A CYSK1 (O-ACETYLSERINE SULFHYDRYLASE A) (O-ACETYLSERINE (THIOL)-LYASE A) (CSASE A) 2608796:2609728 forward MW:32753	Rv2334	32752.8	0.998	2	2	2	0.000547	0.0903	LEFFNPANSVK	0.95	2.37	0.716	2			633.331	1264.65	1265.65	2	0.003119	2.464	34	44	TRUE
normal	normal_1	desA2 POSSIBLE ACYL-[ACYL-CARRIER PROTEIN] DESATURASE DESA2 (ACYL-[ACP] DESATURASE) (STEAROYL-ACP DESATURASE) 1221959:1222786 forward MW:31359	Rv1094	31359.8	1	4	4	5	0.00137	0.164	DETIAAIAAR	0.95	3.1	0.378	2			515.781	1029.55	1030.55	2	0.001157	1.122	209	218	TRUE
normal	normal_1	desA2 POSSIBLE ACYL-[ACYL-CARRIER PROTEIN] DESATURASE DESA2 (ACYL-[ACP] DESATURASE) (STEAROYL-ACP DESATURASE) 1221959:1222786 forward MW:31359	Rv1094	31359.8	1	4	4	5	0.00137	0.164	DWDPSQSTLPR	0.95	3.49	0.832	2			651.311	1300.61	1301.61	2	0.001693	1.301	53	63	TRUE
normal	normal_1	desA2 POSSIBLE ACYL-[ACYL-CARRIER PROTEIN] DESATURASE DESA2 (ACYL-[ACP] DESATURASE) (STEAROYL-ACP DESATURASE) 1221959:1222786 forward MW:31359	Rv1094	31359.8	1	4	4	5	0.00137	0.164	EVDPVANEDVR	0.95	2.55	0.512	2			621.802	1241.59	1242.6	2	-0.0001511	-0.1216	123	133	TRUE
normal	normal_1	desA2 POSSIBLE ACYL-[ACYL-CARRIER PROTEIN] DESATURASE DESA2 (ACYL-[ACP] DESATURASE) (STEAROYL-ACP DESATURASE) 1221959:1222786 forward MW:31359	Rv1094	31359.8	1	4	4	5	0.00137	0.164	ITAWGLAGEPSLK	0.95	3	0.618	2			671.874	1341.73	1342.74	2	0.003658	2.724	258	270	TRUE
normal	normal_1	desA2 POSSIBLE ACYL-[ACYL-CARRIER PROTEIN] DESATURASE DESA2 (ACYL-[ACP] DESATURASE) (STEAROYL-ACP DESATURASE) 1221959:1222786 forward MW:31359	Rv1094	31359.8	1	4	4	5	0.00137	0.164	ITAWGLAGEPSLK	0.95	3.38	0.609	2			671.872	1341.73	1342.74	2	0.0002401	0.1788	258	270	TRUE
normal	normal_1	glgP PROBABLE GLYCOGEN PHOSPHORYLASE GLGP 1494564:1497155 forward MW:95516	Rv1328	95517.1	1	5	5	6	0.00164	0.0579	ALIQQVVR	0.95	2.51	0.755	2			463.793	925.571	926.578	2	-7.341e-05	-0.07923	562	569	TRUE
normal	normal_1	glgP PROBABLE GLYCOGEN PHOSPHORYLASE GLGP 1494564:1497155 forward MW:95516	Rv1328	95517.1	1	5	5	6	0.00164	0.0579	IAFLPNYDMSMAR	0.95	2.63	0.714	2			764.871	1527.73	1528.73	2	0.005677	3.713	580	592	TRUE
normal	normal_1	glgP PROBABLE GLYCOGEN PHOSPHORYLASE GLGP 1494564:1497155 forward MW:95516	Rv1328	95517.1	1	5	5	6	0.00164	0.0579	IAFLPNYDmSmAR	0.95	3.09	0.681	2		m9: Oxidation (+15.99), m11: Oxidation (+15.99)	780.863	1559.71	1560.72	2	-0.0001446	-0.09267	580	592	TRUE
normal	normal_1	glgP PROBABLE GLYCOGEN PHOSPHORYLASE GLGP 1494564:1497155 forward MW:95516	Rv1328	95517.1	1	5	5	6	0.00164	0.0579	IVALGAEDDPAK	0.95	2.49	0.702	2			599.821	1197.63	1198.63	2	0.003533	2.948	364	375	TRUE
normal	normal_1	glgP PROBABLE GLYCOGEN PHOSPHORYLASE GLGP 1494564:1497155 forward MW:95516	Rv1328	95517.1	1	5	5	6	0.00164	0.0579	LLPGLPADR	0.95	1.57	0.585	2			476.285	950.556	951.562	2	0.0002847	0.2992	355	363	TRUE
normal	normal_1	glgP PROBABLE GLYCOGEN PHOSPHORYLASE GLGP 1494564:1497155 forward MW:95516	Rv1328	95517.1	1	5	5	6	0.00164	0.0579	SMLVEDVR	0.95	2.34	0.364	2			474.745	947.475	948.482	2	-2.585e-05	-0.02726	474	481	TRUE
normal	normal_1	pykA Probable pyruvate kinase pykA 1816189:1817607 forward MW:50699	Rv1617	50698.5	1	4	4	4	0.00109	0.0996	ALVAFTQSGDTVR	0.95	4.19	0.77	2			682.864	1363.71	1364.72	2	0.003927	2.877	369	381	TRUE
normal	normal_1	pykA Probable pyruvate kinase pykA 1816189:1817607 forward MW:50699	Rv1617	50698.5	1	4	4	4	0.00109	0.0996	ALVEAGmDVAR	0.95	2.73	0.668	2		m7: Oxidation (+15.99)	574.292	1146.57	1147.58	2	-0.0007091	-0.6179	23	33	TRUE
normal	normal_1	pykA Probable pyruvate kinase pykA 1816189:1817607 forward MW:50699	Rv1617	50698.5	1	4	4	4	0.00109	0.0996	FASGATHWAEGETVR	0.95	4	0.639	2			809.884	1617.75	1618.76	2	0.0005541	0.3423	78	92	TRUE
normal	normal_1	pykA Probable pyruvate kinase pykA 1816189:1817607 forward MW:50699	Rv1617	50698.5	1	4	4	4	0.00109	0.0996	GVISYAAR	0.95	1.87	0.506	2			418.735	835.455	836.462	2	-5.71e-05	-0.06827	352	359	TRUE
normal	normal_1	Rv3075c CONSERVED HYPOTHETICAL PROTEIN 3438050:3438973 reverse MW:33100	Rv3075c	33100.7	0.998	2	2	2	0.000547	0.0782	DTGFGEDPATLAYAR	0.95	4.31	0.771	2			792.372	1582.73	1583.73	2	0.00314	1.983	166	180	TRUE
normal	normal_1	Rv3075c CONSERVED HYPOTHETICAL PROTEIN 3438050:3438973 reverse MW:33100	Rv3075c	33100.7	0.998	2	2	2	0.000547	0.0782	LAFGIGDFR	0.95	1.48	0.616	2			498.27	994.525	995.531	2	0.0008619	0.8658	156	164	TRUE
normal	normal_1	thrC PROBABLE THREONINE SYNTHASE THRC 1450697:1451779 forward MW:37322	Rv1295	37321.7	0.998	2	2	2	0.000547	0.0861	AGITcAVLIPQGK	0.95	2.25	0.452	2		c5: Carbamidomethyl (+57.02)	664.375	1326.74	1327.74	2	0.001968	1.482	107	119	TRUE
normal	normal_1	thrC PROBABLE THREONINE SYNTHASE THRC 1450697:1451779 forward MW:37322	Rv1295	37321.7	0.998	2	2	2	0.000547	0.0861	DMPSVSPVPVDPVAVVEK	0.95	3.42	0.647	2			932.992	1863.97	1864.97	2	0.003232	1.733	339	356	TRUE
normal	normal_1	thrS PROBABLE THREONYL-TRNA SYNTHETASE THRS (THREONINE-TRNA SYNTHETASE)(ThrRS) (THREONINE-TRNA LIGASE) 2941189:2943267 reverse MW:77122	Rv2614c	77122.5	0.998	2	2	2	0.000547	0.0275	LFEFGTVYR	0.95	2.56	0.571	2			566.295	1130.58	1131.58	2	-0.0002906	-0.2568	395	403	TRUE
normal	normal_1	thrS PROBABLE THREONYL-TRNA SYNTHETASE THRS (THREONINE-TRNA SYNTHETASE)(ThrRS) (THREONINE-TRNA LIGASE) 2941189:2943267 reverse MW:77122	Rv2614c	77122.5	0.998	2	2	2	0.000547	0.0275	VPFMVLAGDR	0.95	2.51	0.592	2			552.798	1103.58	1104.59	2	0.0007922	0.7172	631	640	TRUE
normal	normal_1	rpoB DNA-DIRECTED RNA POLYMERASE (BETA CHAIN) RPOB (TRANSCRIPTASE BETA CHAIN) (RNA POLYMERASE BETA SUBUNIT) 759807:763325 forward MW:129238	Rv0667	129237	1	27	28	37	0.0101	0.254	AGEVEYVPSSEVDYMDVSPR	0.95	6.92	0.774	2			1115.01	2228	2229	2	0.0089	3.993	559	578	TRUE
normal	normal_1	rpoB DNA-DIRECTED RNA POLYMERASE (BETA CHAIN) RPOB (TRANSCRIPTASE BETA CHAIN) (RNA POLYMERASE BETA SUBUNIT) 759807:763325 forward MW:129238	Rv0667	129237	1	27	28	37	0.0101	0.254	ALGWTSEQIVER	0.95	3.79	0.706	2			694.864	1387.71	1388.72	2	0.003194	2.3	234	245	TRUE
normal	normal_1	rpoB DNA-DIRECTED RNA POLYMERASE (BETA CHAIN) RPOB (TRANSCRIPTASE BETA CHAIN) (RNA POLYMERASE BETA SUBUNIT) 759807:763325 forward MW:129238	Rv0667	129237	1	27	28	37	0.0101	0.254	ALMGANMQR	0.95	2.4	0.53	2			496.244	990.473	991.481	2	-0.001279	-1.29	599	607	TRUE
normal	normal_1	rpoB DNA-DIRECTED RNA POLYMERASE (BETA CHAIN) RPOB (TRANSCRIPTASE BETA CHAIN) (RNA POLYMERASE BETA SUBUNIT) 759807:763325 forward MW:129238	Rv0667	129237	1	27	28	37	0.0101	0.254	AMLFDGR	0.95	2.3	0.624	2			405.203	808.391	809.398	2	0.000817	1.009	1002	1008	TRUE
normal	normal_1	rpoB DNA-DIRECTED RNA POLYMERASE (BETA CHAIN) RPOB (TRANSCRIPTASE BETA CHAIN) (RNA POLYMERASE BETA SUBUNIT) 759807:763325 forward MW:129238	Rv0667	129237	1	27	28	37	0.0101	0.254	DGDILVGK	0.95	1.39	0.473	2			408.727	815.439	816.446	2	0.0001348	0.1651	792	799	TRUE
normal	normal_1	rpoB DNA-DIRECTED RNA POLYMERASE (BETA CHAIN) RPOB (TRANSCRIPTASE BETA CHAIN) (RNA POLYMERASE BETA SUBUNIT) 759807:763325 forward MW:129238	Rv0667	129237	1	27	28	37	0.0101	0.254	DNTVGTDEALLDIYR	0.95	5.08	0.732	2			847.917	1693.82	1694.82	2	0.003384	1.997	259	273	TRUE
normal	normal_1	rpoB DNA-DIRECTED RNA POLYMERASE (BETA CHAIN) RPOB (TRANSCRIPTASE BETA CHAIN) (RNA POLYMERASE BETA SUBUNIT) 759807:763325 forward MW:129238	Rv0667	129237	1	27	28	37	0.0101	0.254	EDEDELPAGVNELVR	0.95	3.98	0.72	2			842.908	1683.8	1684.8	2	0.005873	3.486	850	864	TRUE
normal	normal_1	rpoB DNA-DIRECTED RNA POLYMERASE (BETA CHAIN) RPOB (TRANSCRIPTASE BETA CHAIN) (RNA POLYMERASE BETA SUBUNIT) 759807:763325 forward MW:129238	Rv0667	129237	1	27	28	37	0.0101	0.254	FDDVKAPVDEcK	0.95	3.8	0.738	2		c11: Carbamidomethyl (+57.02)	711.831	1421.65	1422.66	2	-0.002989	-2.101	106	117	TRUE
normal	normal_1	rpoB DNA-DIRECTED RNA POLYMERASE (BETA CHAIN) RPOB (TRANSCRIPTASE BETA CHAIN) (RNA POLYMERASE BETA SUBUNIT) 759807:763325 forward MW:129238	Rv0667	129237	1	27	28	37	0.0101	0.254	FDDVKAPVDEcK	0.95	3.24	0.745	2		c11: Carbamidomethyl (+57.02)	474.89	1421.65	1422.66	3	-0.002728	-1.917	106	117	TRUE
normal	normal_1	rpoB DNA-DIRECTED RNA POLYMERASE (BETA CHAIN) RPOB (TRANSCRIPTASE BETA CHAIN) (RNA POLYMERASE BETA SUBUNIT) 759807:763325 forward MW:129238	Rv0667	129237	1	27	28	37	0.0101	0.254	FGFSEImR	0.95	2.24	0.507	2		m7: Oxidation (+15.99)	501.74	1001.46	1002.47	2	0.0006714	0.6698	246	253	TRUE
normal	normal_1	rpoB DNA-DIRECTED RNA POLYMERASE (BETA CHAIN) RPOB (TRANSCRIPTASE BETA CHAIN) (RNA POLYMERASE BETA SUBUNIT) 759807:763325 forward MW:129238	Rv0667	129237	1	27	28	37	0.0101	0.254	FGFSEIMR	0.95	2.37	0.556	2			493.742	985.47	986.476	2	0.0004693	0.4757	246	253	TRUE
normal	normal_1	rpoB DNA-DIRECTED RNA POLYMERASE (BETA CHAIN) RPOB (TRANSCRIPTASE BETA CHAIN) (RNA POLYMERASE BETA SUBUNIT) 759807:763325 forward MW:129238	Rv0667	129237	1	27	28	37	0.0101	0.254	GENIPEPGIPESFK	0.95	3.5	0.931	2			757.385	1512.75	1513.75	2	0.00822	5.43	1103	1116	TRUE
normal	normal_1	rpoB DNA-DIRECTED RNA POLYMERASE (BETA CHAIN) RPOB (TRANSCRIPTASE BETA CHAIN) (RNA POLYMERASE BETA SUBUNIT) 759807:763325 forward MW:129238	Rv0667	129237	1	27	28	37	0.0101	0.254	GTFIINGTER	0.95	2.49	0.338	2			554.293	1106.57	1107.58	2	0.0003135	0.2831	158	167	TRUE
normal	normal_1	rpoB DNA-DIRECTED RNA POLYMERASE (BETA CHAIN) RPOB (TRANSCRIPTASE BETA CHAIN) (RNA POLYMERASE BETA SUBUNIT) 759807:763325 forward MW:129238	Rv0667	129237	1	27	28	37	0.0101	0.254	GVPDWAAR	0.95	1.45	0.766	2			436.225	870.435	871.442	2	0.0004675	0.5365	945	952	TRUE
normal	normal_1	rpoB DNA-DIRECTED RNA POLYMERASE (BETA CHAIN) RPOB (TRANSCRIPTASE BETA CHAIN) (RNA POLYMERASE BETA SUBUNIT) 759807:763325 forward MW:129238	Rv0667	129237	1	27	28	37	0.0101	0.254	HVVAQANSPIDADGR	0.95	4.95	0.86	2			775.39	1548.77	1549.77	2	0.0005405	0.3487	533	547	TRUE
normal	normal_1	rpoB DNA-DIRECTED RNA POLYMERASE (BETA CHAIN) RPOB (TRANSCRIPTASE BETA CHAIN) (RNA POLYMERASE BETA SUBUNIT) 759807:763325 forward MW:129238	Rv0667	129237	1	27	28	37	0.0101	0.254	LGAEEITR	0.95	1.93	0.595	2			444.743	887.471	888.479	2	-0.0006321	-0.7114	758	765	TRUE
normal	normal_1	rpoB DNA-DIRECTED RNA POLYMERASE (BETA CHAIN) RPOB (TRANSCRIPTASE BETA CHAIN) (RNA POLYMERASE BETA SUBUNIT) 759807:763325 forward MW:129238	Rv0667	129237	1	27	28	37	0.0101	0.254	LSALGPGGLSR	0.95	3.01	0.483	2			514.299	1026.58	1027.59	2	0.0004895	0.4763	449	459	TRUE
normal	normal_1	rpoB DNA-DIRECTED RNA POLYMERASE (BETA CHAIN) RPOB (TRANSCRIPTASE BETA CHAIN) (RNA POLYMERASE BETA SUBUNIT) 759807:763325 forward MW:129238	Rv0667	129237	1	27	28	37	0.0101	0.254	NESASVEDLA	0.95	2.04	0.422	2			517.736	1033.46	1034.46	2	0.0008791	0.8498	1163	1172	TRUE
normal	normal_1	rpoB DNA-DIRECTED RNA POLYMERASE (BETA CHAIN) RPOB (TRANSCRIPTASE BETA CHAIN) (RNA POLYMERASE BETA SUBUNIT) 759807:763325 forward MW:129238	Rv0667	129237	1	27	28	37	0.0101	0.254	QAVPLVR	0.95	1.39	0.584	2			391.748	781.481	782.488	2	-0.0003834	-0.4899	608	614	TRUE
normal	normal_1	rpoB DNA-DIRECTED RNA POLYMERASE (BETA CHAIN) RPOB (TRANSCRIPTASE BETA CHAIN) (RNA POLYMERASE BETA SUBUNIT) 759807:763325 forward MW:129238	Rv0667	129237	1	27	28	37	0.0101	0.254	QPVTVLLK	0.95	1.69	0.652	2			449.292	896.569	897.577	2	-0.0004214	-0.4694	226	233	TRUE
normal	normal_1	rpoB DNA-DIRECTED RNA POLYMERASE (BETA CHAIN) RPOB (TRANSCRIPTASE BETA CHAIN) (RNA POLYMERASE BETA SUBUNIT) 759807:763325 forward MW:129238	Rv0667	129237	1	27	28	37	0.0101	0.254	RLSALGPGGLSR	0.95	2.35	0.393	2			592.348	1182.68	1183.69	2	-0.001001	-0.8458	448	459	TRUE
normal	normal_1	rpoB DNA-DIRECTED RNA POLYMERASE (BETA CHAIN) RPOB (TRANSCRIPTASE BETA CHAIN) (RNA POLYMERASE BETA SUBUNIT) 759807:763325 forward MW:129238	Rv0667	129237	1	27	28	37	0.0101	0.254	RQPVTVLLK	0.95	2.11	1	2			527.342	1052.67	1053.68	2	-0.0005082	-0.4823	225	233	TRUE
normal	normal_1	rpoB DNA-DIRECTED RNA POLYMERASE (BETA CHAIN) RPOB (TRANSCRIPTASE BETA CHAIN) (RNA POLYMERASE BETA SUBUNIT) 759807:763325 forward MW:129238	Rv0667	129237	1	27	28	37	0.0101	0.254	SEAPLVGTGmELR	0.95	2.68	0.568	2		m10: Oxidation (+15.99)	688.348	1374.68	1375.69	2	-0.0007251	-0.5271	615	627	TRUE
normal	normal_1	rpoB DNA-DIRECTED RNA POLYMERASE (BETA CHAIN) RPOB (TRANSCRIPTASE BETA CHAIN) (RNA POLYMERASE BETA SUBUNIT) 759807:763325 forward MW:129238	Rv0667	129237	1	27	28	37	0.0101	0.254	SEAPLVGTGMELR	0.95	3.57	0.61	2			680.35	1358.69	1359.69	2	-0.0009273	-0.682	615	627	TRUE
normal	normal_1	rpoB DNA-DIRECTED RNA POLYMERASE (BETA CHAIN) RPOB (TRANSCRIPTASE BETA CHAIN) (RNA POLYMERASE BETA SUBUNIT) 759807:763325 forward MW:129238	Rv0667	129237	1	27	28	37	0.0101	0.254	SPGVYFDETIDK	0.95	4.04	0.831	2			685.829	1369.64	1370.65	2	0.003158	2.304	176	187	TRUE
normal	normal_1	rpoB DNA-DIRECTED RNA POLYMERASE (BETA CHAIN) RPOB (TRANSCRIPTASE BETA CHAIN) (RNA POLYMERASE BETA SUBUNIT) 759807:763325 forward MW:129238	Rv0667	129237	1	27	28	37	0.0101	0.254	SQTVFmGDFPmmTEK	0.95	3.08	0.664	2		m6: Oxidation (+15.99), m11: Oxidation (+15.99), m12: Oxidation (+15.99)	898.881	1795.75	1796.75	2	0.001228	0.6833	143	157	TRUE
normal	normal_1	rpoB DNA-DIRECTED RNA POLYMERASE (BETA CHAIN) RPOB (TRANSCRIPTASE BETA CHAIN) (RNA POLYMERASE BETA SUBUNIT) 759807:763325 forward MW:129238	Rv0667	129237	1	27	28	37	0.0101	0.254	SQTVFmGDFPMMTEK	0.95	3.85	0.67	2		m6: Oxidation (+15.99)	882.888	1763.76	1764.76	2	0.004607	2.611	143	157	TRUE
normal	normal_1	rpoB DNA-DIRECTED RNA POLYMERASE (BETA CHAIN) RPOB (TRANSCRIPTASE BETA CHAIN) (RNA POLYMERASE BETA SUBUNIT) 759807:763325 forward MW:129238	Rv0667	129237	1	27	28	37	0.0101	0.254	SQTVFMGDFPmMTEK	0.95	4.37	0.685	2		m11: Oxidation (+15.99)	882.892	1763.77	1764.76	2	0.0123	6.969	143	157	TRUE
normal	normal_1	rpoB DNA-DIRECTED RNA POLYMERASE (BETA CHAIN) RPOB (TRANSCRIPTASE BETA CHAIN) (RNA POLYMERASE BETA SUBUNIT) 759807:763325 forward MW:129238	Rv0667	129237	1	27	28	37	0.0101	0.254	SQTVFMGDFPMMTEK	0.95	4.77	0.756	2			874.891	1747.77	1748.77	2	0.006236	3.566	143	157	TRUE
normal	normal_1	rpoB DNA-DIRECTED RNA POLYMERASE (BETA CHAIN) RPOB (TRANSCRIPTASE BETA CHAIN) (RNA POLYMERASE BETA SUBUNIT) 759807:763325 forward MW:129238	Rv0667	129237	1	27	28	37	0.0101	0.254	SQTVFMGDFPMmTEK	0.95	3.8	0.843	2		m12: Oxidation (+15.99)	882.891	1763.77	1764.76	2	0.009857	5.585	143	157	TRUE
normal	normal_1	rpoB DNA-DIRECTED RNA POLYMERASE (BETA CHAIN) RPOB (TRANSCRIPTASE BETA CHAIN) (RNA POLYMERASE BETA SUBUNIT) 759807:763325 forward MW:129238	Rv0667	129237	1	27	28	37	0.0101	0.254	STGPYSMITQQPLGGK	0.95	3.68	0.747	2			832.922	1663.83	1664.83	2	0.006026	3.62	1039	1054	TRUE
normal	normal_1	rpoB DNA-DIRECTED RNA POLYMERASE (BETA CHAIN) RPOB (TRANSCRIPTASE BETA CHAIN) (RNA POLYMERASE BETA SUBUNIT) 759807:763325 forward MW:129238	Rv0667	129237	1	27	28	37	0.0101	0.254	STGPYSMITQQPLGGK	0.95	3.96	0.738	2			832.922	1663.83	1664.83	2	0.005904	3.546	1039	1054	TRUE
normal	normal_1	rpoB DNA-DIRECTED RNA POLYMERASE (BETA CHAIN) RPOB (TRANSCRIPTASE BETA CHAIN) (RNA POLYMERASE BETA SUBUNIT) 759807:763325 forward MW:129238	Rv0667	129237	1	27	28	37	0.0101	0.254	STGPYSmITQQPLGGK	0.95	3.89	0.768	2		m7: Oxidation (+15.99)	840.918	1679.82	1680.83	2	0.003298	1.962	1039	1054	TRUE
normal	normal_1	rpoB DNA-DIRECTED RNA POLYMERASE (BETA CHAIN) RPOB (TRANSCRIPTASE BETA CHAIN) (RNA POLYMERASE BETA SUBUNIT) 759807:763325 forward MW:129238	Rv0667	129237	1	27	28	37	0.0101	0.254	TAASPSPSRPQSSSNNSVPGAPNR	0.95	2.66	0.394	2			789.392	2365.15	2366.14	3	0.01765	7.461	9	32	TRUE
normal	normal_1	rpoB DNA-DIRECTED RNA POLYMERASE (BETA CHAIN) RPOB (TRANSCRIPTASE BETA CHAIN) (RNA POLYMERASE BETA SUBUNIT) 759807:763325 forward MW:129238	Rv0667	129237	1	27	28	37	0.0101	0.254	TAASPSPSRPQSSSNNSVPGAPNR	0.95	2.64	0.617	2			789.39	2365.15	2366.14	3	0.01198	5.062	9	32	TRUE
normal	normal_1	rpoB DNA-DIRECTED RNA POLYMERASE (BETA CHAIN) RPOB (TRANSCRIPTASE BETA CHAIN) (RNA POLYMERASE BETA SUBUNIT) 759807:763325 forward MW:129238	Rv0667	129237	1	27	28	37	0.0101	0.254	TVGELIQNQIR	0.95	3.64	0.354	2			635.86	1269.71	1270.71	2	0.00188	1.48	374	384	TRUE
normal	normal_1	rpoB DNA-DIRECTED RNA POLYMERASE (BETA CHAIN) RPOB (TRANSCRIPTASE BETA CHAIN) (RNA POLYMERASE BETA SUBUNIT) 759807:763325 forward MW:129238	Rv0667	129237	1	27	28	37	0.0101	0.254	VVVSQLVR	0.95	2.53	0.376	2			450.287	898.56	899.567	2	-0.0001208	-0.1343	168	175	TRUE
normal	normal_1	pks12 Probable polyketide synthase pks12 2294531:2306986 reverse MW:431589	Rv2048c	431571	1	17	17	17	0.00465	0.0446	AFDLFEPGPDR	0.95	3.29	0.735	2			632.305	1262.6	1263.6	2	0.002673	2.115	3643	3653	TRUE
normal	normal_1	pks12 Probable polyketide synthase pks12 2294531:2306986 reverse MW:431589	Rv2048c	431571	1	17	17	17	0.00465	0.0446	AIAANFR	0.95	1.83	0.449	2			381.716	761.418	762.426	2	-0.0006106	-0.8009	1394	1400	TRUE
normal	normal_1	pks12 Probable polyketide synthase pks12 2294531:2306986 reverse MW:431589	Rv2048c	431571	1	17	17	17	0.00465	0.0446	DVLSEFPADR	0.95	3.2	0.493	2			574.784	1147.55	1148.56	2	0.001638	1.426	2087	2096	TRUE
normal	normal_1	pks12 Probable polyketide synthase pks12 2294531:2306986 reverse MW:431589	Rv2048c	431571	1	17	17	17	0.00465	0.0446	GEEIFAEVR	0.95	2.94	0.468	2			525.268	1048.52	1049.53	2	0.001878	1.789	1093	1101	TRUE
normal	normal_1	pks12 Probable polyketide synthase pks12 2294531:2306986 reverse MW:431589	Rv2048c	431571	1	17	17	17	0.00465	0.0446	GEPGEPLWLGSVK	0.95	2.54	0.716	2			684.863	1367.71	1368.72	2	0.003484	2.545	362	374	TRUE
normal	normal_1	pks12 Probable polyketide synthase pks12 2294531:2306986 reverse MW:431589	Rv2048c	431571	1	17	17	17	0.00465	0.0446	GKWDTLR	0.95	1.63	0.56	2			438.241	874.467	875.473	2	0.0003785	0.4324	1527	1533	TRUE
normal	normal_1	pks12 Probable polyketide synthase pks12 2294531:2306986 reverse MW:431589	Rv2048c	431571	1	17	17	17	0.00465	0.0446	GYGYGPAFR	0.95	1.08	0.577	2			494.239	986.463	987.468	2	0.00155	1.57	3090	3098	TRUE
normal	normal_1	pks12 Probable polyketide synthase pks12 2294531:2306986 reverse MW:431589	Rv2048c	431571	1	17	17	17	0.00465	0.0446	IVASIPVKR	0.95	1.95	0.901	2			491.823	981.631	982.641	2	-0.002432	-2.475	4091	4099	TRUE
normal	normal_1	pks12 Probable polyketide synthase pks12 2294531:2306986 reverse MW:431589	Rv2048c	431571	1	17	17	17	0.00465	0.0446	LEPVPNADAPLGPGQVR	0.95	3.97	0.525	2			865.464	1728.91	1729.92	2	-0.0025	-1.445	1373	1389	TRUE
normal	normal_1	pks12 Probable polyketide synthase pks12 2294531:2306986 reverse MW:431589	Rv2048c	431571	1	17	17	17	0.00465	0.0446	LTGMTSSVASGR	0.95	1.95	0.637	2			583.795	1165.58	1166.58	2	-0.001001	-0.858	174	185	TRUE
normal	normal_1	pks12 Probable polyketide synthase pks12 2294531:2306986 reverse MW:431589	Rv2048c	431571	1	17	17	17	0.00465	0.0446	LTGQLSSVASGR	0.95	2.46	0.662	2			588.323	1174.63	1175.64	2	0.001262	1.073	2197	2208	TRUE
normal	normal_1	pks12 Probable polyketide synthase pks12 2294531:2306986 reverse MW:431589	Rv2048c	431571	1	17	17	17	0.00465	0.0446	LVAPGGVFLEMGK	0.95	1.8	0.41	2			659.37	1316.72	1317.72	2	0.008235	6.25	1581	1593	TRUE
normal	normal_1	pks12 Probable polyketide synthase pks12 2294531:2306986 reverse MW:431589	Rv2048c	431571	1	17	17	17	0.00465	0.0446	NLVLVSR	0.95	1.97	0.496	2			400.753	799.492	800.499	2	0.000225	0.2811	1707	1713	TRUE
normal	normal_1	pks12 Probable polyketide synthase pks12 2294531:2306986 reverse MW:431589	Rv2048c	431571	1	17	17	17	0.00465	0.0446	QLLAAVSGSGPDR	0.95	2.58	0.611	2			635.841	1269.67	1270.68	2	-0.0005379	-0.4233	1193	1205	TRUE
normal	normal_1	pks12 Probable polyketide synthase pks12 2294531:2306986 reverse MW:431589	Rv2048c	431571	1	17	17	17	0.00465	0.0446	QTVLFDQAVR	0.95	1.9	0.469	2			588.823	1175.63	1176.64	2	0.000741	0.6298	805	814	TRUE
normal	normal_1	pks12 Probable polyketide synthase pks12 2294531:2306986 reverse MW:431589	Rv2048c	431571	1	17	17	17	0.00465	0.0446	TELAGLPQEIK	0.95	2.57	0.463	2			599.838	1197.66	1198.67	2	-0.0001517	-0.1266	2036	2046	TRUE
normal	normal_1	pks12 Probable polyketide synthase pks12 2294531:2306986 reverse MW:431589	Rv2048c	431571	1	17	17	17	0.00465	0.0446	TTSEDPIAIVGMAcR	0.95	4.46	0.735	2		c14: Carbamidomethyl (+57.02)	810.892	1619.77	1620.77	2	0.003959	2.443	2053	2067	TRUE
normal	normal_1	polA PROBABLE DNA POLYMERASE I POLA 1830665:1833379 forward MW:98473	Rv1629	98474.8	1	4	4	4	0.00109	0.0476	AFYALPAENFK	0.95	2.71	0.667	2			635.826	1269.64	1270.65	2	-0.001335	-1.05	29	39	TRUE
normal	normal_1	polA PROBABLE DNA POLYMERASE I POLA 1830665:1833379 forward MW:98473	Rv1629	98474.8	1	4	4	4	0.00109	0.0476	ANLASVVR	0.95	2.04	0.397	2			415.248	828.482	829.489	2	0.0007866	0.9484	245	252	TRUE
normal	normal_1	polA PROBABLE DNA POLYMERASE I POLA 1830665:1833379 forward MW:98473	Rv1629	98474.8	1	4	4	4	0.00109	0.0476	LSSTEPNLQNIPIR	0.95	2.76	0.253	2			791.435	1580.85	1581.86	2	0.002218	1.402	643	656	TRUE
normal	normal_1	polA PROBABLE DNA POLYMERASE I POLA 1830665:1833379 forward MW:98473	Rv1629	98474.8	1	4	4	4	0.00109	0.0476	SLVDNVDAVR	0.95	2.68	0.304	2			544.292	1086.57	1087.57	2	0.001485	1.366	227	236	TRUE
normal	normal_1	htpG PROBABLE CHAPERONE PROTEIN HTPG (HEAT SHOCK PROTEIN) (HSP90 FAMILY PROTEIN) (HIGH TEMPERATURE PROTEIN G) 2570059:2572002 reverse MW:72961	Rv2299c	72962.8	1	6	6	6	0.00164	0.0927	EEVVDLIGTLAK	0.95	3.08	0.77	2			643.864	1285.71	1286.72	2	-0.0001836	-0.1427	89	100	TRUE
normal	normal_1	htpG PROBABLE CHAPERONE PROTEIN HTPG (HEAT SHOCK PROTEIN) (HSP90 FAMILY PROTEIN) (HIGH TEMPERATURE PROTEIN G) 2570059:2572002 reverse MW:72961	Rv2299c	72962.8	1	6	6	6	0.00164	0.0927	EGLLSDIDNR	0.95	2.95	0.735	2			566.285	1130.56	1131.56	2	-0.001698	-1.501	401	410	TRUE
normal	normal_1	htpG PROBABLE CHAPERONE PROTEIN HTPG (HEAT SHOCK PROTEIN) (HSP90 FAMILY PROTEIN) (HIGH TEMPERATURE PROTEIN G) 2570059:2572002 reverse MW:72961	Rv2299c	72962.8	1	6	6	6	0.00164	0.0927	FAELLAER	0.95	2.94	0.462	2			474.762	947.509	948.515	2	0.001337	1.41	635	642	TRUE
normal	normal_1	htpG PROBABLE CHAPERONE PROTEIN HTPG (HEAT SHOCK PROTEIN) (HSP90 FAMILY PROTEIN) (HIGH TEMPERATURE PROTEIN G) 2570059:2572002 reverse MW:72961	Rv2299c	72962.8	1	6	6	6	0.00164	0.0927	GVVDAQDMSLNVSR	0.95	4.73	0.674	2			745.868	1489.72	1490.73	2	0.00245	1.643	340	353	TRUE
normal	normal_1	htpG PROBABLE CHAPERONE PROTEIN HTPG (HEAT SHOCK PROTEIN) (HSP90 FAMILY PROTEIN) (HIGH TEMPERATURE PROTEIN G) 2570059:2572002 reverse MW:72961	Rv2299c	72962.8	1	6	6	6	0.00164	0.0927	SPHLEAFK	0.95	1.61	0.489	2			464.748	927.481	928.489	2	-0.000173	-0.1863	459	466	TRUE
normal	normal_1	htpG PROBABLE CHAPERONE PROTEIN HTPG (HEAT SHOCK PROTEIN) (HSP90 FAMILY PROTEIN) (HIGH TEMPERATURE PROTEIN G) 2570059:2572002 reverse MW:72961	Rv2299c	72962.8	1	6	6	6	0.00164	0.0927	TFWTQFGR	0.95	1.53	0.639	2			521.76	1041.51	1042.51	2	0.001953	1.873	390	397	TRUE
normal	normal_1	Rv3520c POSSIBLE COENZYME F420-DEPENDENT OXIDOREDUCTASE 3956325:3957368 reverse MW:37617	Rv3520c	37617	0.998	2	3	3	0.00082	0.072	ESPVTSAGPHYR	0.95	1.35	0.42	2			434.215	1299.62	1300.63	3	0.00358	2.752	134	145	TRUE
normal	normal_1	Rv3520c POSSIBLE COENZYME F420-DEPENDENT OXIDOREDUCTASE 3956325:3957368 reverse MW:37617	Rv3520c	37617	0.998	2	3	3	0.00082	0.072	ESPVTSAGPHYR	0.95	2.09	0.598	2			650.821	1299.63	1300.63	2	0.007255	5.578	134	145	TRUE
normal	normal_1	Rv3520c POSSIBLE COENZYME F420-DEPENDENT OXIDOREDUCTASE 3956325:3957368 reverse MW:37617	Rv3520c	37617	0.998	2	3	3	0.00082	0.072	LPLTGEGTTGLGK	0.95	3.02	0.716	2			622.347	1242.68	1243.69	2	-0.002098	-1.687	146	158	TRUE
normal	normal_1	mpt64 IMMUNOGENIC PROTEIN MPT64 (ANTIGEN MPT64/MPB64) 2223343:2224029 reverse MW:24855	Rv1980c	24855.4	0.998	2	2	2	0.000547	0.0921	FLSAATSSTPR	0.95	2.32	0.354	2			569.299	1136.58	1137.59	2	0.0005336	0.4691	77	87	TRUE
normal	normal_1	mpt64 IMMUNOGENIC PROTEIN MPT64 (ANTIGEN MPT64/MPB64) 2223343:2224029 reverse MW:24855	Rv1980c	24855.4	0.998	2	2	2	0.000547	0.0921	SLENYIAQTR	0.95	2.69	0.508	2			597.811	1193.61	1194.61	2	0.002837	2.375	65	74	TRUE
normal	normal_1	Rv3401 CONSERVED HYPOTHETICAL PROTEIN 3818042:3820402 forward MW:87316	Rv3401	87316.2	1	3	3	3	0.00082	0.0407	LLVGDEPFDVR	0.95	2.43	0.488	2			630.334	1258.65	1259.66	2	-0.00292	-2.318	93	103	TRUE
normal	normal_1	Rv3401 CONSERVED HYPOTHETICAL PROTEIN 3818042:3820402 forward MW:87316	Rv3401	87316.2	1	3	3	3	0.00082	0.0407	YGELISHER	0.95	2.42	0.566	2			552.278	1102.54	1103.55	2	0.001196	1.084	104	112	TRUE
normal	normal_1	Rv3401 CONSERVED HYPOTHETICAL PROTEIN 3818042:3820402 forward MW:87316	Rv3401	87316.2	1	3	3	3	0.00082	0.0407	YSGWQGLLDAQR	0.95	3.79	0.76	2			697.348	1392.68	1393.69	2	0.0026	1.866	291	302	TRUE
normal	normal_1	desA1 PROBABLE ACYL-[ACYL-CARRIER PROTEIN] DESATURASE DESA1 (ACYL-[ACP] DESATURASE) (STEAROYL-ACP DESATURASE) (PROTEIN DES) 917734:918750 reverse MW:38770	Rv0824c	38770.2	1	4	4	4	0.00109	0.142	DVSEAAFDLVPNQAmK	0.95	3.89	0.723	2		m15: Oxidation (+15.99)	875.92	1749.82	1750.83	2	0.0001958	0.1118	206	221	TRUE
normal	normal_1	desA1 PROBABLE ACYL-[ACYL-CARRIER PROTEIN] DESATURASE DESA1 (ACYL-[ACP] DESATURASE) (STEAROYL-ACP DESATURASE) (PROTEIN DES) 917734:918750 reverse MW:38770	Rv0824c	38770.2	1	4	4	4	0.00109	0.142	DYLVVTR	0.95	1.91	0.352	2			433.243	864.471	865.478	2	0.0007172	0.8287	116	122	TRUE
normal	normal_1	desA1 PROBABLE ACYL-[ACYL-CARRIER PROTEIN] DESATURASE DESA1 (ACYL-[ACP] DESATURASE) (STEAROYL-ACP DESATURASE) (PROTEIN DES) 917734:918750 reverse MW:38770	Rv0824c	38770.2	1	4	4	4	0.00109	0.142	NYYALGGQDWDPDQSK	0.95	4.92	0.854	2			928.914	1855.81	1856.81	2	0.01127	6.069	45	60	TRUE
normal	normal_1	desA1 PROBABLE ACYL-[ACYL-CARRIER PROTEIN] DESATURASE DESA1 (ACYL-[ACP] DESATURASE) (STEAROYL-ACP DESATURASE) (PROTEIN DES) 917734:918750 reverse MW:38770	Rv0824c	38770.2	1	4	4	4	0.00109	0.142	SVDPVELEK	0.95	2.2	0.34	2			508.269	1014.52	1015.53	2	0.00104	1.024	123	131	TRUE
normal	normal_1	leuA 2-ISOPROPYLMALATE SYNTHASE LEUA (ALPHA-ISOPROPYLMALATE SYNTHASE) (ALPHA-IPM SYNTHETASE) 4153740:4155674 forward MW:70114	Rv3710	70113.1	1	6	6	6	0.00164	0.126	AEVQAIATDGAR	0.95	3.09	0.369	2			601.312	1200.61	1201.62	2	0.0002332	0.1941	186	197	TRUE
normal	normal_1	leuA 2-ISOPROPYLMALATE SYNTHASE LEUA (ALPHA-ISOPROPYLMALATE SYNTHASE) (ALPHA-IPM SYNTHETASE) 4153740:4155674 forward MW:70114	Rv3710	70113.1	1	6	6	6	0.00164	0.126	APLWcAVDLR	0.95	2.92	0.487	2		c5: Carbamidomethyl (+57.02)	600.816	1199.62	1200.62	2	0.00578	4.815	71	80	TRUE
normal	normal_1	leuA 2-ISOPROPYLMALATE SYNTHASE LEUA (ALPHA-ISOPROPYLMALATE SYNTHASE) (ALPHA-IPM SYNTHETASE) 4153740:4155674 forward MW:70114	Rv3710	70113.1	1	6	6	6	0.00164	0.126	DGNQALIDPMSPAR	0.95	4.15	0.701	2			742.864	1483.71	1484.72	2	0.003206	2.159	81	94	TRUE
normal	normal_1	leuA 2-ISOPROPYLMALATE SYNTHASE LEUA (ALPHA-ISOPROPYLMALATE SYNTHASE) (ALPHA-IPM SYNTHETASE) 4153740:4155674 forward MW:70114	Rv3710	70113.1	1	6	6	6	0.00164	0.126	HASDPVTIASPAQPGEAGR	0.95	4.97	0.674	2			620.979	1859.92	1860.92	3	0.002412	1.296	589	607	TRUE
normal	normal_1	leuA 2-ISOPROPYLMALATE SYNTHASE LEUA (ALPHA-ISOPROPYLMALATE SYNTHASE) (ALPHA-IPM SYNTHETASE) 4153740:4155674 forward MW:70114	Rv3710	70113.1	1	6	6	6	0.00164	0.126	IAEGTAGEGGEVSPK	0.95	5.06	0.731	2			701.353	1400.69	1401.69	2	0.01208	8.616	464	478	TRUE
normal	normal_1	leuA 2-ISOPROPYLMALATE SYNTHASE LEUA (ALPHA-ISOPROPYLMALATE SYNTHASE) (ALPHA-IPM SYNTHETASE) 4153740:4155674 forward MW:70114	Rv3710	70113.1	1	6	6	6	0.00164	0.126	IEGcLFGNGER	0.95	2.05	0.494	2		c4: Carbamidomethyl (+57.02)	626.295	1250.58	1251.58	2	0.004244	3.391	308	318	TRUE
normal	normal_1	pstS2 PERIPLASMIC PHOSPHATE-BINDING LIPOPROTEIN PSTS2 (PBP-2) (PSTS2) 1039936:1041048 reverse MW:37864	Rv0932c	37864.5	0.998	2	2	3	0.00082	0.0622	YLDGASNGAWGK	0.95	2.29	0.458	2			619.793	1237.57	1238.58	2	-0.0006306	-0.5092	200	211	TRUE
normal	normal_1	pstS2 PERIPLASMIC PHOSPHATE-BINDING LIPOPROTEIN PSTS2 (PBP-2) (PSTS2) 1039936:1041048 reverse MW:37864	Rv0932c	37864.5	0.998	2	2	3	0.00082	0.0622	YPDATTGTAVR	0.95	2.24	0.68	2			576.289	1150.56	1151.57	2	0.001236	1.073	322	332	TRUE
normal	normal_1	pstS2 PERIPLASMIC PHOSPHATE-BINDING LIPOPROTEIN PSTS2 (PBP-2) (PSTS2) 1039936:1041048 reverse MW:37864	Rv0932c	37864.5	0.998	2	2	3	0.00082	0.0622	YPDATTGTAVR	0.95	2.86	0.639	2			576.29	1150.57	1151.57	2	0.003189	2.77	322	332	TRUE
normal	normal_1	Rv0457c PROBABLE PEPTIDASE 547586:549607 reverse MW:74464	Rv0457c	74466.3	0.998	2	2	2	0.000547	0.0386	ALIGLSPGGSDASIVR	0.95	3.49	0.658	2			756.927	1511.84	1512.84	2	0.007871	5.203	132	147	TRUE
normal	normal_1	Rv0457c PROBABLE PEPTIDASE 547586:549607 reverse MW:74464	Rv0457c	74466.3	0.998	2	2	2	0.000547	0.0386	TPTYDGVLGR	0.95	2.72	0.746	2			539.779	1077.54	1078.55	2	-0.001995	-1.85	459	468	TRUE
normal	normal_1	ppsA PHENOLPTHIOCEROL SYNTHESIS TYPE-I POLYKETIDE SYNTHASE PPSA 3245445:3251075 forward MW:198837	Rv2931	198834	1	11	12	13	0.00355	0.0736	AISLASSPAAGTPSDR	0.95	4.39	0.583	2			750.888	1499.76	1500.77	2	0.002402	1.6	1081	1096	TRUE
normal	normal_1	ppsA PHENOLPTHIOCEROL SYNTHESIS TYPE-I POLYKETIDE SYNTHASE PPSA 3245445:3251075 forward MW:198837	Rv2931	198834	1	11	12	13	0.00355	0.0736	ALDFGLDVGR	0.95	1.78	0.622	2			531.784	1061.55	1062.56	2	0.001694	1.594	1260	1269	TRUE
normal	normal_1	ppsA PHENOLPTHIOCEROL SYNTHESIS TYPE-I POLYKETIDE SYNTHASE PPSA 3245445:3251075 forward MW:198837	Rv2931	198834	1	11	12	13	0.00355	0.0736	DTDDVVTFR	0.95	2.47	0.434	2			534.254	1066.49	1067.5	2	0.0001119	0.1049	931	939	TRUE
normal	normal_1	ppsA PHENOLPTHIOCEROL SYNTHESIS TYPE-I POLYKETIDE SYNTHASE PPSA 3245445:3251075 forward MW:198837	Rv2931	198834	1	11	12	13	0.00355	0.0736	GEGAGVVVLK	0.95	1.69	0.452	2			464.777	927.539	928.546	2	8.831e-05	0.0951	337	346	TRUE
normal	normal_1	ppsA PHENOLPTHIOCEROL SYNTHESIS TYPE-I POLYKETIDE SYNTHASE PPSA 3245445:3251075 forward MW:198837	Rv2931	198834	1	11	12	13	0.00355	0.0736	GFDQVGALSPTGQcR	0.95	3.86	0.644	2		c14: Carbamidomethyl (+57.02)	796.88	1591.75	1592.75	2	0.004044	2.539	311	325	TRUE
normal	normal_1	ppsA PHENOLPTHIOCEROL SYNTHESIS TYPE-I POLYKETIDE SYNTHASE PPSA 3245445:3251075 forward MW:198837	Rv2931	198834	1	11	12	13	0.00355	0.0736	GVHESVAPSALR	0.95	2.07	0.527	2			611.831	1221.65	1222.65	2	-0.0001119	-0.09151	1400	1411	TRUE
normal	normal_1	ppsA PHENOLPTHIOCEROL SYNTHESIS TYPE-I POLYKETIDE SYNTHASE PPSA 3245445:3251075 forward MW:198837	Rv2931	198834	1	11	12	13	0.00355	0.0736	HVTAQLSSSPSDSASSLNEHHR	0.95	1.99	0.275	2			587.531	2346.09	2347.1	4	0.0001475	0.06286	1100	1121	TRUE
normal	normal_1	ppsA PHENOLPTHIOCEROL SYNTHESIS TYPE-I POLYKETIDE SYNTHASE PPSA 3245445:3251075 forward MW:198837	Rv2931	198834	1	11	12	13	0.00355	0.0736	HVTAQLSSSPSDSASSLNEHHR	0.95	5.34	0.625	2			783.04	2346.1	2347.1	3	0.003701	1.577	1100	1121	TRUE
normal	normal_1	ppsA PHENOLPTHIOCEROL SYNTHESIS TYPE-I POLYKETIDE SYNTHASE PPSA 3245445:3251075 forward MW:198837	Rv2931	198834	1	11	12	13	0.00355	0.0736	LIQVVADNR	0.95	3.56	0.574	2			514.298	1026.58	1027.59	2	-0.000265	-0.2579	1072	1080	TRUE
normal	normal_1	ppsA PHENOLPTHIOCEROL SYNTHESIS TYPE-I POLYKETIDE SYNTHASE PPSA 3245445:3251075 forward MW:198837	Rv2931	198834	1	11	12	13	0.00355	0.0736	SELADLTPR	0.95	2.63	0.546	2			501.268	1000.52	1001.53	2	0.002022	2.019	835	843	TRUE
normal	normal_1	ppsA PHENOLPTHIOCEROL SYNTHESIS TYPE-I POLYKETIDE SYNTHASE PPSA 3245445:3251075 forward MW:198837	Rv2931	198834	1	11	12	13	0.00355	0.0736	VVDTQTEWPATGHPR	0.95	1.52	0.357	2			565.281	1692.82	1693.83	3	-0.00208	-1.228	492	506	TRUE
normal	normal_1	ppsA PHENOLPTHIOCEROL SYNTHESIS TYPE-I POLYKETIDE SYNTHASE PPSA 3245445:3251075 forward MW:198837	Rv2931	198834	1	11	12	13	0.00355	0.0736	YPAGSVGSAPR	0.95	2.84	0.661	2			531.275	1060.54	1061.54	2	0.005692	5.362	979	989	TRUE
normal	normal_1	ppsA PHENOLPTHIOCEROL SYNTHESIS TYPE-I POLYKETIDE SYNTHASE PPSA 3245445:3251075 forward MW:198837	Rv2931	198834	1	11	12	13	0.00355	0.0736	YPAGSVGSAPR	0.95	3.53	0.68	2			531.274	1060.53	1061.54	2	0.00435	4.097	979	989	TRUE
normal	normal_1	gdh PROBABLE NAD-DEPENDENT GLUTAMATE DEHYDROGENASE GDH (NAD-GDH) (NAD-DEPENDENT GLUTAMIC DEHYDROGENASE) 2777388:2782262 reverse MW:176902	Rv2476c	176903	1	34	34	38	0.0104	0.244	AAGEScVAVYR	0.95	3.29	0.685	2		c6: Carbamidomethyl (+57.02)	591.781	1181.55	1182.56	2	-0.002376	-2.009	75	85	TRUE
normal	normal_1	gdh PROBABLE NAD-DEPENDENT GLUTAMATE DEHYDROGENASE GDH (NAD-GDH) (NAD-DEPENDENT GLUTAMIC DEHYDROGENASE) 2777388:2782262 reverse MW:176902	Rv2476c	176903	1	34	34	38	0.0104	0.244	AESESDADVGDRANDPVR	0.95	2.23	0.635	2			634.952	1901.83	1902.84	3	-0.0008371	-0.4399	1115	1132	TRUE
normal	normal_1	gdh PROBABLE NAD-DEPENDENT GLUTAMATE DEHYDROGENASE GDH (NAD-GDH) (NAD-DEPENDENT GLUTAMIC DEHYDROGENASE) 2777388:2782262 reverse MW:176902	Rv2476c	176903	1	34	34	38	0.0104	0.244	AFASLVQATLR	0.95	2.64	0.562	2			588.842	1175.67	1176.67	2	0.002283	1.94	742	752	TRUE
normal	normal_1	gdh PROBABLE NAD-DEPENDENT GLUTAMATE DEHYDROGENASE GDH (NAD-GDH) (NAD-DEPENDENT GLUTAMIC DEHYDROGENASE) 2777388:2782262 reverse MW:176902	Rv2476c	176903	1	34	34	38	0.0104	0.244	ANAASLLPVHAmQIK	0.95	2.87	0.542	2		m12: Oxidation (+15.99)	790.436	1578.86	1579.86	2	0.002843	1.8	1235	1249	TRUE
normal	normal_1	gdh PROBABLE NAD-DEPENDENT GLUTAMATE DEHYDROGENASE GDH (NAD-GDH) (NAD-DEPENDENT GLUTAMIC DEHYDROGENASE) 2777388:2782262 reverse MW:176902	Rv2476c	176903	1	34	34	38	0.0104	0.244	AVVDLGSQR	0.95	2.47	0.702	2			472.762	943.509	944.516	2	0.0006642	0.7032	379	387	TRUE
normal	normal_1	gdh PROBABLE NAD-DEPENDENT GLUTAMATE DEHYDROGENASE GDH (NAD-GDH) (NAD-DEPENDENT GLUTAMIC DEHYDROGENASE) 2777388:2782262 reverse MW:176902	Rv2476c	176903	1	34	34	38	0.0104	0.244	DGDDAYLVVAADK	0.95	4.47	0.621	2			676.323	1350.63	1351.64	2	0.001972	1.459	906	918	TRUE
normal	normal_1	gdh PROBABLE NAD-DEPENDENT GLUTAMATE DEHYDROGENASE GDH (NAD-GDH) (NAD-DEPENDENT GLUTAMIC DEHYDROGENASE) 2777388:2782262 reverse MW:176902	Rv2476c	176903	1	34	34	38	0.0104	0.244	EYVDGSVVEHR	0.95	2.48	0.585	2			645.309	1288.6	1289.61	2	-0.001525	-1.182	301	311	TRUE
normal	normal_1	gdh PROBABLE NAD-DEPENDENT GLUTAMATE DEHYDROGENASE GDH (NAD-GDH) (NAD-DEPENDENT GLUTAMIC DEHYDROGENASE) 2777388:2782262 reverse MW:176902	Rv2476c	176903	1	34	34	38	0.0104	0.244	FNELVMR	0.95	2.7	0.558	2			454.737	907.459	908.466	2	0.0006933	0.7631	646	652	TRUE
normal	normal_1	gdh PROBABLE NAD-DEPENDENT GLUTAMATE DEHYDROGENASE GDH (NAD-GDH) (NAD-DEPENDENT GLUTAMIC DEHYDROGENASE) 2777388:2782262 reverse MW:176902	Rv2476c	176903	1	34	34	38	0.0104	0.244	FTPEIR	0.95	1.56	0.451	2			381.711	761.407	762.414	2	0.0001744	0.2288	1327	1332	TRUE
normal	normal_1	gdh PROBABLE NAD-DEPENDENT GLUTAMATE DEHYDROGENASE GDH (NAD-GDH) (NAD-DEPENDENT GLUTAMIC DEHYDROGENASE) 2777388:2782262 reverse MW:176902	Rv2476c	176903	1	34	34	38	0.0104	0.244	IAEDVGVTPIDAVR	0.95	4.13	0.538	2			727.898	1453.78	1454.79	2	0.003232	2.221	1361	1374	TRUE
normal	normal_1	gdh PROBABLE NAD-DEPENDENT GLUTAMATE DEHYDROGENASE GDH (NAD-GDH) (NAD-DEPENDENT GLUTAMIC DEHYDROGENASE) 2777388:2782262 reverse MW:176902	Rv2476c	176903	1	34	34	38	0.0104	0.244	IAEWEHLSASR	0.95	3.15	0.747	2			649.829	1297.64	1298.65	2	0.001326	1.021	1572	1582	TRUE
normal	normal_1	gdh PROBABLE NAD-DEPENDENT GLUTAMATE DEHYDROGENASE GDH (NAD-GDH) (NAD-DEPENDENT GLUTAMIC DEHYDROGENASE) 2777388:2782262 reverse MW:176902	Rv2476c	176903	1	34	34	38	0.0104	0.244	ILIDSLVSAGTVK	0.95	3.54	0.886	2			658.396	1314.78	1315.78	2	0.001736	1.319	1188	1200	TRUE
normal	normal_1	gdh PROBABLE NAD-DEPENDENT GLUTAMATE DEHYDROGENASE GDH (NAD-GDH) (NAD-DEPENDENT GLUTAMIC DEHYDROGENASE) 2777388:2782262 reverse MW:176902	Rv2476c	176903	1	34	34	38	0.0104	0.244	ILIDSLVSAGTVK	0.95	4.06	0.899	2			658.398	1314.78	1315.78	2	0.004421	3.36	1188	1200	TRUE
normal	normal_1	gdh PROBABLE NAD-DEPENDENT GLUTAMATE DEHYDROGENASE GDH (NAD-GDH) (NAD-DEPENDENT GLUTAMIC DEHYDROGENASE) 2777388:2782262 reverse MW:176902	Rv2476c	176903	1	34	34	38	0.0104	0.244	IQGLLTEAAR	0.95	2.91	0.664	2			536.312	1070.61	1071.62	2	0.0001684	0.1571	479	488	TRUE
normal	normal_1	gdh PROBABLE NAD-DEPENDENT GLUTAMATE DEHYDROGENASE GDH (NAD-GDH) (NAD-DEPENDENT GLUTAMIC DEHYDROGENASE) 2777388:2782262 reverse MW:176902	Rv2476c	176903	1	34	34	38	0.0104	0.244	ISPHPTIPLAPTVAER	0.95	3.47	0.725	2			849.982	1697.95	1698.95	2	0.0024	1.413	607	622	TRUE
normal	normal_1	gdh PROBABLE NAD-DEPENDENT GLUTAMATE DEHYDROGENASE GDH (NAD-GDH) (NAD-DEPENDENT GLUTAMIC DEHYDROGENASE) 2777388:2782262 reverse MW:176902	Rv2476c	176903	1	34	34	38	0.0104	0.244	LGTDGLLTAVSQLPR	0.95	3.58	0.536	2			770.942	1539.87	1540.87	2	0.006989	4.535	1517	1531	TRUE
normal	normal_1	gdh PROBABLE NAD-DEPENDENT GLUTAMATE DEHYDROGENASE GDH (NAD-GDH) (NAD-DEPENDENT GLUTAMIC DEHYDROGENASE) 2777388:2782262 reverse MW:176902	Rv2476c	176903	1	34	34	38	0.0104	0.244	LIAAFDHR	0.95	2.16	0.33	2			471.761	941.508	942.516	2	-0.0001565	-0.1661	1007	1014	TRUE
normal	normal_1	gdh PROBABLE NAD-DEPENDENT GLUTAMATE DEHYDROGENASE GDH (NAD-GDH) (NAD-DEPENDENT GLUTAMIC DEHYDROGENASE) 2777388:2782262 reverse MW:176902	Rv2476c	176903	1	34	34	38	0.0104	0.244	LPEVGVAGEGAAAPPVDVSEANR	0.95	6.39	0.704	2			1103.06	2204.12	2205.11	2	0.00786	3.565	454	476	TRUE
normal	normal_1	gdh PROBABLE NAD-DEPENDENT GLUTAMATE DEHYDROGENASE GDH (NAD-GDH) (NAD-DEPENDENT GLUTAMIC DEHYDROGENASE) 2777388:2782262 reverse MW:176902	Rv2476c	176903	1	34	34	38	0.0104	0.244	LTDDDKLLVLAQAR	0.95	4.11	0.509	2			785.944	1569.87	1570.88	2	0.001271	0.8093	270	283	TRUE
normal	normal_1	gdh PROBABLE NAD-DEPENDENT GLUTAMATE DEHYDROGENASE GDH (NAD-GDH) (NAD-DEPENDENT GLUTAMIC DEHYDROGENASE) 2777388:2782262 reverse MW:176902	Rv2476c	176903	1	34	34	38	0.0104	0.244	mQFEDILVR	0.95	3.21	0.649	2		m1: Oxidation (+15.99)	583.798	1165.58	1166.59	2	0.001232	1.056	419	427	TRUE
normal	normal_1	gdh PROBABLE NAD-DEPENDENT GLUTAMATE DEHYDROGENASE GDH (NAD-GDH) (NAD-DEPENDENT GLUTAMIC DEHYDROGENASE) 2777388:2782262 reverse MW:176902	Rv2476c	176903	1	34	34	38	0.0104	0.244	MQFEDILVR	0.95	3.15	0.697	2			575.801	1149.59	1150.59	2	0.001152	1.001	419	427	TRUE
normal	normal_1	gdh PROBABLE NAD-DEPENDENT GLUTAMATE DEHYDROGENASE GDH (NAD-GDH) (NAD-DEPENDENT GLUTAMIC DEHYDROGENASE) 2777388:2782262 reverse MW:176902	Rv2476c	176903	1	34	34	38	0.0104	0.244	MSEWLR	0.95	1.58	0.5	2			411.202	820.39	821.397	2	-0.0004868	-0.5926	1448	1453	TRUE
normal	normal_1	gdh PROBABLE NAD-DEPENDENT GLUTAMATE DEHYDROGENASE GDH (NAD-GDH) (NAD-DEPENDENT GLUTAMIC DEHYDROGENASE) 2777388:2782262 reverse MW:176902	Rv2476c	176903	1	34	34	38	0.0104	0.244	NAVIVPVGAK	0.95	1.65	0.646	2			484.301	966.587	967.593	2	0.0005568	0.5754	836	845	TRUE
normal	normal_1	gdh PROBABLE NAD-DEPENDENT GLUTAMATE DEHYDROGENASE GDH (NAD-GDH) (NAD-DEPENDENT GLUTAMIC DEHYDROGENASE) 2777388:2782262 reverse MW:176902	Rv2476c	176903	1	34	34	38	0.0104	0.244	QALLFLR	0.95	1.93	0.545	2			430.772	859.529	860.535	2	0.001384	1.608	388	394	TRUE
normal	normal_1	gdh PROBABLE NAD-DEPENDENT GLUTAMATE DEHYDROGENASE GDH (NAD-GDH) (NAD-DEPENDENT GLUTAMIC DEHYDROGENASE) 2777388:2782262 reverse MW:176902	Rv2476c	176903	1	34	34	38	0.0104	0.244	RPPLPTGDPAADRDATR	0.95	2.78	0.709	2			602.646	1804.92	1805.93	3	-0.002028	-1.123	852	868	TRUE
normal	normal_1	gdh PROBABLE NAD-DEPENDENT GLUTAMATE DEHYDROGENASE GDH (NAD-GDH) (NAD-DEPENDENT GLUTAMIC DEHYDROGENASE) 2777388:2782262 reverse MW:176902	Rv2476c	176903	1	34	34	38	0.0104	0.244	SLcFDVLAVGEPGESSEQK	0.95	5	0.761	2		c3: Carbamidomethyl (+57.02)	1026.49	2050.96	2051.96	2	0.005924	2.887	1553	1571	TRUE
normal	normal_1	gdh PROBABLE NAD-DEPENDENT GLUTAMATE DEHYDROGENASE GDH (NAD-GDH) (NAD-DEPENDENT GLUTAMIC DEHYDROGENASE) 2777388:2782262 reverse MW:176902	Rv2476c	176903	1	34	34	38	0.0104	0.244	SLISEGGGVYSR	0.95	3.32	0.795	2			612.815	1223.61	1224.62	2	4.983e-05	0.04069	1048	1059	TRUE
normal	normal_1	gdh PROBABLE NAD-DEPENDENT GLUTAMATE DEHYDROGENASE GDH (NAD-GDH) (NAD-DEPENDENT GLUTAMIC DEHYDROGENASE) 2777388:2782262 reverse MW:176902	Rv2476c	176903	1	34	34	38	0.0104	0.244	SPTGELLR	0.95	2.59	0.572	2			436.745	871.476	872.484	2	-5.583e-05	-0.06399	134	141	TRUE
normal	normal_1	gdh PROBABLE NAD-DEPENDENT GLUTAMATE DEHYDROGENASE GDH (NAD-GDH) (NAD-DEPENDENT GLUTAMIC DEHYDROGENASE) 2777388:2782262 reverse MW:176902	Rv2476c	176903	1	34	34	38	0.0104	0.244	SSWSDYDR	0.95	1.15	0.631	2			508.209	1014.4	1015.41	2	-0.001037	-1.021	1040	1047	TRUE
normal	normal_1	gdh PROBABLE NAD-DEPENDENT GLUTAMATE DEHYDROGENASE GDH (NAD-GDH) (NAD-DEPENDENT GLUTAMIC DEHYDROGENASE) 2777388:2782262 reverse MW:176902	Rv2476c	176903	1	34	34	38	0.0104	0.244	TEILGLVK	0.95	2.24	0.804	2			436.776	871.538	872.545	2	0.0003559	0.4079	823	830	TRUE
normal	normal_1	gdh PROBABLE NAD-DEPENDENT GLUTAMATE DEHYDROGENASE GDH (NAD-GDH) (NAD-DEPENDENT GLUTAMIC DEHYDROGENASE) 2777388:2782262 reverse MW:176902	Rv2476c	176903	1	34	34	38	0.0104	0.244	TNYFVTR	0.95	1.73	0.481	2			450.732	899.45	900.457	2	-0.0001451	-0.1611	753	759	TRUE
normal	normal_1	gdh PROBABLE NAD-DEPENDENT GLUTAMATE DEHYDROGENASE GDH (NAD-GDH) (NAD-DEPENDENT GLUTAMIC DEHYDROGENASE) 2777388:2782262 reverse MW:176902	Rv2476c	176903	1	34	34	38	0.0104	0.244	VADGMVYGEGSSGmGVLR	0.95	4.55	0.729	2		m14: Oxidation (+15.99)	900.916	1799.82	1800.83	2	-0.0006622	-0.3677	244	261	TRUE
normal	normal_1	gdh PROBABLE NAD-DEPENDENT GLUTAMATE DEHYDROGENASE GDH (NAD-GDH) (NAD-DEPENDENT GLUTAMIC DEHYDROGENASE) 2777388:2782262 reverse MW:176902	Rv2476c	176903	1	34	34	38	0.0104	0.244	VADGMVYGEGSSGMGVLR	0.95	4.89	0.869	2			892.923	1783.83	1784.83	2	0.006948	3.893	244	261	TRUE
normal	normal_1	gdh PROBABLE NAD-DEPENDENT GLUTAMATE DEHYDROGENASE GDH (NAD-GDH) (NAD-DEPENDENT GLUTAMIC DEHYDROGENASE) 2777388:2782262 reverse MW:176902	Rv2476c	176903	1	34	34	38	0.0104	0.244	VIGEGGNLGVTALGR	0.95	4.12	0.651	2			706.899	1411.78	1412.79	2	0.004363	3.088	1142	1156	TRUE
normal	normal_1	gdh PROBABLE NAD-DEPENDENT GLUTAMATE DEHYDROGENASE GDH (NAD-GDH) (NAD-DEPENDENT GLUTAMIC DEHYDROGENASE) 2777388:2782262 reverse MW:176902	Rv2476c	176903	1	34	34	38	0.0104	0.244	YEIFVYSPR	0.95	2.51	0.663	2			587.301	1172.59	1173.59	2	0.001539	1.311	788	796	TRUE
normal	normal_1	gdh PROBABLE NAD-DEPENDENT GLUTAMATE DEHYDROGENASE GDH (NAD-GDH) (NAD-DEPENDENT GLUTAMIC DEHYDROGENASE) 2777388:2782262 reverse MW:176902	Rv2476c	176903	1	34	34	38	0.0104	0.244	YEIFVYSPR	0.95	3.21	0.586	2			587.302	1172.59	1173.59	2	0.002637	2.247	788	796	TRUE
normal	normal_1	gdh PROBABLE NAD-DEPENDENT GLUTAMATE DEHYDROGENASE GDH (NAD-GDH) (NAD-DEPENDENT GLUTAMIC DEHYDROGENASE) 2777388:2782262 reverse MW:176902	Rv2476c	176903	1	34	34	38	0.0104	0.244	YFPTALR	0.95	1.48	0.723	2			434.24	866.465	867.472	2	0.0002968	0.3421	1318	1324	TRUE
normal	normal_1	gdh PROBABLE NAD-DEPENDENT GLUTAMATE DEHYDROGENASE GDH (NAD-GDH) (NAD-DEPENDENT GLUTAMIC DEHYDROGENASE) 2777388:2782262 reverse MW:176902	Rv2476c	176903	1	34	34	38	0.0104	0.244	YGAYPYAIAVR	0.95	3.25	0.72	2			622.329	1242.64	1243.65	2	0.003248	2.612	290	300	TRUE
normal	normal_1	guaB1 PROBABLE INOSINE-5'-MONOPHOSPHATE DEHYDROGENASE GUAB1(IMP DEHYDROGENASE) (IMPDH) (IMPD) 2092259:2093698 reverse MW:49965	Rv1843c	49964.5	0.998	2	2	2	0.000547	0.0459	AGIYTPATDSAGR	0.95	2.41	0.631	2			640.318	1278.62	1279.63	2	0.0001313	0.1026	203	215	TRUE
normal	normal_1	guaB1 PROBABLE INOSINE-5'-MONOPHOSPHATE DEHYDROGENASE GUAB1(IMP DEHYDROGENASE) (IMPDH) (IMPD) 2092259:2093698 reverse MW:49965	Rv1843c	49964.5	0.998	2	2	2	0.000547	0.0459	TGADNPFDR	0.95	1.72	0.629	2			496.725	991.436	992.443	2	0.0002441	0.2459	397	405	TRUE
normal	normal_1	Rv0198c PROBABLE ZINC METALLOPROTEASE 234516:236507 reverse MW:73914	Rv0198c	73915	1	3	3	3	0.00082	0.0498	IDTLVDNLQEAYR	0.95	3.79	0.729	2			775.396	1548.78	1549.79	2	-0.00113	-0.7294	357	369	TRUE
normal	normal_1	Rv0198c PROBABLE ZINC METALLOPROTEASE 234516:236507 reverse MW:73914	Rv0198c	73915	1	3	3	3	0.00082	0.0498	MFGLVYGGESR	0.95	3.34	0.719	2			608.295	1214.58	1215.58	2	0.0006756	0.5558	183	193	TRUE
normal	normal_1	Rv0198c PROBABLE ZINC METALLOPROTEASE 234516:236507 reverse MW:73914	Rv0198c	73915	1	3	3	3	0.00082	0.0498	TLTGAQQLR	0.95	1.75	0.431	2			494.282	986.55	987.558	2	-0.0008643	-0.8752	314	322	TRUE
normal	normal_1	fixB PROBABLE ELECTRON TRANSFER FLAVOPROTEIN (ALPHA-SUBUNIT) FIXB (ALPHA-ETF) (ELECTRON TRANSFER FLAVOPROTEIN LARGE SUBUNIT) (ETFLS) 3387075:3388031 reverse MW:31691	Rv3028c	31690	1	3	3	3	0.00082	0.126	AAVDSGYYPGQFQVGQTGK	0.95	4.94	0.797	2			986.973	1971.93	1972.94	2	-0.0008894	-0.4508	233	251	TRUE
normal	normal_1	fixB PROBABLE ELECTRON TRANSFER FLAVOPROTEIN (ALPHA-SUBUNIT) FIXB (ALPHA-ETF) (ELECTRON TRANSFER FLAVOPROTEIN LARGE SUBUNIT) (ETFLS) 3387075:3388031 reverse MW:31691	Rv3028c	31690	1	3	3	3	0.00082	0.126	IYVAESDLVDK	0.95	1.69	0.523	2			626.329	1250.64	1251.65	2	0.004203	3.358	58	68	TRUE
normal	normal_1	fixB PROBABLE ELECTRON TRANSFER FLAVOPROTEIN (ALPHA-SUBUNIT) FIXB (ALPHA-ETF) (ELECTRON TRANSFER FLAVOPROTEIN LARGE SUBUNIT) (ETFLS) 3387075:3388031 reverse MW:31691	Rv3028c	31690	1	3	3	3	0.00082	0.126	VSAELITAAR	0.95	2.77	0.44	2			515.798	1029.58	1030.59	2	-0.0004754	-0.4613	18	27	TRUE
normal	normal_1	accD5 PROBABLE PROPIONYL-CoA CARBOXYLASE BETA CHAIN 5 ACCD5 (PCCASE) (PROPANOYL-COA:CARBON DIOXIDE LIGASE) 3662062:3663708 forward MW:59354	Rv3280	59354.9	1	5	5	6	0.00164	0.113	ELLSYLPPNNSTDAPR	0.95	3.16	0.726	2			893.953	1785.89	1786.9	2	0.002438	1.364	264	279	TRUE
normal	normal_1	accD5 PROBABLE PROPIONYL-CoA CARBOXYLASE BETA CHAIN 5 ACCD5 (PCCASE) (PROPANOYL-COA:CARBON DIOXIDE LIGASE) 3662062:3663708 forward MW:59354	Rv3280	59354.9	1	5	5	6	0.00164	0.113	LLYAYGEATVPK	0.95	0.788	0.756	2			662.862	1323.71	1324.71	2	0.001388	1.048	412	423	TRUE
normal	normal_1	accD5 PROBABLE PROPIONYL-CoA CARBOXYLASE BETA CHAIN 5 ACCD5 (PCCASE) (PROPANOYL-COA:CARBON DIOXIDE LIGASE) 3662062:3663708 forward MW:59354	Rv3280	59354.9	1	5	5	6	0.00164	0.113	LLYAYGEATVPK	0.95	3.65	0.782	2			662.863	1323.71	1324.71	2	0.003463	2.614	412	423	TRUE
normal	normal_1	accD5 PROBABLE PROPIONYL-CoA CARBOXYLASE BETA CHAIN 5 ACCD5 (PCCASE) (PROPANOYL-COA:CARBON DIOXIDE LIGASE) 3662062:3663708 forward MW:59354	Rv3280	59354.9	1	5	5	6	0.00164	0.113	LQQEYEDTLVNPYVAAER	0.95	5.91	0.673	2			1069.52	2137.03	2138.04	2	-0.004454	-2.083	491	508	TRUE
normal	normal_1	accD5 PROBABLE PROPIONYL-CoA CARBOXYLASE BETA CHAIN 5 ACCD5 (PCCASE) (PROPANOYL-COA:CARBON DIOXIDE LIGASE) 3662062:3663708 forward MW:59354	Rv3280	59354.9	1	5	5	6	0.00164	0.113	REESLHPVGEDAVEK	0.95	4.47	0.631	2			847.921	1693.83	1694.83	2	0.001073	0.633	36	50	TRUE
normal	normal_1	accD5 PROBABLE PROPIONYL-CoA CARBOXYLASE BETA CHAIN 5 ACCD5 (PCCASE) (PROPANOYL-COA:CARBON DIOXIDE LIGASE) 3662062:3663708 forward MW:59354	Rv3280	59354.9	1	5	5	6	0.00164	0.113	RREESLHPVGEDAVEK	0.95	2.45	0.476	2			617.654	1849.94	1850.94	3	0.01086	5.867	35	50	TRUE
normal	normal_1	rplP PROBABLE 50S RIBOSOMAL PROTEIN L16 RPLP 805110:805526 forward MW:15692	Rv0708	15692.6	0.998	2	2	2	0.000547	0.159	IITREEQF	0.95	1.79	0.648	2			518.277	1034.54	1035.55	2	-1.341e-06	-0.001295	131	138	TRUE
normal	normal_1	rplP PROBABLE 50S RIBOSOMAL PROTEIN L16 RPLP 805110:805526 forward MW:15692	Rv0708	15692.6	0.998	2	2	2	0.000547	0.159	VLFELSYPNEGVAR	0.95	3.55	0.661	2			797.418	1592.82	1593.83	2	0.002369	1.487	102	115	TRUE
normal	normal_1	rne POSSIBLE RIBONUCLEASE E RNE 2742123:2744984 reverse MW:103391	Rv2444c	103391	1	6	6	7	0.00191	0.0787	AMAAGLSSLAGR	0.95	3.45	0.602	2			552.795	1103.58	1104.58	2	-0.0003568	-0.323	814	825	TRUE
normal	normal_1	rne POSSIBLE RIBONUCLEASE E RNE 2742123:2744984 reverse MW:103391	Rv2444c	103391	1	6	6	7	0.00191	0.0787	FLVYVPGASSTGISR	0.95	3.92	0.729	2			777.422	1552.83	1553.83	2	0.005204	3.349	460	474	TRUE
normal	normal_1	rne POSSIBLE RIBONUCLEASE E RNE 2742123:2744984 reverse MW:103391	Rv2444c	103391	1	6	6	7	0.00191	0.0787	GEQGGSDGDPVDQQSEPR	0.95	5.1	0.754	2			929.402	1856.79	1857.78	2	0.01161	6.25	172	189	TRUE
normal	normal_1	rne POSSIBLE RIBONUCLEASE E RNE 2742123:2744984 reverse MW:103391	Rv2444c	103391	1	6	6	7	0.00191	0.0787	LmLETQETR	0.95	1.64	0.574	2		m2: Oxidation (+15.99)	568.784	1135.55	1136.56	2	-0.0006783	-0.5968	96	104	TRUE
normal	normal_1	rne POSSIBLE RIBONUCLEASE E RNE 2742123:2744984 reverse MW:103391	Rv2444c	103391	1	6	6	7	0.00191	0.0787	LMLETQETR	0.95	2.54	0.454	2			560.787	1119.56	1120.57	2	-2.595e-05	-0.02316	96	104	TRUE
normal	normal_1	rne POSSIBLE RIBONUCLEASE E RNE 2742123:2744984 reverse MW:103391	Rv2444c	103391	1	6	6	7	0.00191	0.0787	LTTQVSLAGR	0.95	1.94	0.525	2			523.304	1044.59	1045.6	2	0.001098	1.05	450	459	TRUE
normal	normal_1	rne POSSIBLE RIBONUCLEASE E RNE 2742123:2744984 reverse MW:103391	Rv2444c	103391	1	6	6	7	0.00191	0.0787	NNLEAAEEIVR	0.95	2.36	0.539	2			629.325	1256.64	1257.64	2	-0.0008424	-0.6698	667	677	TRUE
normal	normal_1	glnA2 PROBABLE GLUTAMINE SYNTHETASE GLNA2 (GLUTAMINE SYNTHASE) (GS-II) 2492402:2493742 reverse MW:49608	Rv2222c	49607.8	1	4	5	6	0.00164	0.0964	ELPSSLDSALR	0.95	2.71	0.515	2			594.318	1186.62	1187.63	2	0.002574	2.167	390	400	TRUE
normal	normal_1	glnA2 PROBABLE GLUTAMINE SYNTHETASE GLNA2 (GLUTAMINE SYNTHASE) (GS-II) 2492402:2493742 reverse MW:49608	Rv2222c	49607.8	1	4	5	6	0.00164	0.0964	ELPSSLDSALR	0.95	2.44	0.579	2			594.318	1186.62	1187.63	2	0.001842	1.551	390	400	TRUE
normal	normal_1	glnA2 PROBABLE GLUTAMINE SYNTHETASE GLNA2 (GLUTAMINE SYNTHASE) (GS-II) 2492402:2493742 reverse MW:49608	Rv2222c	49607.8	1	4	5	6	0.00164	0.0964	LVQGGEAPTAASWGAANR	0.95	2.28	0.668	2			585.964	1754.87	1755.88	3	0.000984	0.5604	299	316	TRUE
normal	normal_1	glnA2 PROBABLE GLUTAMINE SYNTHETASE GLNA2 (GLUTAMINE SYNTHASE) (GS-II) 2492402:2493742 reverse MW:49608	Rv2222c	49607.8	1	4	5	6	0.00164	0.0964	LVQGGEAPTAASWGAANR	0.95	4.95	0.721	2			878.442	1754.87	1755.88	2	-0.001566	-0.8919	299	316	TRUE
normal	normal_1	glnA2 PROBABLE GLUTAMINE SYNTHETASE GLNA2 (GLUTAMINE SYNTHASE) (GS-II) 2492402:2493742 reverse MW:49608	Rv2222c	49607.8	1	4	5	6	0.00164	0.0964	QKEFVLR	0.95	1.59	0.466	2			460.272	918.528	919.536	2	-0.0003539	-0.3848	4	10	TRUE
normal	normal_1	glnA2 PROBABLE GLUTAMINE SYNTHETASE GLNA2 (GLUTAMINE SYNTHASE) (GS-II) 2492402:2493742 reverse MW:49608	Rv2222c	49607.8	1	4	5	6	0.00164	0.0964	TEWANYR	0.95	1.7	0.515	2			470.219	938.424	939.432	2	-3.572e-05	-0.03802	426	432	TRUE
normal	normal_1	Rv3127 CONSERVED HYPOTHETICAL PROTEIN 3492147:3493181 forward MW:38521	Rv3127	38520.4	1	4	4	4	0.00109	0.131	NAVLLAcR	0.95	1.67	0.394	2		c7: Carbamidomethyl (+57.02)	458.755	915.495	916.503	2	-0.001555	-1.696	4	11	TRUE
normal	normal_1	Rv3127 CONSERVED HYPOTHETICAL PROTEIN 3492147:3493181 forward MW:38521	Rv3127	38520.4	1	4	4	4	0.00109	0.131	RPLDSVLQIR	0.95	3.13	0.555	2			598.858	1195.7	1196.71	2	-0.001748	-1.461	312	321	TRUE
normal	normal_1	Rv3127 CONSERVED HYPOTHETICAL PROTEIN 3492147:3493181 forward MW:38521	Rv3127	38520.4	1	4	4	4	0.00109	0.131	VGIAPPLAAVPAPTPR	0.95	3.59	0.756	2			763.96	1525.91	1526.91	2	0.006977	4.569	296	311	TRUE
normal	normal_1	Rv3127 CONSERVED HYPOTHETICAL PROTEIN 3492147:3493181 forward MW:38521	Rv3127	38520.4	1	4	4	4	0.00109	0.131	VLVLSTPSDTR	0.95	2.5	0.693	2			594.335	1186.66	1187.66	2	0.0003537	0.2978	230	240	TRUE
normal	normal_1	cbs Probable cystathionine beta-synthase CBS (Serine sulfhydrase) (Beta-thionase) (Hemoprotein H-450) 1201717:1203111 forward MW:48635	Rv1077	48634.5	0.998	2	2	2	0.000547	0.0647	LDGSTEQSTVGDVLR	0.95	4.77	0.667	2			788.894	1575.77	1576.78	2	-0.0007367	-0.4672	321	335	TRUE
normal	normal_1	cbs Probable cystathionine beta-synthase CBS (Serine sulfhydrase) (Beta-thionase) (Hemoprotein H-450) 1201717:1203111 forward MW:48635	Rv1077	48634.5	0.998	2	2	2	0.000547	0.0647	LNSVVPDGAGTVAAK	0.95	3.34	0.715	2			699.883	1397.75	1398.76	2	-0.0003756	-0.2685	19	33	TRUE
normal	normal_1	thiC PROBABLE THIAMINE BIOSYNTHESIS PROTEIN THIC 508582:510225 reverse MW:59898	Rv0423c	59898.1	1	3	3	3	0.00082	0.0841	EFHDETLPAEPAK	0.95	2.83	0.64	2			742.357	1482.7	1483.71	2	0.0001666	0.1123	471	483	TRUE
normal	normal_1	thiC PROBABLE THIAMINE BIOSYNTHESIS PROTEIN THIC 508582:510225 reverse MW:59898	Rv0423c	59898.1	1	3	3	3	0.00082	0.0841	EIEAPGSGATLQVPFR	0.95	3.9	0.649	2			836.441	1670.87	1671.87	2	0.004069	2.434	23	38	TRUE
normal	normal_1	thiC PROBABLE THIAMINE BIOSYNTHESIS PROTEIN THIC 508582:510225 reverse MW:59898	Rv0423c	59898.1	1	3	3	3	0.00082	0.0841	NSPVPVGTVPIYQALEK	0.95	3.61	0.718	2			906.499	1810.98	1811.99	2	0.0001801	0.0994	193	209	TRUE
normal	normal_1	Rv3868 CONSERVED HYPOTHETICAL PROTEIN 4343314:4345035 forward MW:62426	Rv3868	62426.9	1	3	3	3	0.00082	0.0436	LTEANDSPAGEAcAR	0.95	4.15	0.812	2		c13: Carbamidomethyl (+57.02)	781.355	1560.7	1561.69	2	0.01221	7.815	192	206	TRUE
normal	normal_1	Rv3868 CONSERVED HYPOTHETICAL PROTEIN 4343314:4345035 forward MW:62426	Rv3868	62426.9	1	3	3	3	0.00082	0.0436	RLTEANDSPAGEAcAR	0.95	3.08	0.43	2		c14: Carbamidomethyl (+57.02)	573.273	1716.8	1717.79	3	0.01345	7.829	191	206	TRUE
normal	normal_1	Rv3868 CONSERVED HYPOTHETICAL PROTEIN 4343314:4345035 forward MW:62426	Rv3868	62426.9	1	3	3	3	0.00082	0.0436	WTDVIDQVK	0.95	2.4	0.302	2			552.29	1102.57	1103.57	2	0.00031	0.2809	149	157	TRUE
normal	normal_1	TB39.8 CONSERVED HYPOTHETICAL PROTEIN TB39.8 23861:25444 reverse MW:56880	Rv0020c	56880.2	1	3	3	3	0.00082	0.0702	LGHSEIIVR	0.95	2.31	0.47	2			512.3	1022.59	1023.59	2	-0.001215	-1.187	517	525	TRUE
normal	normal_1	TB39.8 CONSERVED HYPOTHETICAL PROTEIN TB39.8 23861:25444 reverse MW:56880	Rv0020c	56880.2	1	3	3	3	0.00082	0.0702	QDYGGGADYTR	0.95	3.2	0.899	2			601.756	1201.5	1202.51	2	-0.002027	-1.686	368	378	TRUE
normal	normal_1	TB39.8 CONSERVED HYPOTHETICAL PROTEIN TB39.8 23861:25444 reverse MW:56880	Rv0020c	56880.2	1	3	3	3	0.00082	0.0702	VPGYAPQGGGYAEPAGR	0.95	3.43	0.792	2			823.901	1645.79	1646.79	2	0.002135	1.297	385	401	TRUE
normal	normal_1	pks5 Probable polyketide synthase pks5 1722083:1728409 reverse MW:223892	Rv1527c	223887	1	24	26	28	0.00765	0.146	AAGAQIYATAGNEK	0.95	4.33	0.794	2			682.842	1363.67	1364.68	2	-0.003374	-2.473	1581	1594	TRUE
normal	normal_1	pks5 Probable polyketide synthase pks5 1722083:1728409 reverse MW:223892	Rv1527c	223887	1	24	26	28	0.00765	0.146	ALETIELVR	0.95	3	0.554	2			522.31	1042.61	1043.61	2	0.003439	3.295	1804	1812	TRUE
normal	normal_1	pks5 Probable polyketide synthase pks5 1722083:1728409 reverse MW:223892	Rv1527c	223887	1	24	26	28	0.00765	0.146	ASYVDVDEQTGAESVAR	0.95	5.34	0.748	2			898.921	1795.83	1796.83	2	0.004774	2.657	1360	1376	TRUE
normal	normal_1	pks5 Probable polyketide synthase pks5 1722083:1728409 reverse MW:223892	Rv1527c	223887	1	24	26	28	0.00765	0.146	DLVAAWEQR	0.95	3.09	0.543	2			544.28	1086.55	1087.55	2	-0.000242	-0.2225	716	724	TRUE
normal	normal_1	pks5 Probable polyketide synthase pks5 1722083:1728409 reverse MW:223892	Rv1527c	223887	1	24	26	28	0.00765	0.146	EAIAIDPQHR	0.95	2.37	0.524	2			575.304	1148.59	1149.6	2	-0.001101	-0.9575	96	105	TRUE
normal	normal_1	pks5 Probable polyketide synthase pks5 1722083:1728409 reverse MW:223892	Rv1527c	223887	1	24	26	28	0.00765	0.146	EIPEITAQEPR	0.95	2.77	0.672	2			641.836	1281.66	1282.66	2	0.0001641	0.1279	1310	1320	TRUE
normal	normal_1	pks5 Probable polyketide synthase pks5 1722083:1728409 reverse MW:223892	Rv1527c	223887	1	24	26	28	0.00765	0.146	EVATGEPPYPPAVGQDDR	0.95	4.01	0.608	2			949.452	1896.89	1897.89	2	0.00383	2.018	526	543	TRUE
normal	normal_1	pks5 Probable polyketide synthase pks5 1722083:1728409 reverse MW:223892	Rv1527c	223887	1	24	26	28	0.00765	0.146	EVATGEPPYPPAVGQDDR	0.95	4.26	0.608	2			949.449	1896.88	1897.89	2	-0.001785	-0.9406	526	543	TRUE
normal	normal_1	pks5 Probable polyketide synthase pks5 1722083:1728409 reverse MW:223892	Rv1527c	223887	1	24	26	28	0.00765	0.146	FASGSALGMLSATGR	0.95	4.65	0.669	2			713.363	1424.71	1425.72	2	0.003984	2.794	221	235	TRUE
normal	normal_1	pks5 Probable polyketide synthase pks5 1722083:1728409 reverse MW:223892	Rv1527c	223887	1	24	26	28	0.00765	0.146	FLAELVDLPR	0.95	3.3	0.527	2			586.838	1171.66	1172.67	2	0.001203	1.026	2015	2024	TRUE
normal	normal_1	pks5 Probable polyketide synthase pks5 1722083:1728409 reverse MW:223892	Rv1527c	223887	1	24	26	28	0.00765	0.146	GLADLMcDK	0.95	2.69	0.749	2		c7: Carbamidomethyl (+57.02)	511.736	1021.46	1022.46	2	-0.0005303	-0.5187	2089	2097	TRUE
normal	normal_1	pks5 Probable polyketide synthase pks5 1722083:1728409 reverse MW:223892	Rv1527c	223887	1	24	26	28	0.00765	0.146	GLQLGTGASQASER	0.95	3.65	0.657	2			687.855	1373.7	1374.7	2	0.005094	3.706	1179	1192	TRUE
normal	normal_1	pks5 Probable polyketide synthase pks5 1722083:1728409 reverse MW:223892	Rv1527c	223887	1	24	26	28	0.00765	0.146	GTAANQDGHTVNIATPSR	0.95	2.71	0.523	2			603.965	1808.87	1809.88	3	-0.004517	-2.496	276	293	TRUE
normal	normal_1	pks5 Probable polyketide synthase pks5 1722083:1728409 reverse MW:223892	Rv1527c	223887	1	24	26	28	0.00765	0.146	GTAANQDGHTVNIATPSR	0.95	5.05	0.75	2			905.446	1808.88	1809.88	2	0.0002569	0.1419	276	293	TRUE
normal	normal_1	pks5 Probable polyketide synthase pks5 1722083:1728409 reverse MW:223892	Rv1527c	223887	1	24	26	28	0.00765	0.146	ISATEINTTVR	0.95	2.62	0.382	2			602.831	1203.65	1204.65	2	0.001465	1.216	2078	2088	TRUE
normal	normal_1	pks5 Probable polyketide synthase pks5 1722083:1728409 reverse MW:223892	Rv1527c	223887	1	24	26	28	0.00765	0.146	LAADRDAPAPA	0.95	1.54	0.526	2			534.279	1066.54	1067.55	2	0.003293	3.085	2098	2108	TRUE
normal	normal_1	pks5 Probable polyketide synthase pks5 1722083:1728409 reverse MW:223892	Rv1527c	223887	1	24	26	28	0.00765	0.146	LILDVPHAGR	0.95	1.78	0.558	2			545.824	1089.63	1090.64	2	0.003727	3.417	1739	1748	TRUE
normal	normal_1	pks5 Probable polyketide synthase pks5 1722083:1728409 reverse MW:223892	Rv1527c	223887	1	24	26	28	0.00765	0.146	LPGGIDSPDR	0.95	1.69	0.588	2			513.764	1025.51	1026.52	2	-0.000214	-0.2085	26	35	TRUE
normal	normal_1	pks5 Probable polyketide synthase pks5 1722083:1728409 reverse MW:223892	Rv1527c	223887	1	24	26	28	0.00765	0.146	LVTAATATGLPLR	0.95	4.04	0.791	2			642.389	1282.76	1283.77	2	0.003308	2.577	1834	1846	TRUE
normal	normal_1	pks5 Probable polyketide synthase pks5 1722083:1728409 reverse MW:223892	Rv1527c	223887	1	24	26	28	0.00765	0.146	NDQWYTAR	0.95	1.65	0.612	2			527.241	1052.47	1053.47	2	0.0004213	0.3999	1391	1398	TRUE
normal	normal_1	pks5 Probable polyketide synthase pks5 1722083:1728409 reverse MW:223892	Rv1527c	223887	1	24	26	28	0.00765	0.146	QLLAASGEDETAWR	0.95	3.23	0.831	2			773.881	1545.75	1546.75	2	0.005306	3.431	1377	1390	TRUE
normal	normal_1	pks5 Probable polyketide synthase pks5 1722083:1728409 reverse MW:223892	Rv1527c	223887	1	24	26	28	0.00765	0.146	QTTVVDHAEAGMR	0.95	3.35	0.78	2			707.842	1413.67	1414.67	2	0.001871	1.323	1410	1422	TRUE
normal	normal_1	pks5 Probable polyketide synthase pks5 1722083:1728409 reverse MW:223892	Rv1527c	223887	1	24	26	28	0.00765	0.146	QVGLILR	0.95	1.73	0.491	2			399.764	797.513	798.52	2	0.000199	0.2493	2038	2044	TRUE
normal	normal_1	pks5 Probable polyketide synthase pks5 1722083:1728409 reverse MW:223892	Rv1527c	223887	1	24	26	28	0.00765	0.146	REQPLPHGLR	0.95	2.73	0.351	2			601.843	1201.67	1202.68	2	0.00258	2.145	841	850	TRUE
normal	normal_1	pks5 Probable polyketide synthase pks5 1722083:1728409 reverse MW:223892	Rv1527c	223887	1	24	26	28	0.00765	0.146	REQPLPHGLR	0.95	2.67	0.729	2			401.564	1201.67	1202.68	3	0.001712	1.424	841	850	TRUE
normal	normal_1	pks5 Probable polyketide synthase pks5 1722083:1728409 reverse MW:223892	Rv1527c	223887	1	24	26	28	0.00765	0.146	RLPDALADGDR	0.95	2.9	0.683	2			599.813	1197.61	1198.62	2	0.001564	1.305	259	269	TRUE
normal	normal_1	pks5 Probable polyketide synthase pks5 1722083:1728409 reverse MW:223892	Rv1527c	223887	1	24	26	28	0.00765	0.146	SLDMSAAALAGMR	0.95	3.38	0.658	2			647.318	1292.62	1293.63	2	-0.0003363	-0.26	828	840	TRUE
normal	normal_1	pks5 Probable polyketide synthase pks5 1722083:1728409 reverse MW:223892	Rv1527c	223887	1	24	26	28	0.00765	0.146	SLDMSAAALAGmR	0.95	3.19	0.767	2		m12: Oxidation (+15.99)	655.318	1308.62	1309.62	2	0.004382	3.346	828	840	TRUE
normal	normal_1	pks5 Probable polyketide synthase pks5 1722083:1728409 reverse MW:223892	Rv1527c	223887	1	24	26	28	0.00765	0.146	SVEFAEQIR	0.95	1.58	0.592	2			539.78	1077.55	1078.55	2	0.0002801	0.2597	1612	1620	FALSE	Rv2940c
normal	normal_1	pks5 Probable polyketide synthase pks5 1722083:1728409 reverse MW:223892	Rv1527c	223887	1	24	26	28	0.00765	0.146	SVEFAEQIR	0.95	1.87	0.53	2			539.781	1077.55	1078.55	2	0.001867	1.731	1612	1620	FALSE	Rv2940c
normal	normal_1	pks5 Probable polyketide synthase pks5 1722083:1728409 reverse MW:223892	Rv1527c	223887	1	24	26	28	0.00765	0.146	SVEFAEQIRR	0.948	2.29	0.282	2			617.831	1233.65	1234.65	2	0.0009867	0.7992	1612	1621	FALSE	Rv2940c
normal	normal_1	pks5 Probable polyketide synthase pks5 1722083:1728409 reverse MW:223892	Rv1527c	223887	1	24	26	28	0.00765	0.146	VTPVAVIGMGcR	0.95	3.57	0.685	2		c11: Carbamidomethyl (+57.02)	630.334	1258.65	1259.66	2	0.000925	0.7343	14	25	FALSE	Rv2940c
normal	normal_1	pks5 Probable polyketide synthase pks5 1722083:1728409 reverse MW:223892	Rv1527c	223887	1	24	26	28	0.00765	0.146	VTPVAVIGMGcR	0.95	3.95	0.664	2		c11: Carbamidomethyl (+57.02)	630.334	1258.65	1259.66	2	-5.16e-05	-0.04097	14	25	FALSE	Rv2940c
normal	normal_1	pks5 Probable polyketide synthase pks5 1722083:1728409 reverse MW:223892	Rv1527c	223887	1	24	26	28	0.00765	0.146	VTPVAVIGmGcR	0.95	3.75	0.802	2		m9: Oxidation (+15.99), c11: Carbamidomethyl (+57.02)	638.332	1274.65	1275.65	2	0.002104	1.649	14	25	FALSE	Rv2940c
normal	normal_1	ideR IRON-DEPENDENT REPRESSOR AND ACTIVATOR IDER 3023565:3024257 forward MW:25233	Rv2711	25232	0.998	2	2	2	0.000547	0.122	LDQSGPTVSQTVSR	0.95	4.19	0.632	2			737.88	1473.75	1474.75	2	0.003231	2.191	34	47	TRUE
normal	normal_1	ideR IRON-DEPENDENT REPRESSOR AND ACTIVATOR IDER 3023565:3024257 forward MW:25233	Rv2711	25232	0.998	2	2	2	0.000547	0.122	TIYDLEEEGVTPLR	0.95	3.38	0.381	2			817.919	1633.82	1634.83	2	0.003656	2.236	14	27	TRUE
normal	normal_1	guaA PROBABLE GMP SYNTHASE [GLUTAMINE-HYDROLYZING] GUAA (GLUTAMINE AMIDOTRANSFERASE) (GMP SYNTHETASE) 3812501:3814078 reverse MW:56060	Rv3396c	56058.7	1	3	3	3	0.00082	0.0552	ELGLPEEIVAR	0.95	2.64	0.483	2			613.344	1224.67	1225.68	2	0.00211	1.721	389	399	TRUE
normal	normal_1	guaA PROBABLE GMP SYNTHASE [GLUTAMINE-HYDROLYZING] GUAA (GLUTAMINE AMIDOTRANSFERASE) (GMP SYNTHETASE) 3812501:3814078 reverse MW:56060	Rv3396c	56058.7	1	3	3	3	0.00082	0.0552	ITNEVAEVNR	0.95	3.25	0.68	2			572.801	1143.59	1144.6	2	-0.001482	-1.295	500	509	TRUE
normal	normal_1	guaA PROBABLE GMP SYNTHASE [GLUTAMINE-HYDROLYZING] GUAA (GLUTAMINE AMIDOTRANSFERASE) (GMP SYNTHETASE) 3812501:3814078 reverse MW:56060	Rv3396c	56058.7	1	3	3	3	0.00082	0.0552	VPYEVLER	0.95	2.18	0.636	2			502.775	1003.53	1004.54	2	0.001077	1.072	488	495	TRUE
normal	normal_1	pca PROBABLE PYRUVATE CARBOXYLASE PCA (PYRUVIC CARBOXYLASE) 3319663:3323046 reverse MW:120425	Rv2967c	120425	1	5	5	5	0.00137	0.0524	DAHQSLLATR	0.95	2.06	0.534	2			556.297	1110.58	1111.59	2	0.0008053	0.7245	533	542	TRUE
normal	normal_1	pca PROBABLE PYRUVATE CARBOXYLASE PCA (PYRUVIC CARBOXYLASE) 3319663:3323046 reverse MW:120425	Rv2967c	120425	1	5	5	5	0.00137	0.0524	ESAAVGVTDTTFR	0.95	3.83	0.616	2			677.338	1352.66	1353.66	2	0.004569	3.375	520	532	TRUE
normal	normal_1	pca PROBABLE PYRUVATE CARBOXYLASE PCA (PYRUVIC CARBOXYLASE) 3319663:3323046 reverse MW:120425	Rv2967c	120425	1	5	5	5	0.00137	0.0524	GELGDPPGGWPEPLR	0.95	3.15	0.679	2			788.892	1575.77	1576.78	2	0.001301	0.8252	909	923	TRUE
normal	normal_1	pca PROBABLE PYRUVATE CARBOXYLASE PCA (PYRUVIC CARBOXYLASE) 3319663:3323046 reverse MW:120425	Rv2967c	120425	1	5	5	5	0.00137	0.0524	IAAGETLEQLGLR	0.95	4.17	0.569	2			685.889	1369.76	1370.76	2	0.006754	4.927	315	327	TRUE
normal	normal_1	pca PROBABLE PYRUVATE CARBOXYLASE PCA (PYRUVIC CARBOXYLASE) 3319663:3323046 reverse MW:120425	Rv2967c	120425	1	5	5	5	0.00137	0.0524	LLFPSPTK	0.95	2	0.485	2			451.772	901.529	902.535	2	0.001556	1.725	961	968	TRUE
normal	normal_1	fadE2 PROBABLE ACYL-CoA DEHYDROGENASE FADE2 181987:183198 reverse MW:44343	Rv0154c	44343.7	1	3	3	3	0.00082	0.0844	SAFSMTEPAVASSDAR	0.95	4.31	0.711	2			813.877	1625.74	1626.74	2	0.003395	2.087	127	142	TRUE
normal	normal_1	fadE2 PROBABLE ACYL-CoA DEHYDROGENASE FADE2 181987:183198 reverse MW:44343	Rv0154c	44343.7	1	3	3	3	0.00082	0.0844	STPVFGWQDR	0.95	2.88	0.742	2			596.793	1191.57	1192.57	2	0.00316	2.65	208	217	TRUE
normal	normal_1	fadE2 PROBABLE ACYL-CoA DEHYDROGENASE FADE2 181987:183198 reverse MW:44343	Rv0154c	44343.7	1	3	3	3	0.00082	0.0844	VAcDVIDR	0.95	2.48	0.559	2		c3: Carbamidomethyl (+57.02)	474.234	946.453	947.462	2	-0.001603	-1.692	339	346	TRUE
normal	normal_1	Rv1627c Probable nonspecific lipid-transfer protein 1828865:1830073 reverse MW:42386	Rv1627c	42385.9	1	3	3	3	0.00082	0.097	HLGSVAGVPSVR	0.95	2.77	0.8	2			589.836	1177.66	1178.66	2	0.0005524	0.4686	232	243	TRUE
normal	normal_1	Rv1627c Probable nonspecific lipid-transfer protein 1828865:1830073 reverse MW:42386	Rv1627c	42385.9	1	3	3	3	0.00082	0.097	HVQLVAGADTIR	0.95	2.89	0.676	2			640.361	1278.71	1279.71	2	0.002557	1.998	47	58	TRUE
normal	normal_1	Rv1627c Probable nonspecific lipid-transfer protein 1828865:1830073 reverse MW:42386	Rv1627c	42385.9	1	3	3	3	0.00082	0.097	NGYPGFVAGATFAQK	0.95	2.44	0.602	2			764.383	1526.75	1527.76	2	-0.0007976	-0.5221	59	73	TRUE
normal	normal_1	pks2 PROBABLE POLYKETIDE SYNTHASE PKS2 4293225:4299605 reverse MW:225779	Rv3825c	225773	1	3	3	3	0.00082	0.0292	LVATAVATGLPVR	0.95	2.59	0.703	2			634.393	1266.77	1267.77	2	0.004778	3.769	1841	1853	TRUE
normal	normal_1	pks2 PROBABLE POLYKETIDE SYNTHASE PKS2 4293225:4299605 reverse MW:225779	Rv3825c	225773	1	3	3	3	0.00082	0.0292	RLPDALADGDR	0.95	2.9	0.683	2			599.813	1197.61	1198.62	2	0.001564	1.305	270	280	FALSE	Rv1527c
normal	normal_1	pks2 PROBABLE POLYKETIDE SYNTHASE PKS2 4293225:4299605 reverse MW:225779	Rv3825c	225773	1	3	3	3	0.00082	0.0292	TRIETETGIR	0.95	2.54	0.464	2			588.324	1174.63	1175.64	2	0.002871	2.442	2083	2092	FALSE	Rv1181
normal	normal_1	pks2 PROBABLE POLYKETIDE SYNTHASE PKS2 4293225:4299605 reverse MW:225779	Rv3825c	225773	1	3	3	3	0.00082	0.0292	VLADDcVNLEQGGLR	0.95	4.87	0.626	2		c6: Carbamidomethyl (+57.02)	829.91	1657.81	1658.82	2	-0.004608	-2.778	1338	1352	TRUE
normal	normal_1	pks2 PROBABLE POLYKETIDE SYNTHASE PKS2 4293225:4299605 reverse MW:225779	Rv3825c	225773	1	3	3	3	0.00082	0.0292	VPPGPGQIEVAVR	0.95	2.23	0.582	2			659.878	1317.74	1318.75	2	-9.568e-05	-0.07255	1449	1461	TRUE
normal	normal_1	fas PROBABLE FATTY ACID SYNTHASE FAS (FATTY ACID SYNTHETASE) 2840123:2849332 reverse MW:326259	Rv2524c	326251	1	44	46	56	0.0153	0.173	ADLTGGLAEANLDmAELAAK	0.95	5.39	0.667	2		m14: Oxidation (+15.99)	995.498	1988.98	1989.98	2	0.008878	4.461	2372	2391	TRUE
normal	normal_1	fas PROBABLE FATTY ACID SYNTHASE FAS (FATTY ACID SYNTHETASE) 2840123:2849332 reverse MW:326259	Rv2524c	326251	1	44	46	56	0.0153	0.173	ADVAGPLAVVLDAPDVR	0.95	5.36	0.718	2			839.462	1676.91	1677.92	2	-0.0005724	-0.3412	927	943	TRUE
normal	normal_1	fas PROBABLE FATTY ACID SYNTHASE FAS (FATTY ACID SYNTHETASE) 2840123:2849332 reverse MW:326259	Rv2524c	326251	1	44	46	56	0.0153	0.173	ADVAGPLAVVLDAPDVR	0.95	5.29	0.809	2			839.464	1676.91	1677.92	2	0.002723	1.623	927	943	TRUE
normal	normal_1	fas PROBABLE FATTY ACID SYNTHASE FAS (FATTY ACID SYNTHETASE) 2840123:2849332 reverse MW:326259	Rv2524c	326251	1	44	46	56	0.0153	0.173	ALAAEDPVPSDK	0.95	3.57	0.606	2			606.809	1211.6	1212.61	2	-0.0005689	-0.4692	96	107	TRUE
normal	normal_1	fas PROBABLE FATTY ACID SYNTHASE FAS (FATTY ACID SYNTHETASE) 2840123:2849332 reverse MW:326259	Rv2524c	326251	1	44	46	56	0.0153	0.173	AVVFDDR	0.95	1.52	0.59	2			411.211	820.407	821.415	2	-0.001014	-1.234	2033	2039	TRUE
normal	normal_1	fas PROBABLE FATTY ACID SYNTHASE FAS (FATTY ACID SYNTHETASE) 2840123:2849332 reverse MW:326259	Rv2524c	326251	1	44	46	56	0.0153	0.173	AVVITGTPEQLSR	0.95	3.59	0.593	2			685.887	1369.76	1370.76	2	0.003436	2.506	235	247	TRUE
normal	normal_1	fas PROBABLE FATTY ACID SYNTHASE FAS (FATTY ACID SYNTHETASE) 2840123:2849332 reverse MW:326259	Rv2524c	326251	1	44	46	56	0.0153	0.173	DADPDLIIGR	0.95	3.17	0.677	2			542.786	1083.56	1084.56	2	0.0004885	0.4504	1588	1597	TRUE
normal	normal_1	fas PROBABLE FATTY ACID SYNTHASE FAS (FATTY ACID SYNTHETASE) 2840123:2849332 reverse MW:326259	Rv2524c	326251	1	44	46	56	0.0153	0.173	DAQTPTLLFPFAAPR	0.95	4.18	0.732	2			822.941	1643.87	1644.87	2	0.0001574	0.09572	2210	2224	TRUE
normal	normal_1	fas PROBABLE FATTY ACID SYNTHASE FAS (FATTY ACID SYNTHETASE) 2840123:2849332 reverse MW:326259	Rv2524c	326251	1	44	46	56	0.0153	0.173	DEIIAAMAK	0.95	2.47	0.617	2			481.255	960.496	961.502	2	0.0006533	0.6795	714	722	TRUE
normal	normal_1	fas PROBABLE FATTY ACID SYNTHASE FAS (FATTY ACID SYNTHETASE) 2840123:2849332 reverse MW:326259	Rv2524c	326251	1	44	46	56	0.0153	0.173	DRFEQMLQR	0.95	2.46	0.553	2			611.804	1221.59	1222.6	2	0.001154	0.9437	771	779	TRUE
normal	normal_1	fas PROBABLE FATTY ACID SYNTHASE FAS (FATTY ACID SYNTHETASE) 2840123:2849332 reverse MW:326259	Rv2524c	326251	1	44	46	56	0.0153	0.173	DRFEQmLQR	0.95	2.31	0.68	2		m6: Oxidation (+15.99)	619.8	1237.59	1238.59	2	-0.001696	-1.369	771	779	TRUE
normal	normal_1	fas PROBABLE FATTY ACID SYNTHASE FAS (FATTY ACID SYNTHETASE) 2840123:2849332 reverse MW:326259	Rv2524c	326251	1	44	46	56	0.0153	0.173	FELYcR	0.95	1.71	0.537	2		c5: Carbamidomethyl (+57.02)	444.208	886.402	887.408	2	0.00146	1.645	248	253	TRUE
normal	normal_1	fas PROBABLE FATTY ACID SYNTHASE FAS (FATTY ACID SYNTHETASE) 2840123:2849332 reverse MW:326259	Rv2524c	326251	1	44	46	56	0.0153	0.173	GLEALEAEVER	0.95	3.56	0.578	2			608.317	1214.62	1215.62	2	0.004256	3.501	1534	1544	TRUE
normal	normal_1	fas PROBABLE FATTY ACID SYNTHASE FAS (FATTY ACID SYNTHETASE) 2840123:2849332 reverse MW:326259	Rv2524c	326251	1	44	46	56	0.0153	0.173	GLGIGIVPAATR	0.95	3.3	0.708	2			562.845	1123.68	1124.68	2	0.004551	4.047	360	371	TRUE
normal	normal_1	fas PROBABLE FATTY ACID SYNTHASE FAS (FATTY ACID SYNTHETASE) 2840123:2849332 reverse MW:326259	Rv2524c	326251	1	44	46	56	0.0153	0.173	GMFGGDGAYGEAK	0.95	3.54	0.891	2			630.273	1258.53	1259.54	2	0.001299	1.032	2278	2290	TRUE
normal	normal_1	fas PROBABLE FATTY ACID SYNTHASE FAS (FATTY ACID SYNTHETASE) 2840123:2849332 reverse MW:326259	Rv2524c	326251	1	44	46	56	0.0153	0.173	GSIAASVVAR	0.95	2.85	0.542	2			465.772	929.53	930.537	2	0.0009382	1.008	2127	2136	TRUE
normal	normal_1	fas PROBABLE FATTY ACID SYNTHASE FAS (FATTY ACID SYNTHETASE) 2840123:2849332 reverse MW:326259	Rv2524c	326251	1	44	46	56	0.0153	0.173	GSQYAIAGTVR	0.95	2.23	0.441	2			561.799	1121.58	1122.59	2	0.0002557	0.2278	1523	1533	TRUE
normal	normal_1	fas PROBABLE FATTY ACID SYNTHASE FAS (FATTY ACID SYNTHETASE) 2840123:2849332 reverse MW:326259	Rv2524c	326251	1	44	46	56	0.0153	0.173	HDTSTLANDPNETELHER	0.95	5.28	0.637	2			693.654	2077.94	2078.94	3	0.009143	4.398	2872	2889	TRUE
normal	normal_1	fas PROBABLE FATTY ACID SYNTHASE FAS (FATTY ACID SYNTHETASE) 2840123:2849332 reverse MW:326259	Rv2524c	326251	1	44	46	56	0.0153	0.173	IADPAEWQVHDGPENPR	0.95	4.71	0.806	2			965.957	1929.9	1930.9	2	0.002584	1.338	956	972	TRUE
normal	normal_1	fas PROBABLE FATTY ACID SYNTHASE FAS (FATTY ACID SYNTHETASE) 2840123:2849332 reverse MW:326259	Rv2524c	326251	1	44	46	56	0.0153	0.173	IATEVPTKPVIMHVEGGR	0.95	1.81	0.509	2			484.268	1933.04	1934.05	4	-0.001145	-0.5922	553	570	TRUE
normal	normal_1	fas PROBABLE FATTY ACID SYNTHASE FAS (FATTY ACID SYNTHETASE) 2840123:2849332 reverse MW:326259	Rv2524c	326251	1	44	46	56	0.0153	0.173	IEQmAGLLEPGR	0.95	3.19	0.464	2		m4: Oxidation (+15.99)	665.346	1328.68	1329.68	2	0.001623	1.221	462	473	TRUE
normal	normal_1	fas PROBABLE FATTY ACID SYNTHASE FAS (FATTY ACID SYNTHETASE) 2840123:2849332 reverse MW:326259	Rv2524c	326251	1	44	46	56	0.0153	0.173	IEQMAGLLEPGR	0.95	3.56	0.632	2			657.351	1312.69	1313.69	2	0.005938	4.52	462	473	TRUE
normal	normal_1	fas PROBABLE FATTY ACID SYNTHASE FAS (FATTY ACID SYNTHETASE) 2840123:2849332 reverse MW:326259	Rv2524c	326251	1	44	46	56	0.0153	0.173	LHVVLPGSPNR	0.95	1.77	0.788	2			594.847	1187.68	1188.68	2	0.001603	1.349	2267	2277	TRUE
normal	normal_1	fas PROBABLE FATTY ACID SYNTHASE FAS (FATTY ACID SYNTHETASE) 2840123:2849332 reverse MW:326259	Rv2524c	326251	1	44	46	56	0.0153	0.173	LHVVLPGSPNR	0.95	2.22	0.619	2			396.9	1187.68	1188.68	3	-0.0004247	-0.3572	2267	2277	TRUE
normal	normal_1	fas PROBABLE FATTY ACID SYNTHASE FAS (FATTY ACID SYNTHETASE) 2840123:2849332 reverse MW:326259	Rv2524c	326251	1	44	46	56	0.0153	0.173	LIGGLSTIGAER	0.95	3.25	0.746	2			593.843	1185.67	1186.68	2	0.0001229	0.1035	2250	2261	TRUE
normal	normal_1	fas PROBABLE FATTY ACID SYNTHASE FAS (FATTY ACID SYNTHETASE) 2840123:2849332 reverse MW:326259	Rv2524c	326251	1	44	46	56	0.0153	0.173	LLDEFAQDVR	0.95	2.99	0.541	2			603.311	1204.61	1205.62	2	-0.000964	-0.7996	211	220	TRUE
normal	normal_1	fas PROBABLE FATTY ACID SYNTHASE FAS (FATTY ACID SYNTHETASE) 2840123:2849332 reverse MW:326259	Rv2524c	326251	1	44	46	56	0.0153	0.173	LLDEFAQDVR	0.95	3.57	0.622	2			603.316	1204.62	1205.62	2	0.007703	6.389	211	220	TRUE
normal	normal_1	fas PROBABLE FATTY ACID SYNTHASE FAS (FATTY ACID SYNTHETASE) 2840123:2849332 reverse MW:326259	Rv2524c	326251	1	44	46	56	0.0153	0.173	LLDEVAGDAEAVAER	0.95	5.25	0.696	2			779.393	1556.77	1557.78	2	0.003943	2.531	698	712	TRUE
normal	normal_1	fas PROBABLE FATTY ACID SYNTHASE FAS (FATTY ACID SYNTHETASE) 2840123:2849332 reverse MW:326259	Rv2524c	326251	1	44	46	56	0.0153	0.173	LLDGGATVIATTSK	0.95	4.78	0.866	2			673.881	1345.75	1346.75	2	0.00123	0.9132	2137	2150	TRUE
normal	normal_1	fas PROBABLE FATTY ACID SYNTHASE FAS (FATTY ACID SYNTHETASE) 2840123:2849332 reverse MW:326259	Rv2524c	326251	1	44	46	56	0.0153	0.173	LPEYAHSTVEVLNAER	0.95	4.51	0.759	2			914.471	1826.93	1827.92	2	0.01095	5.99	1705	1720	TRUE
normal	normal_1	fas PROBABLE FATTY ACID SYNTHASE FAS (FATTY ACID SYNTHETASE) 2840123:2849332 reverse MW:326259	Rv2524c	326251	1	44	46	56	0.0153	0.173	LVAPVFDPK	0.95	2.58	0.457	2			493.29	984.566	985.572	2	0.0009555	0.9695	2023	2031	TRUE
normal	normal_1	fas PROBABLE FATTY ACID SYNTHASE FAS (FATTY ACID SYNTHETASE) 2840123:2849332 reverse MW:326259	Rv2524c	326251	1	44	46	56	0.0153	0.173	LVGWTAR	0.95	2.33	0.534	2			401.732	801.449	802.457	2	-0.0002723	-0.3394	1276	1282	TRUE
normal	normal_1	fas PROBABLE FATTY ACID SYNTHASE FAS (FATTY ACID SYNTHETASE) 2840123:2849332 reverse MW:326259	Rv2524c	326251	1	44	46	56	0.0153	0.173	mDEPVGELLDR	0.95	2.91	0.64	2		m1: Oxidation (+15.99)	645.308	1288.6	1289.6	2	0.00484	3.753	890	900	TRUE
normal	normal_1	fas PROBABLE FATTY ACID SYNTHASE FAS (FATTY ACID SYNTHETASE) 2840123:2849332 reverse MW:326259	Rv2524c	326251	1	44	46	56	0.0153	0.173	MLVDTQGTDQWISAGK	0.95	4.76	0.702	2			875.428	1748.84	1749.85	2	0.001589	0.908	654	669	TRUE
normal	normal_1	fas PROBABLE FATTY ACID SYNTHASE FAS (FATTY ACID SYNTHETASE) 2840123:2849332 reverse MW:326259	Rv2524c	326251	1	44	46	56	0.0153	0.173	mLVDTQGTDQWISAGK	0.95	5.12	0.798	2		m1: Oxidation (+15.99)	883.428	1764.84	1765.84	2	0.006674	3.779	654	669	TRUE
normal	normal_1	fas PROBABLE FATTY ACID SYNTHASE FAS (FATTY ACID SYNTHETASE) 2840123:2849332 reverse MW:326259	Rv2524c	326251	1	44	46	56	0.0153	0.173	NLFTVGATPEVAR	0.95	4.08	0.423	2			687.874	1373.73	1374.74	2	0.002148	1.562	376	388	TRUE
normal	normal_1	fas PROBABLE FATTY ACID SYNTHASE FAS (FATTY ACID SYNTHETASE) 2840123:2849332 reverse MW:326259	Rv2524c	326251	1	44	46	56	0.0153	0.173	RDEIIAAMAK	0.95	2.63	0.51	2			559.306	1116.6	1117.6	2	0.0005055	0.4523	713	722	TRUE
normal	normal_1	fas PROBABLE FATTY ACID SYNTHASE FAS (FATTY ACID SYNTHETASE) 2840123:2849332 reverse MW:326259	Rv2524c	326251	1	44	46	56	0.0153	0.173	SALDAVVSR	0.95	2.41	0.55	2			459.256	916.498	917.505	2	0.0004337	0.4727	2291	2299	TRUE
normal	normal_1	fas PROBABLE FATTY ACID SYNTHASE FAS (FATTY ACID SYNTHETASE) 2840123:2849332 reverse MW:326259	Rv2524c	326251	1	44	46	56	0.0153	0.173	SDSLWQAHDAR	0.95	2.77	0.53	2			643.301	1284.59	1285.59	2	0.00163	1.268	859	869	TRUE
[truncated: 111,783 more rows]

## Sheet: supplemental table protein IDs
Supplementary Table Protein Identification						Normal									Starved
			Normal_1			Normal_2			Normal_3			Starved_1			Starved_2			Starved_3
[truncated: 1,363 more rows]
