# Supplementary material for: Proteomic Profiling of Mycobacterium tuberculosis Identifies Nutrient-starvation-responsive Toxin–antitoxin Systems
Source: Mol Cell Proteomics. 2013 Jan 23;12(5):1180–91. doi: 10.1074/mcp.M112.018846 (PMC3650330; doi:10.1074/mcp.M112.018846)
Supplement: Supplemental Table 1 [file supp_M112.018846_mcp.M112.018846-2.xlsx]

## Sheet: Spectral counts
Gene	Gene name	Spectral Counts						Normalized Spectral Counts						Statistical Analysis
		Log phase			Starvation			Log phase			Starvation
		Normal _1	Normal_2	Normal_3	Starved_1	Starved_2	Starved_3	Normal _1	Normal_2	Normal_3	Starved_1	Starved_2	Starved_3	Fold change	P value
Rv0002	DNA POLYMERASE III (BETA CHAIN) DNAN (DNA NUCLEOTIDYLTRANSFERASE)	5	12	15	22	17	40	5.51068	11.9893	15.6602	21.3065	17.212	35.9161	2.24469	0.026836
Rv0005	DNA GYRASE (SUBUNIT B) GYRB (DNA TOPOISOMERASE (ATP-HYDROLYSING)) (DNA TOPOISOMERASE II) (TYPE II DNA TOPOISOMERASE)	8	5	17	18	14	11	8.81708	4.99555	17.7483	17.4326	14.1746	9.87691	1.31441	0.327152
Rv0006	DNA GYRASE (SUBUNIT A) GYRA (DNA TOPOISOMERASE (ATP-HYDROLYSING)) (DNA TOPOISOMERASE II) (TYPE II DNA TOPOISOMERASE)	16	10	27	6	15	2	17.6342	9.9911	28.1884	5.81087	15.1871	1.7958	0.40839	0.0625321
Rv0007	POSSIBLE CONSERVED MEMBRANE PROTEIN	2	0	6	2	0	3	2.20427	0	6.26409	1.93696	0	2.6937	0.546819	0.640685
Rv0008c	POSSIBLE MEMBRANE PROTEIN	0	3	2	1	1	3	0	2.99733	2.08803	0.968478	1.01247	2.6937	0.919237	0.887664
Rv0009	PROBABLE IRON-REGULATED PEPTIDYL-PROLYL CIS-TRANS ISOMERASE A PPIA (PPIase A) (ROTAMASE A)	74	69	78	52	50	47	81.558	68.9386	81.4332	50.3609	50.6235	42.2014	0.617367	0.000589074
Rv0013	POSSIBLE ANTHRANILATE SYNTHASE COMPONENT II TRPG (GLUTAMINE AMIDOTRANSFERASE)	1	2	0	0	0	0	1.10214	1.99822	0	0	0	0	0.01	0.0388668
Rv0014c	TRANSMEMBRANE SERINE/THREONINE-PROTEIN KINASE B PKNB (PROTEIN KINASE B) (STPK B)	1	4	3	4	3	4	1.10214	3.99644	3.13205	3.87391	3.03741	3.59161	1.27608	0.620215
Rv0018c	PHOSPHOSERINE/THREONINE PHOSPHATASE PSTP	4	4	4	0	0	0	4.40854	3.99644	4.17606	0	0	0	0.01	0.000282656
Rv0019c	CONSERVED PROTEIN WITH FHA DOMAIN, FHAB	7	3	7	0	0	0	7.71495	2.99733	7.30811	0	0	0	0.01	0.00039434
Rv0020c	CONSERVED PROTEIN WITH FHA DOMAIN, FHAA	6	6	17	10	9	21	6.61281	5.99466	17.7483	9.68478	9.11223	18.8559	1.24039	0.48264
Rv0034	CONSERVED HYPOTHETICAL PROTEIN	3	3	4	0	2	2	3.30641	2.99733	4.17606	0	2.02494	1.7958	0.364582	0.0726996
Rv0036c	CONSERVED PROTEIN	22	26	21	26	20	11	24.247	25.9769	21.9243	25.1804	20.2494	9.87691	0.766572	0.180853
Rv0040c	SECRETED PROLINE RICH PROTEIN MTC28 (PROLINE RICH 28 KDA ANTIGEN)	1	6	1	2	1	3	1.10214	5.99466	1.04402	1.93696	1.01247	2.6937	0.69319	0.570488
Rv0041	PROBABLE LEUCYL-tRNA SYNTHETASE LEUS (LEUCINE--tRNA LIGASE) (LEURS)	13	37	6	58	60	47	14.3278	36.9671	6.26409	56.1717	60.7482	42.2014	2.76449	0.00855917
Rv0042c	POSSIBLE TRANSCRIPTIONAL REGULATORY PROTEIN (PROBABLY MARR-FAMILY)	0	0	3	0	1	1	0	0	3.13205	0	1.01247	0.897901	0.609944	0.861204
Rv0044c	POSSIBLE OXIDOREDUCTASE	6	6	6	11	10	10	6.61281	5.99466	6.26409	10.6533	10.1247	8.97901	1.57682	0.1192
Rv0045c	POSSIBLE HYDROLASE	1	2	0	0	0	0	1.10214	1.99822	0	0	0	0	0.01	0.0388668
Rv0046c	MYO-INOSITOL-1-PHOSPHATE SYNTHASE INO1 (INOSITOL 1-PHOSPHATE SYNTHETASE) (D-GLUCOSE 6-PHOSPHATE CYCLOALDOLASE) (GLUCOSE 6-PHOSPHATE CYCLASE) (GLUCOCYCLOALDOLASE)	67	41	64	11	22	31	73.8431	40.9635	66.817	10.6533	22.2743	27.8349	0.334552	0.00323081
Rv0048c	POSSIBLE MEMBRANE PROTEIN	0	5	4	15	11	10	0	4.99555	4.17606	14.5272	11.1372	8.97901	3.77724	0.00481658
Rv0052	CONSERVED PROTEIN	7	7	8	2	2	2	7.71495	6.99377	8.35212	1.93696	2.02494	1.7958	0.249674	0.00180079
Rv0053	PROBABLE 30S RIBOSOMAL PROTEIN S6 RPSF	18	30	32	13	14	11	19.8384	29.9733	33.4085	12.5902	14.1746	9.87691	0.440298	0.00188735
Rv0054	PROBABLE SINGLE-STRAND BINDING PROTEIN SSB (HELIX-DESTABILIZING PROTEIN)	34	47	41	50	56	43	37.4726	46.9582	42.8046	48.4239	56.6983	38.6098	1.12965	0.363841
Rv0055	PROBABLE 30S RIBOSOMAL PROTEIN S18-1 RPSR1	13	8	16	1	0	1	14.3278	7.99288	16.7042	0.968478	0	0.897901	0.0478254	0.000224853
Rv0056	PROBABLE 50S RIBOSOMAL PROTEIN L9 RPLI	20	17	31	17	10	9	22.0427	16.9849	32.3645	16.4641	10.1247	8.08111	0.485627	0.0182874
Rv0058	PROBABLE REPLICATIVE DNA HELICASE DNAB	2	2	0	3	3	2	2.20427	1.99822	0	2.90543	3.03741	1.7958	1.84144	0.311141
Rv0062	POSSIBLE CELLULASE CELA1 (ENDOGLUCANASE) (ENDO-1,4-BETA-GLUCANASE) (FI-CMCASE) (CARBOXYMETHYL CELLULASE)	20	12	19	5	3	0	22.0427	11.9893	19.8363	4.84239	3.03741	0	0.146279	0.00163566
Rv0063	POSSIBLE OXIDOREDUCTASE	0	5	7	22	11	11	0	4.99555	7.30811	21.3065	11.1372	9.87691	3.43968	0.0207617
Rv0066c	PROBABLE ISOCITRATE DEHYDROGENASE [NADP] ICD2 (OXALOSUCCINATE DECARBOXYLASE) (IDH) (NADP+-SPECIFIC ICDH) (IDP)	212	185	172	194	169	142	233.653	184.835	179.571	187.885	171.108	127.502	0.813456	0.102274
Rv0074	CONSERVED PROTEIN	0	2	4	10	9	14	0	1.99822	4.17606	9.68478	9.11223	12.5706	5.08037	0.00155581
Rv0075	PROBABLE AMINOTRANSFERASE	5	3	2	0	1	1	5.51068	2.99733	2.08803	0	1.01247	0.897901	0.180291	0.0145507
Rv0078A	HYPOTHETICAL PROTEIN	5	10	6	11	10	8	5.51068	9.9911	6.26409	10.6533	10.1247	7.18321	1.28463	0.412792
Rv0081	PROBABLE TRANSCRIPTIONAL REGULATORY PROTEIN	1	4	2	7	6	3	1.10214	3.99644	2.08803	6.77935	6.07482	2.6937	2.16345	0.0918477
Rv0092	CATION TRANSPORTER P-TYPE ATPase A CTPA	0	1	3	1	2	1	0	0.99911	3.13205	0.968478	2.02494	0.897901	0.941945	0.899458
Rv0097	POSSIBLE OXIDOREDUCTASE	0	2	1	0	0	0	0	1.99822	1.04402	0	0	0	0.01	0.03827
Rv0100	CONSERVED HYPOTHETICAL PROTEIN	1	0	5	0	0	3	1.10214	0	5.22008	0	0	2.6937	0.42607	0.441212
Rv0101	PROBABLE PEPTIDE SYNTHETASE NRP (PEPTIDE SYNTHASE)	1	6	0	0	0	2	1.10214	5.99466	0	0	0	1.7958	0.253044	0.342364
Rv0120c	PROBABLE ELONGATION FACTOR G FUSA2 (EF-G)	7	1	4	0	0	0	7.71495	0.99911	4.17606	0	0	0	0.01	0.00406821
Rv0125	PROBABLE SERINE PROTEASE PEPA (SERINE PROTEINASE) (MTB32A)	18	20	17	3	2	8	19.8384	19.9822	17.7483	2.90543	2.02494	7.18321	0.210419	0.000276416
Rv0126	TREHALOSE SYNTHASE TRES	44	41	36	52	63	44	48.494	40.9635	37.5845	50.3609	63.7856	39.5077	1.20947	0.209079
Rv0127	MALTOKINASE MAK	1	10	3	13	12	17	1.10214	9.9911	3.13205	12.5902	12.1496	15.2643	2.81219	0.0123873
Rv0129c	SECRETED ANTIGEN 85-C FBPC (85C) (ANTIGEN 85 COMPLEX C) (AG58C) (MYCOLYL TRANSFERASE 85C) (FIBRONECTIN-BINDING PROTEIN C)	18	24	13	33	26	36	19.8384	23.9786	13.5722	31.9598	26.3242	32.3244	1.57884	0.0123996
Rv0130	PROBABLE 3-HYDROXYL-THIOESTER DEHYDRATASE	2	2	3	4	2	0	2.20427	1.99822	3.13205	3.87391	2.02494	0	0.804257	0.661
Rv0131c	PROBABLE ACYL-CoA DEHYDROGENASE FADE1	0	0	0	1	0	3	0	0	0	0.968478	0	2.6937	100	0.0444774
Rv0132c	PUTATIVE F420-DEPENDENT GLUCOSE-6-PHOSPHATE DEHYDROGENASE FGD2	0	0	0	2	0	1	0	0	0	1.93696	0	0.897901	100	0.0499086
Rv0137c	PROBABLE PEPTIDE METHIONINE SULFOXIDE REDUCTASE MSRA (PROTEIN-METHIONINE-S-OXIDE REDUCTASE) (PEPTIDE MET(O) REDUCTASE)	7	6	7	6	6	6	7.71495	5.99466	7.30811	5.81087	6.07482	5.38741	0.821835	0.548532
Rv0140	CONSERVED PROTEIN	2	2	4	1	0	2	2.20427	1.99822	4.17606	0.968478	0	1.7958	0.329923	0.0926773
Rv0141c	UNKNOWN PROTEIN	9	12	13	13	29	19	9.91922	11.9893	13.5722	12.5902	29.3616	17.0601	1.66321	0.0915443
Rv0144	PROBABLE TRANSCRIPTIONAL REGULATORY PROTEIN (POSSIBLY TETR-FAMILY)	5	12	6	22	18	19	5.51068	11.9893	6.26409	21.3065	18.2245	17.0601	2.38137	0.00254498
Rv0146	POSSIBLE S-ADENOSYLMETHIONINE-DEPENDENT METHYLTRANSFERASE	7	8	2	6	6	7	7.71495	7.99288	2.08803	5.81087	6.07482	6.28531	1.02108	0.947743
Rv0148	PROBABLE SHORT-CHAIN TYPE DEHYDROGENASE/REDUCTASE	13	16	11	19	20	14	14.3278	15.9858	11.4842	18.4011	20.2494	12.5706	1.22545	0.357172
Rv0149	POSSIBLE QUINONE OXIDOREDUCTASE (NADPH:QUINONE OXIDOREDUCTASE) (ZETA-CRYSTALLIN)	4	0	0	0	0	0	4.40854	0	0	0	0	0	0.01	0.184566
Rv0154c	PROBABLE ACYL-CoA DEHYDROGENASE FADE2	17	6	9	0	1	1	18.7363	5.99466	9.39614	0	1.01247	0.897901	0.0559781	0.00224319
Rv0155	PROBABLE NAD(P) TRANSHYDROGENASE (SUBUNIT ALPHA) PNTAA [FIRST PART; CATALYTIC PART] (PYRIDINE NUCLEOTIDE TRANSHYDROGENASE SUBUNIT ALPHA) (NICOTINAMIDE NUCLEOTIDE TRANSHYDROGENASE SUBUNIT ALPHA)	2	6	6	13	12	9	2.20427	5.99466	6.26409	12.5902	12.1496	8.08111	2.2693	0.0133647
Rv0158	PROBABLE TRANSCRIPTIONAL REGULATORY PROTEIN (POSSIBLY TETR-FAMILY)	2	4	3	9	8	11	2.20427	3.99644	3.13205	8.7163	8.09976	9.87691	2.86014	0.00451494
Rv0161	POSSIBLE OXIDOREDUCTASE	5	21	3	32	29	29	5.51068	20.9813	3.13205	30.9913	29.3616	26.0391	2.91628	0.00791854
Rv0162c	PROBABLE ZINC-TYPE ALCOHOL DEHYDROGENASE (E SUBUNIT) ADHE	0	0	0	1	1	3	0	0	0	0.968478	1.01247	2.6937	100	0.0119098
Rv0163	CONSERVED PROTEIN	1	6	2	10	12	10	1.10214	5.99466	2.08803	9.68478	12.1496	8.97901	3.35482	0.00423256
Rv0164	CONSERVED PROTEIN TB18.5	5	4	3	5	3	6	5.51068	3.99644	3.13205	4.84239	3.03741	5.38741	1.04969	0.869058
Rv0178	PROBABLE CONSERVED MCE ASSOCIATED MEMBRANE PROTEIN	2	3	6	8	7	8	2.20427	2.99733	6.26409	7.74782	7.08729	7.18321	1.92037	0.0682564
Rv0181c	CONSERVED HYPOTHETICAL PROTEIN	11	7	8	0	0	0	12.1235	6.99377	8.35212	0	0	0	0.01	7.25e-05
Rv0183	POSSIBLE LYSOPHOSPHOLIPASE	1	1	1	3	5	12	1.10214	0.99911	1.04402	2.90543	5.06235	10.7748	5.959	0.0128761
Rv0186	PROBABLE BETA-GLUCOSIDASE BGLS (GENTIOBIASE) (CELLOBIASE) (BETA-D-GLUCOSIDE GLUCOHYDROLASE)	8	5	5	2	1	0	8.81708	4.99555	5.22008	1.93696	1.01247	0	0.154966	0.00269075
Rv0187	PROBABLE O-METHYLTRANSFERASE	3	6	2	4	4	8	3.30641	5.99466	2.08803	3.87391	4.04988	7.18321	1.32644	0.463045
Rv0189c	PROBABLE DIHYDROXY-ACID DEHYDRATASE ILVD (DAD)	53	22	42	10	10	6	58.4132	21.9804	43.8486	9.68478	10.1247	5.38741	0.202805	0.00331903
Rv0196	POSSIBLE TRANSCRIPTIONAL REGULATORY PROTEIN	0	0	2	1	1	1	0	0	2.08803	0.968478	1.01247	0.897901	1.37874	0.726892
Rv0197	POSSIBLE OXIDOREDUCTASE	0	1	2	1	1	1	0	0.99911	2.08803	0.968478	1.01247	0.897901	0.932529	0.912871
Rv0198c	PROBABLE ZINC METALLOPROTEASE ZMP1	49	49	44	49	44	31	54.0046	48.9564	45.9367	47.4554	44.5487	27.8349	0.804842	0.119413
Rv0206c	POSSIBLE CONSERVED TRANSMEMBRANE TRANSPORT PROTEIN MMPL3	2	1	3	2	2	2	2.20427	0.99911	3.13205	1.93696	2.02494	1.7958	0.90881	0.877022
Rv0211	PROBABLE IRON-REGULATED PHOSPHOENOLPYRUVATE CARBOXYKINASE [GTP] PCKA (PHOSPHOENOLPYRUVATE CARBOXYLASE) (PEPCK)(PEP CARBOXYKINASE)	285	256	251	201	169	174	314.109	255.772	262.048	194.664	171.108	156.235	0.627465	0.000564812
Rv0215c	PROBABLE ACYL-CoA DEHYDROGENASE FADE3	0	2	0	0	0	2	0	1.99822	0	0	0	1.7958	0.898701	0.947883
Rv0216	DOUBLE HOTDOG HYDRATASE	7	10	12	9	9	12	7.71495	9.9911	12.5282	8.7163	9.11223	10.7748	0.946058	0.831375
Rv0222	PROBABLE ENOYL-CoA HYDRATASE ECHA1 (ENOYL HYDRASE) (UNSATURATED ACYL-CoA HYDRATASE) (CROTONASE)	8	12	7	21	15	21	8.81708	11.9893	7.30811	20.338	15.1871	18.8559	1.93427	0.00645883
Rv0223c	PROBABLE ALDEHYDE DEHYDROGENASE	0	0	0	2	5	5	0	0	0	1.93696	5.06235	4.48951	100	0.000862019
Rv0227c	PROBABLE CONSERVED MEMBRANE PROTEIN	2	0	0	5	2	2	2.20427	0	0	4.84239	2.02494	1.7958	3.93016	0.0579526
Rv0229c	POSSIBLE CONSERVED MEMBRANE PROTEIN WITH PIN DOMAIN	2	4	4	15	15	10	2.20427	3.99644	4.17606	14.5272	15.1871	8.97901	3.72883	0.00124614
Rv0230c	PROBABLE PHOSPHOTRIESTERASE PHP (PARATHION HYDROLASE) (PTE) (ARYLDIALKYLPHOSPHATASE) (PARAOXONASE) (A-ESTERASE) (ARYLTRIPHOSPHATASE) (PARAOXON HYDROLASE)	21	13	18	15	17	15	23.1448	12.9884	18.7923	14.5272	17.212	13.4685	0.823072	0.343406
Rv0231	PROBABLE ACYL-CoA DEHYDROGENASE FADE4	38	37	26	31	27	36	41.8811	36.9671	27.1444	30.0228	27.3367	32.3244	0.846134	0.260149
Rv0234c	PROBABLE SUCCINATE-SEMIALDEHYDE DEHYDROGENASE [NADP+] DEPENDENT (SSDH) GABD1	78	42	59	15	14	14	85.9666	41.9626	61.5969	14.5272	14.1746	12.5706	0.217766	0.000597458
Rv0237	PROBABLE CONSERVED LIPOPROTEIN LPQI	0	6	9	28	20	21	0	5.99466	9.39614	27.1174	20.2494	18.8559	4.30275	0.00387905
Rv0238	POSSIBLE TRANSCRIPTIONAL REGULATORY PROTEIN (PROBABLY TETR-FAMILY)	6	1	5	2	2	0	6.61281	0.99911	5.22008	1.93696	2.02494	0	0.308751	0.0869885
Rv0240	POSSIBLE TOXIN VAPC24. CONTAINS PIN DOMAIN.	0	1	2	2	4	4	0	0.99911	2.08803	1.93696	4.04988	3.59161	3.10269	0.0660987
Rv0242c	PROBABLE 3-OXOACYL-[ACYL-CARRIER PROTEIN] REDUCTASE FABG4 (3-KETOACYL-ACYL CARRIER PROTEIN REDUCTASE)	24	38	31	37	31	93	26.4512	37.9662	32.3645	35.8337	31.3866	83.5048	1.55737	0.259643
Rv0243	PROBABLE ACETYL-CoA ACYLTRANSFERASE FADA2 (3-KETOACYL-CoA THIOLASE) (BETA-KETOTHIOLASE)	6	25	16	46	39	92	6.61281	24.9778	16.7042	44.55	39.4863	82.6069	3.45054	0.00757043
Rv0244c	PROBABLE ACYL-CoA DEHYDROGENASE FADE5	11	5	12	4	8	10	12.1235	4.99555	12.5282	3.87391	8.09976	8.97901	0.706734	0.270828
Rv0247c	PROBABLE SUCCINATE DEHYDROGENASE [IRON-SULFUR SUBUNIT] (SUCCINIC DEHYDROGENASE)	1	2	2	4	4	16	1.10214	1.99822	2.08803	3.87391	4.04988	14.3664	4.29617	0.0532564
Rv0248c	PROBABLE SUCCINATE DEHYDROGENASE [IRON-SULFUR SUBUNIT] (SUCCINIC DEHYDROGENASE)	55	90	42	147	135	140	60.6174	89.9199	43.8486	142.366	136.684	125.706	2.08223	0.00125262
Rv0250c	CONSERVED PROTEIN	4	6	7	9	5	14	4.40854	5.99466	7.30811	8.7163	5.06235	12.5706	1.48771	0.179565
Rv0251c	HEAT SHOCK PROTEIN HSP (HEAT-STRESS-INDUCED RIBOSOME-BINDING PROTEIN A)	1	1	0	0	2	1	1.10214	0.99911	0	0	2.02494	0.897901	1.391	0.726892
Rv0255c	PROBABLE COBYRIC ACID SYNTHASE COBQ1	2	0	0	0	0	0	2.20427	0	0	0	0	0	0.01	0.18129
Rv0265c	PROBABLE PERIPLASMIC IRON-TRANSPORT LIPOPROTEIN	0	4	3	14	11	11	0	3.99644	3.13205	13.5587	11.1372	9.87691	4.84995	0.00126935
Rv0266c	PROBABLE 5-OXOPROLINASE OPLA (5-OXO-L-PROLINASE) (PYROGLUTAMASE) (5-OPASE)	44	12	23	3	0	3	48.494	11.9893	24.0124	2.90543	0	2.6937	0.0662654	0.00581994
Rv0270	PROBABLE FATTY-ACID-CoA LIGASE FADD2 (FATTY-ACID-CoA SYNTHETASE) (FATTY-ACID-CoA SYNTHASE)	3	11	6	23	25	47	3.30641	10.9902	6.26409	22.275	25.3118	42.2014	4.36698	0.00195549
Rv0271c	PROBABLE ACYL-CoA DEHYDROGENASE FADE6	2	4	0	0	1	2	2.20427	3.99644	0	0	1.01247	1.7958	0.452895	0.302769
Rv0272c	UNKNOWN PROTEIN	15	14	14	9	7	11	16.532	13.9875	14.6162	8.7163	7.08729	9.87691	0.568961	0.0217952
Rv0274	CONSERVED PROTEIN	3	6	4	8	7	4	3.30641	5.99466	4.17606	7.74782	7.08729	3.59161	1.36726	0.416702
Rv0281	POSSIBLE S-ADENOSYLMETHIONINE-DEPENDENT METHYLTRANSFERASE	15	17	14	4	1	2	16.532	16.9849	14.6162	3.87391	1.01247	1.7958	0.138827	9.85e-05
Rv0283	ESX CONSERVED COMPONENT ECCB3. POSSIBLE MEMBRANE PROTEIN.	0	0	0	10	11	4	0	0	0	9.68478	11.1372	3.59161	100	0.000508407
Rv0287	ESAT-6 LIKE PROTEIN ESXG (CONSERVED PROTEIN TB9.8)	2	24	6	0	3	0	2.20427	23.9786	6.26409	0	3.03741	0	0.0936114	0.0392833
Rv0291	PROBABLE MEMBRANE-ANCHORED MYCOSIN MYCP3 (SERINE PROTEASE) (SUBTILISIN-LIKE PROTEASE) (SUBTILASE-LIKE) (MYCOSIN-3)	1	0	1	2	2	2	1.10214	0	1.04402	1.93696	2.02494	1.7958	2.6828	0.185669
Rv0296c	PROBABLE SULFATASE	1	18	5	42	38	40	1.10214	17.984	5.22008	40.6761	38.4739	35.9161	4.73402	0.00164358
Rv0298	HYPOTHETICAL PROTEIN	3	2	3	0	0	0	3.30641	1.99822	3.13205	0	0	0	0.01	0.0011876
Rv0300	POSSIBLE ANTITOXIN VAPB2	2	2	3	3	2	4	2.20427	1.99822	3.13205	2.90543	2.02494	3.59161	1.1619	0.747211
Rv0301	POSSIBLE TOXIN VAPC2	7	16	14	12	20	16	7.71495	15.9858	14.6162	11.6217	20.2494	14.3664	1.20671	0.433027
Rv0307c	UNKNOWN PROTEIN	0	0	0	6	2	0	0	0	0	5.81087	2.02494	0	100	0.0392762
Rv0309	POSSIBLE CONSERVED EXPORTED PROTEIN	9	12	6	4	7	8	9.91922	11.9893	6.26409	3.87391	7.08729	7.18321	0.644044	0.137487
Rv0310c	CONSERVED PROTEIN	2	6	2	5	5	3	2.20427	5.99466	2.08803	4.84239	5.06235	2.6937	1.2247	0.679855
Rv0311	UNKNOWN PROTEIN	0	2	0	0	0	0	0	1.99822	0	0	0	0	0.01	0.173334
Rv0313	CONSERVED PROTEIN	2	2	3	3	2	2	2.20427	1.99822	3.13205	2.90543	2.02494	1.7958	0.917056	0.867256
Rv0315	POSSIBLE BETA-1,3-GLUCANASE PRECURSOR	28	27	25	0	0	7	30.8598	26.976	26.1004	0	0	6.28531	0.074882	0.000407369
Rv0316	POSSIBLE MUCONOLACTONE ISOMERASE	1	2	1	3	5	3	1.10214	1.99822	1.04402	2.90543	5.06235	2.6937	2.57252	0.0941608
Rv0319	PROBABLE PYRROLIDONE-CARBOXYLATE PEPTIDASE PCP (5-OXOPROLYL-PEPTIDASE) (PYROGLUTAMYL-PEPTIDASE I) (PGP-I) (PYRASE)	4	4	6	4	4	5	4.40854	3.99644	6.26409	3.87391	4.04988	4.48951	0.846222	0.671105
Rv0321	PROBABLE DEOXYCYTIDINE TRIPHOSPHATE DEAMINASE DCD (DCTP DEAMINASE)	2	5	2	9	8	8	2.20427	4.99555	2.08803	8.7163	8.09976	7.18321	2.58394	0.0118246
Rv0324	POSSIBLE TRANSCRIPTIONAL REGULATORY PROTEIN (POSSIBLY ARSR-FAMILY)	0	1	0	3	1	2	0	0.99911	0	2.90543	1.01247	1.7958	5.7188	0.0602742
Rv0328	POSSIBLE TRANSCRIPTIONAL REGULATORY PROTEIN (POSSIBLY TETR/ACRR-FAMILY)	0	0	0	5	6	4	0	0	0	4.84239	6.07482	3.59161	100	0.000260438
Rv0331	POSSIBLE DEHYDROGENASE/REDUCTASE	19	25	33	34	24	16	20.9406	24.9778	34.4525	32.9282	24.2993	14.3664	0.890795	0.545318
Rv0332	CONSERVED PROTEIN	7	11	10	12	11	8	7.71495	10.9902	10.4402	11.6217	11.1372	7.18321	1.02734	0.96196
Rv0333	UNKNOWN PROTEIN	3	5	4	5	4	3	3.30641	4.99555	4.17606	4.84239	4.04988	2.6937	0.928511	0.826764
Rv0344c	PROBABLE LIPOPROTEIN LPQJ	0	1	1	4	3	1	0	0.99911	1.04402	3.87391	3.03741	0.897901	3.8222	0.0685964
Rv0347	PROBABLE CONSERVED MEMBRANE PROTEIN	3	9	8	7	8	12	3.30641	8.99199	8.35212	6.77935	8.09976	10.7748	1.24229	0.473001
Rv0348	POSSIBLE TRANSCRIPTIONAL REGULATORY PROTEIN	1	3	2	4	3	5	1.10214	2.99733	2.08803	3.87391	3.03741	4.48951	1.84256	0.214794
Rv0349	HYPOTHETICAL PROTEIN	0	2	1	3	3	3	0	1.99822	1.04402	2.90543	3.03741	2.6937	2.83888	0.105022
Rv0350	PROBABLE CHAPERONE PROTEIN DNAK (HEAT SHOCK PROTEIN 70) (HEAT SHOCK 70 KDA PROTEIN) (HSP70)	242	213	224	332	325	340	266.717	212.81	233.859	321.535	329.053	305.286	1.33991	0.000897867
Rv0351	PROBABLE GRPE PROTEIN (HSP-70 COFACTOR)	59	51	47	58	54	52	65.026	50.9546	49.0687	56.1717	54.6734	46.6909	0.954478	0.681772
Rv0352	PROBABLE CHAPERONE PROTEIN DNAJ1	1	1	6	8	3	21	1.10214	0.99911	6.26409	7.74782	3.03741	18.8559	3.54333	0.104158
Rv0356c	CONSERVED PROTEIN	0	3	0	2	4	4	0	2.99733	0	1.93696	4.04988	3.59161	3.19566	0.0710866
Rv0357c	PROBABLE ADENYLOSUCCINATE SYNTHETASE PURA (IMP--ASPARTATE LIGASE) (ADSS) (AMPSASE)	11	14	15	1	0	2	12.1235	13.9875	15.6602	0.968478	0	1.7958	0.0661766	7.33e-05
Rv0360c	CONSERVED PROTEIN	8	8	9	7	5	10	8.81708	7.99288	9.39614	6.77935	5.06235	8.97901	0.794499	0.45682
Rv0363c	PROBABLE FRUCTOSE-BISPHOSPHATE ALDOLASE FBA	139	122	128	115	103	117	153.197	121.891	133.634	111.375	104.284	105.054	0.784674	0.00653822
Rv0379	POSSIBLE PROTEIN TRANSPORT PROTEIN SECE2	24	38	32	15	12	27	26.4512	37.9662	33.4085	14.5272	12.1496	24.2433	0.520518	0.00774208
Rv0384c	PROBABLE ENDOPEPTIDASE ATP BINDING PROTEIN (CHAIN B) CLPB (CLPB PROTEIN) (HEAT SHOCK PROTEIN F84.1)	32	83	27	123	138	97	35.2683	82.9261	28.1884	119.123	139.721	87.0964	2.36326	0.0091412
Rv0386	PROBABLE TRANSCRIPTIONAL REGULATORY PROTEIN (PROBABLY LUXR/UHPA-FAMILY)	3	3	1	1	2	1	3.30641	2.99733	1.04402	0.968478	2.02494	0.897901	0.529593	0.290188
Rv0389	PROBABLE PHOSPHORIBOSYLGLYCINAMIDE FORMYLTRANSFERASE 2 PURT (GART 2) (GAR TRANSFORMYLASE 2) (5'-PHOSPHORIBOSYLGLYCINAMIDE TRANSFORMYLASE 2) (FORMATE-DEPENDENT GAR TRANSFORMYLASE)	0	0	0	2	0	1	0	0	0	1.93696	0	0.897901	100	0.0499086
Rv0390	CONSERVED PROTEIN	2	3	6	4	3	5	2.20427	2.99733	6.26409	3.87391	3.03741	4.48951	0.994343	0.995525
Rv0391	PROBABLE O-SUCCINYLHOMOSERINE SULFHYDRYLASE METZ (OSH SULFHYDRYLASE)	29	35	48	43	48	46	31.9619	34.9689	50.1127	41.6446	48.5986	41.3035	1.12391	0.377471
Rv0394c	POSSIBLE SECRETED PROTEIN	0	0	0	1	3	3	0	0	0	0.968478	3.03741	2.6937	100	0.00386886
Rv0398c	POSSIBLE SECRETED PROTEIN	7	32	6	4	6	5	7.71495	31.9715	6.26409	3.87391	6.07482	4.48951	0.314212	0.15877
Rv0399c	POSSIBLE CONSERVED LIPOPROTEIN LPQK	1	0	0	10	9	3	1.10214	0	0	9.68478	9.11223	2.6937	19.4992	0.00412205
Rv0400c	ACYL-CoA DEHYDROGENASE FADE7	36	11	49	16	12	17	39.6769	10.9902	51.1567	15.4956	12.1496	15.2643	0.42141	0.137031
Rv0408	PROBABLE PHOSPHATE ACETYLTRANSFERASE PTA (PHOSPHOTRANSACETYLASE)	12	11	13	3	2	9	13.2256	10.9902	13.5722	2.90543	2.02494	8.08111	0.344328	0.00544337
Rv0409	PROBABLE ACETATE KINASE ACKA (ACETOKINASE)	0	3	0	0	0	0	0	2.99733	0	0	0	0	0.01	0.178407
Rv0411c	PROBABLE GLUTAMINE-BINDING LIPOPROTEIN GLNH (GLNBP)	3	8	5	12	15	9	3.30641	7.99288	5.22008	11.6217	15.1871	8.08111	2.11206	0.0223509
Rv0417	PROBABLE THIAMIN BIOSYNTHESIS PROTEIN THIG (THIAZOLE BIOSYNTHESIS PROTEIN)	0	0	0	1	1	2	0	0	0	0.968478	1.01247	1.7958	100	0.0226406
Rv0418	PROBABLE LIPOPROTEIN AMINOPEPTIDASE LPQL	10	25	12	65	65	64	11.0214	24.9778	12.5282	62.9511	65.8106	57.4657	3.83758	7.7e-05
Rv0419	POSSIBLE LIPOPROTEIN PEPTIDASE LPQM	0	1	0	9	8	6	0	0.99911	0	8.7163	8.09976	5.38741	22.2232	0.000352626
Rv0421c	CONSERVED HYPOTHETICAL PROTEIN	0	1	0	6	6	4	0	0.99911	0	5.81087	6.07482	3.59161	15.4911	0.00113128
Rv0423c	PROBABLE THIAMINE BIOSYNTHESIS PROTEIN THIC	18	18	12	15	27	38	19.8384	17.984	12.5282	14.5272	27.3367	34.1202	1.5091	0.14321
Rv0425c	POSSIBLE METAL CATION TRANSPORTING P-TYPE ATPase CTPH	1	2	2	0	0	1	1.10214	1.99822	2.08803	0	0	0.897901	0.17306	0.0701047
Rv0427c	PROBABLE EXODEOXYRIBONUCLEASE III PROTEIN XTHA (EXONUCLEASE III) (EXO III) (AP ENDONUCLEASE VI)	1	3	1	3	1	2	1.10214	2.99733	1.04402	2.90543	1.01247	1.7958	1.11086	0.877823
Rv0428c	GCN5-RELATED N-ACETYLTRANSFERASE	0	1	0	4	7	5	0	0.99911	0	3.87391	7.08729	4.48951	15.4645	0.0013022
Rv0429c	PROBABLE POLYPEPTIDE DEFORMYLASE DEF (PDF) (FORMYLMETHIONINE DEFORMYLASE)	3	10	5	8	7	8	3.30641	9.9911	5.22008	7.74782	7.08729	7.18321	1.18905	0.619617
Rv0431	PUTATIVE TUBERCULIN RELATED PEPTIDE	1	3	1	3	4	2	1.10214	2.99733	1.04402	2.90543	4.04988	1.7958	1.7014	0.3624
Rv0432	PROBABLE PERIPLASMIC SUPEROXIDE DISMUTASE [CU-ZN] SODC	5	10	7	21	18	20	5.51068	9.9911	7.30811	20.338	18.2245	17.958	2.4779	0.00110186
Rv0433	CONSERVED HYPOTHETICAL PROTEIN	0	0	0	2	0	4	0	0	0	1.93696	0	3.59161	100	0.0293799
Rv0440	60 KDA CHAPERONIN 2 GROEL2 (PROTEIN CPN60-2) (GROEL PROTEIN 2) (65 KDA ANTIGEN) (HEAT SHOCK PROTEIN 65) (CELL WALL PROTEIN A) (ANTIGEN A)	256	221	353	397	369	488	282.147	220.803	368.537	384.486	373.602	438.176	1.37267	0.0252841
Rv0443	CONSERVED PROTEIN	7	18	9	18	18	21	7.71495	17.984	9.39614	17.4326	18.2245	18.8559	1.5533	0.0527775
Rv0444c	ANTI-SIGMA FACTOR RSKA (REGULATOR OF SIGMA K)	0	4	2	14	14	15	0	3.99644	2.08803	13.5587	14.1746	13.4685	6.77163	0.000335074
Rv0445c	PROBABLE ALTERNATIVE RNA POLYMERASE SIGMA FACTOR SIGK	0	10	1	24	19	22	0	9.9911	1.04402	23.2435	19.2369	19.7538	5.63965	0.00269718
Rv0450c	PROBABLE CONSERVED TRANSMEMBRANE TRANSPORT PROTEIN MMPL4	1	3	1	0	1	1	1.10214	2.99733	1.04402	0	1.01247	0.897901	0.371416	0.204435
Rv0451c	PROBABLE CONSERVED MEMBRANE PROTEIN MMPS4	2	0	1	2	4	1	2.20427	0	1.04402	1.93696	4.04988	0.897901	2.1195	0.252701
Rv0455c	CONSERVED PROTEIN	13	32	17	14	15	12	14.3278	31.9715	17.7483	13.5587	15.1871	10.7748	0.61705	0.0894511
Rv0456c	ENOYL-CoA HYDRATASE ECHA2 (ENOYL HYDRASE) (UNSATURATED ACYL-CoA HYDRATASE) (CROTONASE)	0	0	0	1	0	3	0	0	0	0.968478	0	2.6937	100	0.0444774
Rv0457c	PROBABLE PEPTIDASE	37	46	32	58	47	34	40.779	45.9591	33.4085	56.1717	47.5861	30.5286	1.11769	0.579145
Rv0458	PROBABLE ALDEHYDE DEHYDROGENASE	25	17	16	8	4	4	27.5534	16.9849	16.7042	7.74782	4.04988	3.59161	0.251285	0.000850556
Rv0462	DIHYDROLIPOAMIDE DEHYDROGENASE LPDC (LIPOAMIDE REDUCTASE (NADH)) (LIPOYL DEHYDROGENASE) (DIHYDROLIPOYL DEHYDROGENASE) (DIAPHORASE)	221	184	182	201	213	223	243.572	183.836	190.011	194.664	215.656	200.232	0.988878	0.936987
Rv0464c	CONSERVED PROTEIN	0	2	0	3	4	2	0	1.99822	0	2.90543	4.04988	1.7958	4.37946	0.040892
Rv0467	ISOCITRATE LYASE ICL (ISOCITRASE) (ISOCITRATASE)	159	99	152	73	97	41	175.24	98.9119	158.69	70.6989	98.2096	36.814	0.475283	0.0170282
Rv0468	PROBABLE 3-HYDROXYBUTYRYL-CoA DEHYDROGENASE FADB2 (BETA-HYDROXYBUTYRYL-CoA DEHYDROGENASE) (BHBD)	86	56	92	53	60	61	94.7836	55.9502	96.0494	51.3293	60.7482	54.772	0.676098	0.0462315
Rv0469	POSSIBLE MYCOLIC ACID SYNTHASE UMAA	8	4	8	2	3	1	8.81708	3.99644	8.35212	1.93696	3.03741	0.897901	0.277443	0.00789158
Rv0472c	PROBABLE TRANSCRIPTIONAL REGULATORY PROTEIN (POSSIBLY TETR-FAMILY)	0	0	2	0	0	1	0	0	2.08803	0	0	0.897901	0.430023	0.567583
Rv0475	IRON-REGULATED HEPARIN BINDING HEMAGGLUTININ HBHA (ADHESIN)	8	13	12	34	29	30	8.81708	12.9884	12.5282	32.9282	29.3616	26.937	2.59882	0.000238765
Rv0478	PROBABLE DEOXYRIBOSE-PHOSPHATE ALDOLASE DEOC (PHOSPHODEOXYRIBOALDOLASE) (DEOXYRIBOALDOLASE)	0	2	0	2	4	3	0	1.99822	0	1.93696	4.04988	2.6937	4.34414	0.0404488
Rv0479c	PROBABLE CONSERVED MEMBRANE PROTEIN	0	0	0	2	1	0	0	0	0	1.93696	1.01247	0	100	0.0512802
Rv0480c	POSSIBLE AMIDOHYDROLASE	17	25	16	9	13	7	18.7363	24.9778	16.7042	8.7163	13.1621	6.28531	0.466146	0.00530362
Rv0482	PROBABLE UDP-N-ACETYLENOLPYRUVOYLGLUCOSAMINE REDUCTASE MURB (UDP-N-ACETYLMURAMATE DEHYDROGENASE)	0	2	0	1	1	1	0	1.99822	0	0.968478	1.01247	0.897901	1.44071	0.726892
Rv0484c	PROBABLE SHORT-CHAIN TYPE OXIDOREDUCTASE	0	1	3	1	1	2	0	0.99911	3.13205	0.968478	1.01247	1.7958	0.914212	0.899458
Rv0489	PROBABLE PHOSPHOGLYCERATE MUTASE 1 GPM1 (PHOSPHOGLYCEROMUTASE) (PGAM) (BPG-DEPENDENT PGAM)	12	19	15	24	19	35	13.2256	18.9831	15.6602	23.2435	19.2369	31.4265	1.54394	0.0316154
Rv0491	TWO COMPONENT SENSORY TRANSDUCTION PROTEIN REGX3 (TRANSCRIPTIONAL REGULATORY PROTEIN) (PROBABLY LUXR-FAMILY)	6	4	9	2	1	2	6.61281	3.99644	9.39614	1.93696	1.01247	1.7958	0.237198	0.00540411
Rv0498	CONSERVED HYPOTHETICAL PROTEIN	1	1	2	0	1	2	1.10214	0.99911	2.08803	0	1.01247	1.7958	0.670348	0.619422
Rv0500	PROBABLE PYRROLINE-5-CARBOXYLATE REDUCTASE PROC (P5CR) (P5C REDUCTASE)	45	36	53	37	46	36	49.5961	35.968	55.3328	35.8337	46.5736	32.3244	0.814296	0.169191
Rv0500A	CONSERVED PROTEIN	0	0	2	0	0	1	0	0	2.08803	0	0	0.897901	0.430023	0.567583
Rv0503c	CYCLOPROPANE-FATTY-ACYL-PHOSPHOLIPID SYNTHASE 2 CMAA2 (CYCLOPROPANE FATTY ACID SYNTHASE) (CFA SYNTHASE) (CYCLOPROPANE MYCOLIC ACID SYNTHASE 2) (MYCOLIC ACID TRANS-CYCLOPROPANE SYNTHETASE)	4	11	5	22	25	27	4.40854	10.9902	5.22008	21.3065	25.3118	24.2433	3.43674	0.000355796
Rv0504c	CONSERVED PROTEIN	0	3	1	4	5	7	0	2.99733	1.04402	3.87391	5.06235	6.28531	3.76646	0.0135304
Rv0506	PROBABLE CONSERVED MEMBRANE PROTEIN MMPS2	1	3	0	1	1	0	1.10214	2.99733	0	0.968478	1.01247	0	0.483221	0.351483
Rv0508	CONSERVED HYPOTHETICAL PROTEIN	2	0	4	1	1	1	2.20427	0	4.17606	0.968478	1.01247	0.897901	0.451207	0.261945
Rv0510	PROBABLE PORPHOBILINOGEN DEAMINASE HEMC (PBG) (HYDROXYMETHYLBILANE SYNTHASE) (HMBS) (PRE-UROPORPHYRINOGEN SYNTHASE)	0	0	0	11	9	12	0	0	0	10.6533	9.11223	10.7748	100	2.69e-05
Rv0511	PROBABLE UROPORPHYRIN-III C-METHYLTRANSFERASE HEMD (UROPORPHYRINOGEN III METHYLASE) (UROGEN III METHYLASE) (SUMT) (UROGEN III METHYLASE) (UROM)	4	3	4	4	5	26	4.40854	2.99733	4.17606	3.87391	5.06235	23.3454	2.78725	0.266299
Rv0512	PROBABLE DELTA-AMINOLEVULINIC ACID DEHYDRATASE HEMB (PORPHOBILINOGEN SYNTHASE) (ALAD) (ALADH)	34	30	37	42	43	25	37.4726	29.9733	38.6286	40.6761	43.5362	22.4475	1.00552	0.940737
Rv0518	POSSIBLE EXPORTED PROTEIN	2	4	2	1	0	0	2.20427	3.99644	2.08803	0.968478	0	0	0.116843	0.0111862
Rv0523c	CONSERVED PROTEIN	1	2	2	1	2	1	1.10214	1.99822	2.08803	0.968478	2.02494	0.897901	0.750006	0.640057
Rv0524	PROBABLE GLUTAMATE-1-SEMIALDEHYDE 2,1-AMINOMUTASE HEML (GSA) (GLUTAMATE-1-SEMIALDEHYDE AMINOTRANSFERASE) (GSA-AT)	37	40	43	40	47	75	40.779	39.9644	44.8927	38.7391	47.5861	67.3426	1.22312	0.227697
Rv0526	POSSIBLE THIOREDOXIN PROTEIN (THIOL-DISULFIDE INTERCHANGE PROTEIN)	2	7	2	3	7	7	2.20427	6.99377	2.08803	2.90543	7.08729	6.28531	1.44231	0.367324
Rv0533c	3-OXOACYL-[ACYL-CARRIER-PROTEIN] SYNTHASE III FABH (BETA-KETOACYL-ACP SYNTHASE III) (KAS III)	0	5	1	0	0	0	0	4.99555	1.04402	0	0	0	0.01	0.0449094
Rv0536	PROBABLE UDP-GLUCOSE 4-EPIMERASE GALE3 (GALACTOWALDENASE) (UDP-GALACTOSE 4-EPIMERASE) (URIDINE DIPHOSPHATE GALACTOSE 4-EPIMERASE) (URIDINE DIPHOSPHO-GALACTOSE 4-EPIMERASE)	0	3	0	1	0	0	0	2.99733	0	0.968478	0	0	0.323113	0.651856
Rv0538	POSSIBLE CONSERVED MEMBRANE PROTEIN	2	1	1	1	0	0	2.20427	0.99911	1.04402	0.968478	0	0	0.228017	0.137513
Rv0540	CONSERVED HYPOTHETICAL PROTEIN	4	3	1	1	0	3	4.40854	2.99733	1.04402	0.968478	0	2.6937	0.4334	0.187284
Rv0543c	CONSERVED PROTEIN	3	3	5	4	3	4	3.30641	2.99733	5.22008	3.87391	3.03741	3.59161	0.911411	0.834031
Rv0546c	CONSERVED PROTEIN	17	20	26	19	23	19	18.7363	19.9822	27.1444	18.4011	23.2868	17.0601	0.891974	0.498158
Rv0548c	PROBABLE NAPHTHOATE SYNTHASE MENB (DIHYDROXYNAPHTHOIC ACID SYNTHETASE) (DHNA SYNTHETASE)	18	33	24	69	75	63	19.8384	32.9706	25.0564	66.825	75.9353	56.5678	2.5599	0.000204745
Rv0549c	POSSIBLE TOXIN VAPC3	0	1	0	0	1	4	0	0.99911	0	0	1.01247	3.59161	4.60818	0.243643
Rv0552	CONSERVED PROTEIN	9	19	9	25	27	17	9.91922	18.9831	9.39614	24.2119	27.3367	15.2643	1.74453	0.0460514
Rv0554	POSSIBLE PEROXIDASE BPOC (NON-HAEM PEROXIDASE)	4	6	5	1	0	2	4.40854	5.99466	5.22008	0.968478	0	1.7958	0.176933	0.00351792
Rv0555	PROBABLE BIFUNCTIONAL MENAQUINONE BIOSYNTHESIS PROTEIN MEND : 2-SUCCINYL-6-HYDROXY-2,4-CYCLOHEXADIENE-1-CARBOXYLATE SYNTHASE (SHCHC SYNTHASE) + 2-OXOGLUTARATE DECARBOXYLASE (ALPHA- KETOGLUTARATE DECARBOXYLASE) (KDC)	0	7	1	16	21	19	0	6.99377	1.04402	15.4956	21.2619	17.0601	6.69558	0.0015697
Rv0559c	POSSIBLE CONSERVED SECRETED PROTEIN	2	4	4	1	0	1	2.20427	3.99644	4.17606	0.968478	0	0.897901	0.179861	0.0116253
Rv0560c	POSSIBLE BENZOQUINONE METHYLTRANSFERASE (METHYLASE)	5	4	4	1	3	0	5.51068	3.99644	4.17606	0.968478	3.03741	0	0.29276	0.0198206
Rv0562	PROBABLE POLYPRENYL-DIPHOSPHATE SYNTHASE GRCC1 (POLYPRENYL PYROPHOSPHATE SYNTHETASE)	1	2	0	6	3	4	1.10214	1.99822	0	5.81087	3.03741	3.59161	4.01241	0.0179281
Rv0566c	CONSERVED PROTEIN	41	28	64	47	38	37	45.1875	27.9751	66.817	45.5185	38.4739	33.2223	0.83737	0.535023
Rv0569	CONSERVED PROTEIN	11	10	10	9	7	4	12.1235	9.9911	10.4402	8.7163	7.08729	3.59161	0.595772	0.0622118
Rv0571c	CONSERVED PROTEIN	0	0	0	14	12	10	0	0	0	13.5587	12.1496	8.97901	100	3.16e-05
Rv0576	PROBABLE TRANSCRIPTIONAL REGULATORY PROTEIN (POSSIBLY ARSR-FAMILY)	1	7	5	24	21	18	1.10214	6.99377	5.22008	23.2435	21.2619	16.1622	4.556	0.000591334
Rv0577	CONSERVED PROTEIN TB27.3	32	27	32	26	25	23	35.2683	26.976	33.4085	25.1804	25.3118	20.6517	0.743773	0.0575076
Rv0580c	CONSERVED PROTEIN	0	4	1	2	0	5	0	3.99644	1.04402	1.93696	0	4.48951	1.27498	0.773159
Rv0582	POSSIBLE TOXIN VAPC26. CONTAINS PIN DOMAIN.	0	0	0	0	1	3	0	0	0	0	1.01247	2.6937	100	0.0455141
Rv0583c	PROBABLE CONSERVED LIPOPROTEIN LPQN	5	3	3	5	6	3	5.51068	2.99733	3.13205	4.84239	6.07482	2.6937	1.16932	0.705588
Rv0591	MCE-FAMILY PROTEIN MCE2C	0	0	0	2	0	0	0	0	0	1.93696	0	0	100	0.194618
Rv0595c	POSSIBLE TOXIN VAPC4	0	2	0	8	7	7	0	1.99822	0	7.74782	7.08729	6.28531	10.5696	0.000863333
Rv0598c	POSSIBLE TOXIN VAPC27. CONTAINS PIN DOMAIN.	0	3	2	8	9	8	0	2.99733	2.08803	7.74782	9.11223	7.18321	4.72794	0.00196872
Rv0604	PROBABLE CONSERVED LIPOPROTEIN LPQO	2	3	4	9	6	6	2.20427	2.99733	4.17606	8.7163	6.07482	5.38741	2.15177	0.0475573
Rv0613c	UNKNOWN PROTEIN	4	1	4	1	0	0	4.40854	0.99911	4.17606	0.968478	0	0	0.101055	0.0137012
Rv0617	POSSIBLE TOXIN VAPC29. CONTAINS PIN DOMAIN.	0	2	0	1	2	1	0	1.99822	0	0.968478	2.02494	0.897901	1.94739	0.473891
Rv0624	POSSIBLE TOXIN VAPC30. CONTAINS PIN DOMAIN.	2	3	5	11	9	7	2.20427	2.99733	5.22008	10.6533	9.11223	6.28531	2.49967	0.0132441
Rv0627	POSSIBLE TOXIN VAPC5	0	4	1	7	7	7	0	3.99644	1.04402	6.77935	7.08729	6.28531	3.99804	0.00665699
Rv0630c	PROBABLE EXONUCLEASE V (BETA CHAIN) RECB (EXODEOXYRIBONUCLEASE V BETA CHAIN)(EXODEOXYRIBONUCLEASE V POLYPEPTIDE) (CHI-SPECIFIC ENDONUCLEASE)	1	2	1	0	0	0	1.10214	1.99822	1.04402	0	0	0	0.01	0.0150491
Rv0631c	PROBABLE EXONUCLEASE V (GAMMA CHAIN) RECC (EXODEOXYRIBONUCLEASE V GAMMA CHAIN)(EXODEOXYRIBONUCLEASE V POLYPEPTIDE)	6	2	0	2	1	0	6.61281	1.99822	0	1.93696	1.01247	0	0.342517	0.405203
Rv0632c	PROBABLE ENOYL-CoA HYDRATASE ECHA3 (ENOYL HYDRASE) (UNSATURATED ACYL-CoA HYDRATASE) (CROTONASE)	49	98	43	124	120	100	54.0046	97.9128	44.8927	120.091	121.496	89.7901	1.68374	0.0231114
Rv0634A	UNKNOWN PROTEIN	7	4	5	2	2	2	7.71495	3.99644	5.22008	1.93696	2.02494	1.7958	0.340059	0.0182812
Rv0634B	PROBABLE 50S RIBOSOMAL PROTEIN L33 RPMG2	2	10	2	0	1	0	2.20427	9.9911	2.08803	0	1.01247	0	0.0708844	0.0258296
Rv0634c	POSSIBLE GLYOXALASE II (HYDROXYACYLGLUTATHIONE HYDROLASE) (GLX II)	11	9	8	9	3	6	12.1235	8.99199	8.35212	8.7163	3.03741	5.38741	0.581694	0.0747333
Rv0635	(3R)-HYDROXYACYL-ACP DEHYDRATASE SUBUNIT HADA	6	6	11	10	8	13	6.61281	5.99466	11.4842	9.68478	8.09976	11.6727	1.22272	0.445237
Rv0636	(3R)-HYDROXYACYL-ACP DEHYDRATASE SUBUNIT HADB	4	9	10	5	7	5	4.40854	8.99199	10.4402	4.84239	7.08729	4.48951	0.688705	0.217643
Rv0637	(3R)-HYDROXYACYL-ACP DEHYDRATASE SUBUNIT HADC	3	10	10	2	3	12	3.30641	9.9911	10.4402	1.93696	3.03741	10.7748	0.663468	0.336907
Rv0639	PROBABLE TRANSCRIPTION ANTITERMINATION PROTEIN NUSG	16	11	21	15	13	17	17.6342	10.9902	21.9243	14.5272	13.1621	15.2643	0.849747	0.457974
Rv0640	PROBABLE 50S RIBOSOMAL PROTEIN L11 RPLK	10	6	15	6	4	3	11.0214	5.99466	15.6602	5.81087	4.04988	2.6937	0.384207	0.0183874
Rv0641	PROBABLE 50S RIBOSOMAL PROTEIN L1 RPLA	28	16	28	3	2	2	30.8598	15.9858	29.2324	2.90543	2.02494	1.7958	0.0884116	0.000117801
Rv0642c	METHOXY MYCOLIC ACID SYNTHASE 4 MMAA4 (METHYL MYCOLIC ACID SYNTHASE 4) (MMA4) (HYDROXY MYCOLIC ACID SYNTHASE)	4	13	7	21	29	22	4.40854	12.9884	7.30811	20.338	29.3616	19.7538	2.8113	0.00285369
Rv0643c	METHOXY MYCOLIC ACID SYNTHASE 3 MMAA3 (METHYL MYCOLIC ACID SYNTHASE 3) (MMA3) (HYDROXY MYCOLIC ACID SYNTHASE)	2	2	2	2	1	1	2.20427	1.99822	2.08803	1.93696	1.01247	0.897901	0.611607	0.438037
Rv0644c	METHOXY MYCOLIC ACID SYNTHASE 2 MMAA2 (METHYL MYCOLIC ACID SYNTHASE 2) (MMA2) (HYDROXY MYCOLIC ACID SYNTHASE)	3	7	8	18	22	12	3.30641	6.99377	8.35212	17.4326	22.2743	10.7748	2.70646	0.00785914
Rv0645c	METHOXY MYCOLIC ACID SYNTHASE 1 MMAA1 (METHYL MYCOLIC ACID SYNTHASE 1) (MMA1) (HYDROXY MYCOLIC ACID SYNTHASE)	0	3	1	4	2	2	0	2.99733	1.04402	3.87391	2.02494	1.7958	1.90398	0.311141
Rv0651	PROBABLE 50S RIBOSOMAL PROTEIN L10 RPLJ	8	13	14	1	2	2	8.81708	12.9884	14.6162	0.968478	2.02494	1.7958	0.131494	0.000215124
Rv0652	PROBABLE 50S RIBOSOMAL PROTEIN L7/L12 RPLL (SA1)	43	43	45	49	37	39	47.3918	42.9617	46.9807	47.4554	37.4614	35.0182	0.873307	0.275307
Rv0654	PROBABLE DIOXYGENASE	0	1	0	9	6	11	0	0.99911	0	8.7163	6.07482	9.87691	24.69	0.000253204
Rv0655	POSSIBLE RIBONUCLEOTIDE-TRANSPORT ATP-BINDING PROTEIN ABC TRANSPORTER MKL	0	0	0	0	0	2	0	0	0	0	0	1.7958	100	0.188285
Rv0667	DNA-DIRECTED RNA POLYMERASE (BETA CHAIN) RPOB (TRANSCRIPTASE BETA CHAIN) (RNA POLYMERASE BETA SUBUNIT)	38	55	23	77	81	54	41.8811	54.9511	24.0124	74.5728	82.0101	48.4867	1.69697	0.0410208
Rv0668	DNA-DIRECTED RNA POLYMERASE (BETA' CHAIN) RPOC (TRANSCRIPTASE BETA' CHAIN) (RNA POLYMERASE BETA' SUBUNIT).	37	50	31	78	67	90	40.779	49.9555	32.3645	75.5413	67.8355	80.8111	1.8212	0.000598167
Rv0670	PROBABLE ENDONUCLEASE IV END (ENDODEOXYRIBONUCLEASE IV) (APURINASE)	8	11	9	27	27	34	8.81708	10.9902	9.39614	26.1489	27.3367	30.5286	2.87686	0.000126396
Rv0672	PROBABLE ACYL-CoA DEHYDROGENASE FADE8	89	59	58	19	29	78	98.09	58.9475	60.5529	18.4011	29.3616	70.0363	0.54138	0.0583965
Rv0673	POSSIBLE ENOYL-CoA HYDRATASE ECHA4 (ENOYL HYDRASE) (UNSATURATED ACYL-CoA HYDRATASE) (CROTONASE)	1	7	3	17	13	15	1.10214	6.99377	3.13205	16.4641	13.1621	13.4685	3.83817	0.00143762
Rv0675	PROBABLE ENOYL-CoA HYDRATASE ECHA5 (ENOYL HYDRASE) (UNSATURATED ACYL-CoA HYDRATASE) (CROTONASE)	2	16	5	33	34	47	2.20427	15.9858	5.22008	31.9598	34.424	42.2014	4.63839	0.00107843
Rv0676c	PROBABLE CONSERVED TRANSMEMBRANE TRANSPORT PROTEIN MMPL5	0	0	0	4	2	3	0	0	0	3.87391	2.02494	2.6937	100	0.00128623
Rv0677c	POSSIBLE CONSERVED MEMBRANE PROTEIN MMPS5	9	10	11	5	4	4	9.91922	9.9911	11.4842	4.84239	4.04988	3.59161	0.397645	0.00464696
Rv0678	CONSERVED PROTEIN	17	24	21	23	31	18	18.7363	23.9786	21.9243	22.275	31.3866	16.1622	1.08021	0.734469
Rv0679c	CONSERVED THREONINE RICH PROTEIN	1	2	1	2	2	1	1.10214	1.99822	1.04402	1.93696	2.02494	0.897901	1.17263	0.84158
Rv0681	PROBABLE TRANSCRIPTIONAL REGULATORY PROTEIN (POSSIBLY TETR-FAMILY)	0	0	1	0	2	0	0	0	1.04402	0	2.02494	0	1.93957	0.722695
Rv0683	PROBABLE 30S RIBOSOMAL PROTEIN S7 RPSG	14	30	22	0	0	0	15.4299	29.9733	22.9683	0	0	0	0.01	3.78e-05
Rv0684	PROBABLE ELONGATION FACTOR G FUSA1 (EF-G)	21	34	23	83	64	57	23.1448	33.9697	24.0124	80.3837	64.7981	51.1804	2.42043	0.000983261
Rv0685	PROBABLE IRON-REGULATED ELONGATION FACTOR TU TUF (EF-TU)	96	107	106	117	107	185	105.805	106.905	110.666	113.312	108.334	166.112	1.1991	0.197678
Rv0686	PROBABLE MEMBRANE PROTEIN	0	1	0	2	3	3	0	0.99911	0	1.93696	3.03741	2.6937	7.6749	0.0180578
Rv0688	PUTATIVE FERREDOXIN REDUCTASE	2	1	4	2	0	2	2.20427	0.99911	4.17606	1.93696	0	1.7958	0.505832	0.290188
Rv0700	30S RIBOSOMAL PROTEIN S10 RPSJ (TRANSCRIPTION ANTITERMINATION FACTOR NUSE)	14	10	26	2	2	2	15.4299	9.9911	27.1444	1.93696	2.02494	1.7958	0.109534	0.00141434
Rv0701	PROBABLE 50S RIBOSOMAL PROTEIN L3 RPLC	67	45	61	2	1	4	73.8431	44.96	63.6849	1.93696	1.01247	3.59161	0.0358436	1.7e-05
Rv0702	PROBABLE 50S RIBOSOMAL PROTEIN L4 RPLD	32	24	34	1	0	6	35.2683	23.9786	35.4965	0.968478	0	5.38741	0.0670852	0.000221635
Rv0703	PROBABLE 50S RIBOSOMAL PROTEIN L23 RPLW	20	18	35	4	1	5	22.0427	17.984	36.5405	3.87391	1.01247	4.48951	0.122453	0.000635822
Rv0704	PROBABLE 50S RIBOSOMAL PROTEIN L2 RPLB	45	29	37	1	0	0	49.5961	28.9742	38.6286	0.968478	0	0	0.00826354	3.47e-05
Rv0705	PROBABLE 30S RIBOSOMAL PROTEIN S19 RPSS	7	19	16	0	0	0	7.71495	18.9831	16.7042	0	0	0	0.01	0.000141086
Rv0706	PROBABLE 50S RIBOSOMAL PROTEIN L22 RPLV	30	17	33	2	0	1	33.0641	16.9849	34.4525	1.93696	0	0.897901	0.033548	0.000216611
Rv0707	PROBABLE 30S RIBOSOMAL PROTEIN S3 RPSC	15	10	7	1	0	0	16.532	9.9911	7.30811	0.968478	0	0	0.0286267	0.000426472
Rv0708	PROBABLE 50S RIBOSOMAL PROTEIN L16 RPLP	25	18	41	2	3	3	27.5534	17.984	42.8046	1.93696	3.03741	2.6937	0.0867998	0.000483891
Rv0709	PROBABLE 50S RIBOSOMAL PROTEIN L29 RPMC	20	16	33	14	8	18	22.0427	15.9858	34.4525	13.5587	8.09976	16.1622	0.521801	0.040008
Rv0710	PROBABLE 30S RIBOSOMAL PROTEIN S17 RPSQ	15	15	40	0	0	0	16.532	14.9867	41.7606	0	0	0	0.01	0.000237785
Rv0711	POSSIBLE ARYLSULFATASE ATSA (ARYL-SULFATE SULPHOHYDROLASE) (ARYLSULPHATASE)	2	11	8	26	18	13	2.20427	10.9902	8.35212	25.1804	18.2245	11.6727	2.55621	0.023128
Rv0714	PROBABLE 50S RIBOSOMAL PROTEIN L14 RPLN	37	27	43	8	7	10	40.779	26.976	44.8927	7.74782	7.08729	8.97901	0.211404	9.41e-05
Rv0715	PROBABLE 50S RIBOSOMAL PROTEIN L24 RPLX	20	18	27	2	1	5	22.0427	17.984	28.1884	1.93696	1.01247	4.48951	0.109051	0.000103401
Rv0716	PROBABLE 50S RIBOSOMAL PROTEIN L5 RPLE	45	37	58	14	5	3	49.5961	36.9671	60.5529	13.5587	5.06235	2.6937	0.144884	0.000332351
Rv0718	PROBABLE 30S RIBOSOMAL PROTEIN S8 RPSH	6	6	11	0	0	0	6.61281	5.99466	11.4842	0	0	0	0.01	0.000143455
Rv0719	PROBABLE 50S RIBOSOMAL PROTEIN L6 RPLF	40	35	53	7	5	6	44.0854	34.9689	55.3328	6.77935	5.06235	5.38741	0.128205	1.94e-05
Rv0720	PROBABLE 50S RIBOSOMAL PROTEIN L18 RPLR	6	12	15	1	0	1	6.61281	11.9893	15.6602	0.968478	0	0.897901	0.0544732	0.000394913
Rv0721	PROBABLE 30S RIBOSOMAL PROTEIN S5 RPSE	0	3	2	0	0	0	0	2.99733	2.08803	0	0	0	0.01	0.0208264
Rv0722	PROBABLE 50S RIBOSOMAL PROTEIN L30 RPMD	11	12	14	2	0	1	12.1235	11.9893	14.6162	1.93696	0	0.897901	0.0731972	9.75e-05
Rv0723	PROBABLE 50S RIBOSOMAL PROTEIN L15 RPLO	43	40	63	11	10	6	47.3918	39.9644	65.773	10.6533	10.1247	5.38741	0.170871	0.000113703
Rv0724	POSSIBLE PROTEASE IV SPPA (ENDOPEPTIDASE IV) (SIGNAL PEPTIDE PEPTIDASE)	1	2	0	0	1	2	1.10214	1.99822	0	0	1.01247	1.7958	0.905791	0.912871
Rv0727c	POSSIBLE L-FUCULOSE PHOSPHATE ALDOLASE FUCA (L-FUCULOSE-1-PHOSPHATE ALDOLASE)	2	3	2	5	4	5	2.20427	2.99733	2.08803	4.84239	4.04988	4.48951	1.83573	0.180278
Rv0730	GCN5-RELATED N-ACETYLTRANSFERASE	13	4	22	14	11	4	14.3278	3.99644	22.9683	13.5587	11.1372	3.59161	0.68505	0.539762
Rv0731c	POSSIBLE S-ADENOSYLMETHIONINE-DEPENDENT METHYLTRANSFERASE	21	24	21	29	21	31	23.1448	23.9786	21.9243	28.0859	21.2619	27.8349	1.11782	0.485312
Rv0733	PROBABLE ADENYLATE KINASE ADK (ATP-AMP TRANSPHOSPHORYLASE)	36	34	39	25	21	30	39.6769	33.9697	40.7166	24.2119	21.2619	26.937	0.633166	0.00439323
Rv0734	PROBABLE METHIONINE AMINOPEPTIDASE MAPA (MAP) (PEPTIDASE M) (MetAP)	8	8	10	5	3	7	8.81708	7.99288	10.4402	4.84239	3.03741	6.28531	0.519818	0.0440732
Rv0738	CONSERVED PROTEIN	3	1	5	0	1	0	3.30641	0.99911	5.22008	0	1.01247	0	0.10629	0.0173888
Rv0740	CONSERVED HYPOTHETICAL PROTEIN	2	4	2	7	8	7	2.20427	3.99644	2.08803	6.77935	8.09976	6.28531	2.55339	0.0179175
Rv0743c	HYPOTHETICAL PROTEIN	2	4	2	1	1	2	2.20427	3.99644	2.08803	0.968478	1.01247	1.7958	0.455648	0.187048
Rv0749	POSSIBLE TOXIN VAPC31. CONTAINS PIN DOMAIN.	0	0	0	1	2	1	0	0	0	0.968478	2.02494	0.897901	100	0.0226406
Rv0751c	PROBABLE 3-HYDROXYISOBUTYRATE DEHYDROGENASE MMSB (HIBADH)	3	6	2	9	6	3	3.30641	5.99466	2.08803	8.7163	6.07482	2.6937	1.53523	0.29965
Rv0753c	PROBABLE METHYLMALONATE-SEMIALDEHYDE DEHYDROGENASE MMSA (METHYLMALONIC ACID SEMIALDEHYDE DEHYDROGENASE) (MMSDH)	68	42	51	33	31	22	74.9452	41.9626	53.2448	31.9598	31.3866	19.7538	0.488386	0.00823775
Rv0759c	CONSERVED HYPOTHETICAL PROTEIN	2	7	5	12	13	14	2.20427	6.99377	5.22008	11.6217	13.1621	12.5706	2.5908	0.00364049
Rv0760c	CONSERVED PROTEIN	6	9	8	5	4	9	6.61281	8.99199	8.35212	4.84239	4.04988	8.08111	0.708496	0.285602
Rv0761c	POSSIBLE ZINC-CONTAINING ALCOHOL DEHYDROGENASE NAD DEPENDENT ADHB	109	81	79	32	34	64	120.133	80.9279	82.4772	30.9913	34.424	57.4657	0.433385	0.00277938
Rv0763c	POSSIBLE FERREDOXIN	1	0	3	0	0	0	1.10214	0	3.13205	0	0	0	0.01	0.0413551
Rv0770	PROBABLE DEHYDROGENASE/REDUCTASE	1	3	0	0	0	4	1.10214	2.99733	0	0	0	3.59161	0.876115	0.625755
Rv0772	PROBABLE PHOSPHORIBOSYLAMINE--GLYCINE LIGASE PURD (GARS) (GLYCINAMIDE RIBONUCLEOTIDE SYNTHETASE) (PHOSPHORIBOSYLGLYCINAMIDE SYNTHETASE) (5'-PHOSPHORIBOSYLGLYCINAMIDE SYNTHETASE)	0	5	1	5	3	0	0	4.99555	1.04402	4.84239	3.03741	0	1.3047	0.75938
Rv0773c	PROBABLE BIFUNCTIONAL ACYLASE GGTA: CEPHALOSPORIN ACYLASE (GL-7ACA ACYLASE) + GAMMA-GLUTAMYLTRANSPEPTIDASE (GGT)	4	14	5	21	18	26	4.40854	13.9875	5.22008	20.338	18.2245	23.3454	2.62142	0.00454707
Rv0777	PROBABLE ADENYLOSUCCINATE LYASE PURB (ADENYLOSUCCINASE) (ASL) (ASASE)	10	21	7	14	11	6	11.0214	20.9813	7.30811	13.5587	11.1372	5.38741	0.765268	0.454084
Rv0780	PHOSPHORIBOSYLAMINOIMIDAZOLE- SUCCINOCARBOXAMIDE SYNTHASE PURC (SAICAR SYNTHETASE)	3	6	0	12	8	4	3.30641	5.99466	0	11.6217	8.09976	3.59161	2.5065	0.0899481
Rv0786c	CONSERVED PROTEIN	7	4	2	1	1	2	7.71495	3.99644	2.08803	0.968478	1.01247	1.7958	0.273689	0.0277335
Rv0787	UNKNOWN PROTEIN	2	6	1	6	4	6	2.20427	5.99466	1.04402	5.81087	4.04988	5.38741	1.64971	0.234864
Rv0787A	CONSERVED PROTEIN	3	2	6	0	1	0	3.30641	1.99822	6.26409	0	1.01247	0	0.0875179	0.00677375
Rv0788	PROBABLE PHOSPHORIBOSYLFORMYLGLYCINAMIDINE SYNTHASE I PURG (FGAM SYNTHASE I)	2	1	3	3	1	1	2.20427	0.99911	3.13205	2.90543	1.01247	0.897901	0.760139	0.652827
Rv0789c	HYPOTHETICAL PROTEIN	0	0	0	2	0	0	0	0	0	1.93696	0	0	100	0.194618
Rv0794c	PROBABLE OXIDOREDUCTASE	26	31	29	31	33	46	28.6555	30.9724	30.2764	30.0228	33.4115	41.3035	1.16499	0.274374
Rv0795	PUTATIVE TRANSPOSASE FOR INSERTION SEQUENCE ELEMENT IS6110 (FRAGMENT)	6	6	15	10	7	11	6.61281	5.99466	15.6602	9.68478	7.08729	9.87691	0.942736	0.863742
Rv0798c	29 KDa ANTIGEN CFP29	67	69	62	78	80	79	73.8431	68.9386	64.7289	75.5413	80.9976	70.9342	1.0962	0.3461
Rv0799c	CONSERVED PROTEIN	34	34	38	38	41	40	37.4726	33.9697	39.6726	36.8022	41.5113	35.9161	1.02803	0.843519
Rv0800	PROBABLE AMINOPEPTIDASE PEPC	28	23	32	40	37	26	30.8598	22.9795	33.4085	38.7391	37.4614	23.3454	1.14096	0.448816
Rv0801	CONSERVED PROTEIN	9	15	11	12	8	12	9.91922	14.9867	11.4842	11.6217	8.09976	10.7748	0.83804	0.463921
Rv0802c	POSSIBLE SUCCINYLTRANSFERASE IN THE GCN5-RELATED N-ACETYLTRANSFERASE FAMILY	0	2	0	1	1	0	0	1.99822	0	0.968478	1.01247	0	0.991356	0.928813
Rv0803	PHOSPHORIBOSYLFORMYLGLYCINAMIDINE SYNTHASE II PURL (FGAM SYNTHASE II)	4	1	2	1	1	1	4.40854	0.99911	2.08803	0.968478	1.01247	0.897901	0.384068	0.154914
Rv0805	CLASS III CYCLIC NUCLEOTIDE PHOSPHODIESTERASE (cNMP PDE)	0	0	0	2	3	4	0	0	0	1.93696	3.03741	3.59161	100	0.00125958
Rv0807	CONSERVED HYPOTHETICAL PROTEIN	0	2	0	4	4	6	0	1.99822	0	3.87391	4.04988	5.38741	6.66153	0.00534769
Rv0809	PROBABLE PHOSPHORIBOSYLFORMYLGLYCINAMIDINE CYCLO-LIGASE PURM (AIRS) (PHOSPHORIBOSYL-AMINOIMIDAZOLE SYNTHETASE) (AIR SYNTHASE)	0	0	0	0	0	4	0	0	0	0	0	3.59161	100	0.190794
Rv0811c	CONSERVED PROTEIN	0	0	0	2	0	10	0	0	0	1.93696	0	8.97901	100	0.041203
Rv0813c	CONSERVED PROTEIN	3	6	4	3	4	2	3.30641	5.99466	4.17606	2.90543	4.04988	1.7958	0.649331	0.287169
Rv0814c	CONSERVED PROTEIN SSEC2	26	22	31	8	8	12	28.6555	21.9804	32.3645	7.74782	8.09976	10.7748	0.32075	0.000237689
Rv0815c	PROBABLE THIOSULFATE SULFURTRANSFERASE CYSA2 (RHODANESE-LIKE PROTEIN) (THIOSULFATE CYANIDE TRANSSULFURASE) (THIOSULFATE THIOTRANSFERASE)	55	69	75	85	84	145	60.6174	68.9386	78.3011	82.3206	85.0475	130.196	1.43158	0.0508965
Rv0821c	PROBABLE PHOSPHATE-TRANSPORT SYSTEM TRANSCRIPTIONAL REGULATORY PROTEIN PHOY2	3	12	3	34	26	20	3.30641	11.9893	3.13205	32.9282	26.3242	17.958	4.1899	0.00269203
Rv0824c	PROBABLE ACYL-[ACYL-CARRIER PROTEIN] DESATURASE DESA1 (ACYL-[ACP] DESATURASE) (STEAROYL-ACP DESATURASE) (PROTEIN DES)	24	32	22	43	45	141	26.4512	31.9715	22.9683	41.6446	45.5612	126.604	2.62694	0.0673697
Rv0830	POSSIBLE S-ADENOSYLMETHIONINE-DEPENDENT METHYLTRANSFERASE	4	5	1	3	2	0	4.40854	4.99555	1.04402	2.90543	2.02494	0	0.471892	0.169646
Rv0831c	CONSERVED PROTEIN	26	50	28	86	87	85	28.6555	49.9555	29.2324	83.2891	88.0849	76.3216	2.29681	0.00040791
Rv0835	POSSIBLE LIPOPROTEIN LPQQ	0	2	0	4	6	3	0	1.99822	0	3.87391	6.07482	2.6937	6.32685	0.0108462
Rv0838	PROBABLE CONSERVED LIPOPROTEIN LPQR	2	8	1	2	2	2	2.20427	7.99288	1.04402	1.93696	2.02494	1.7958	0.512198	0.332656
Rv0844c	POSSIBLE NITRATE/NITRITE RESPONSE TRANSCRIPTIONAL REGULATORY PROTEIN NARL	0	0	0	0	0	4	0	0	0	0	0	3.59161	100	0.190794
Rv0846c	PROBABLE OXIDASE	3	0	1	2	2	2	3.30641	0	1.04402	1.93696	2.02494	1.7958	1.32348	0.621347
Rv0852	POSSIBLE FATTY-ACID-CoA LIGASE FADD16 (FATTY-ACID-CoA SYNTHETASE) (FATTY-ACID-CoA SYNTHASE)	0	0	0	2	3	3	0	0	0	1.93696	3.03741	2.6937	100	0.00166292
Rv0853c	PROBABLE PYRUVATE OR INDOLE-3-PYRUVATE DECARBOXYLASE PDC	20	14	12	19	18	26	22.0427	13.9875	12.5282	18.4011	18.2245	23.3454	1.23503	0.243196
Rv0854	CONSERVED PROTEIN	5	8	8	11	13	9	5.51068	7.99288	8.35212	10.6533	13.1621	8.08111	1.45941	0.189006
Rv0855	PROBABLE FATTY-ACID-CoA RACEMASE FAR	0	0	0	3	2	2	0	0	0	2.90543	2.02494	1.7958	100	0.00280586
Rv0858c	PROBABLE N-SUCCINYLDIAMINOPIMELATE AMINOTRANSFERASE DAPC (DAP-AT)	16	9	20	2	3	4	17.6342	8.99199	20.8803	1.93696	3.03741	3.59161	0.180312	0.00108789
Rv0859	POSSIBLE ACYL-CoA THIOLASE FADA	1	1	2	5	2	7	1.10214	0.99911	2.08803	4.84239	2.02494	6.28531	3.1396	0.0314105
Rv0860	PROBABLE FATTY OXIDATION PROTEIN FADB	24	27	13	39	34	24	26.4512	26.976	13.5722	37.7706	34.424	21.5496	1.39918	0.15046
Rv0864	PROBABLE MOLYBDENUM COFACTOR BIOSYNTHESIS PROTEIN C 2 MOAC2	2	4	7	6	3	7	2.20427	3.99644	7.30811	5.81087	3.03741	6.28531	1.12027	0.750953
Rv0865	PROBABLE MOLYBDOPTERIN BIOSYNTHESIS MOG PROTEIN	1	1	2	2	2	2	1.10214	0.99911	2.08803	1.93696	2.02494	1.7958	1.37439	0.621347
Rv0866	PROBABLE MOLYBDENUM COFACTOR BIOSYNTHESIS PROTEIN E2 MOAE2 (MOLYBDOPTERIN CONVERTING FACTOR LARGE SUBUNIT) (MOLYBDOPTERIN [MPT] CONVERTING FACTOR, SUBUNIT 2)	3	9	4	10	15	15	3.30641	8.99199	4.17606	9.68478	15.1871	13.4685	2.32726	0.0104797
Rv0871	PROBABLE COLD SHOCK-LIKE PROTEIN B CSPB	12	4	12	1	1	1	13.2256	3.99644	12.5282	0.968478	1.01247	0.897901	0.0967673	0.00235482
Rv0873	PROBABLE ACYL-CoA DEHYDROGENASE FADE10	7	20	4	48	51	51	7.71495	19.9822	4.17606	46.4869	51.636	45.793	4.51526	0.000415105
Rv0877	CONSERVED HYPOTHETICAL PROTEIN	1	0	1	1	0	4	1.10214	0	1.04402	0.968478	0	3.59161	2.12477	0.402115
Rv0880	POSSIBLE TRANSCRIPTIONAL REGULATORY PROTEIN (POSSIBLY MARR-FAMILY)	0	0	0	7	5	4	0	0	0	6.77935	5.06235	3.59161	100	0.000268289
Rv0884c	POSSIBLE PHOSPHOSERINE AMINOTRANSFERASE SERC (PSAT)	55	42	53	22	21	25	60.6174	41.9626	55.3328	21.3065	21.2619	22.4475	0.41172	0.000165324
Rv0887c	CONSERVED HYPOTHETICAL PROTEIN	0	2	2	2	1	0	0	1.99822	2.08803	1.93696	1.01247	0	0.721793	0.619422
Rv0889c	PROBABLE CITRATE SYNTHASE II CITA	4	18	15	39	42	40	4.40854	17.984	15.6602	37.7706	42.5238	35.9161	3.05393	0.00127396
Rv0893c	POSSIBLE S-ADENOSYLMETHIONINE-DEPENDENT METHYLTRANSFERASE	0	0	0	1	1	3	0	0	0	0.968478	1.01247	2.6937	100	0.0119098
Rv0896	PROBABLE CITRATE SYNTHASE I GLTA2	271	252	336	145	155	274	298.679	251.776	350.789	140.429	156.933	246.025	0.60293	0.0114144
Rv0898c	CONSERVED HYPOTHETICAL PROTEIN	9	6	8	4	3	3	9.91922	5.99466	8.35212	3.87391	3.03741	2.6937	0.395822	0.0121828
Rv0899	OUTER MEMBRANE PROTEIN A OMPA	10	13	8	11	9	14	11.0214	12.9884	8.35212	10.6533	9.11223	12.5706	0.999203	0.990291
Rv0901	POSSIBLE CONSERVED EXPORTED OR MEMBRANE PROTEIN	0	0	0	2	1	1	0	0	0	1.93696	1.01247	0.897901	100	0.0226406
Rv0903c	TWO COMPONENT RESPONSE TRANSCRIPTIONAL REGULATORY PROTEIN PRRA	8	15	11	26	26	16	8.81708	14.9867	11.4842	25.1804	26.3242	14.3664	1.86668	0.0214098
Rv0904c	PUTATIVE ACETYL-COENZYME A CARBOXYLASE CARBOXYL TRANSFERASE (SUBUNIT BETA) ACCD3 (ACCASE BETA CHAIN)	0	2	1	6	4	10	0	1.99822	1.04402	5.81087	4.04988	8.97901	6.19274	0.00386004
Rv0905	POSSIBLE ENOYL-CoA HYDRATASE ECHA6 (ENOYL HYDRASE) (UNSATURATED ACYL-CoA HYDRATASE) (CROTONASE)	8	19	9	15	16	15	8.81708	18.9831	9.39614	14.5272	16.1995	13.4685	1.18816	0.4826
Rv0906	CONSERVED PROTEIN	0	1	0	8	9	9	0	0.99911	0	7.74782	9.11223	8.08111	24.9634	0.000155965
Rv0907	CONSERVED PROTEIN	0	3	0	4	5	7	0	2.99733	0	3.87391	5.06235	6.28531	5.07838	0.0107469
Rv0911	CONSERVED PROTEIN	12	10	13	5	4	0	13.2256	9.9911	13.5722	4.84239	4.04988	0	0.241711	0.00357143
Rv0913c	POSSIBLE DIOXYGENASE	0	11	0	11	11	11	0	10.9902	0	10.6533	11.1372	9.87691	2.88141	0.0201654
Rv0919	GCN5-RELATED N-ACETYLTRANSFERASE	0	0	0	5	5	6	0	0	0	4.84239	5.06235	5.38741	100	0.000158125
Rv0923c	CONSERVED HYPOTHETICAL PROTEIN	1	0	0	2	3	0	1.10214	0	0	1.93696	3.03741	0	4.51339	0.148044
Rv0925c	CONSERVED PROTEIN	37	44	39	67	48	42	40.779	43.9608	40.7166	64.888	48.5986	37.7119	1.20519	0.252276
Rv0927c	PROBABLE SHORT-CHAIN TYPE DEHYDROGENASE/REDUCTASE	0	0	0	3	0	1	0	0	0	2.90543	0	0.897901	100	0.0479021
Rv0928	PERIPLASMIC PHOSPHATE-BINDING LIPOPROTEIN PSTS3 (PBP-3) (PSTS3) (PHOS1)	8	17	18	33	26	23	8.81708	16.9849	18.7923	31.9598	26.3242	20.6517	1.77009	0.0175963
Rv0931c	TRANSMEMBRANE SERINE/THREONINE-PROTEIN KINASE D PKND (PROTEIN KINASE D) (STPK D)	3	3	0	9	9	7	3.30641	2.99733	0	8.7163	9.11223	6.28531	3.82533	0.00441524
Rv0932c	PERIPLASMIC PHOSPHATE-BINDING LIPOPROTEIN PSTS2 (PBP-2) (PSTS2)	16	29	24	54	56	46	17.6342	28.9742	25.0564	52.2978	56.6983	41.3035	2.09726	0.00092022
Rv0934	PERIPLASMIC PHOSPHATE-BINDING LIPOPROTEIN PSTS1 (PBP-1) (PSTS1)	57	69	60	139	134	102	62.8217	68.9386	62.6409	134.618	135.671	91.5859	1.86149	0.00190434
Rv0937c	DNA END-BINDING PROTEIN, MKU	0	0	0	7	5	2	0	0	0	6.77935	5.06235	1.7958	100	0.00136445
Rv0939	POSSIBLE BIFUNCTIONAL ENZYME: 2-HYDROXYHEPTA-2,4-DIENE-1,7-DIOATE ISOMERASE (HHDD ISOMERASE) + CYCLASE/DEHYDRASE	34	32	22	46	35	26	37.4726	31.9715	22.9683	44.55	35.4365	23.3454	1.11816	0.604312
Rv0946c	PROBABLE GLUCOSE-6-PHOSPHATE ISOMERASE PGI (GPI) (PHOSPHOGLUCOSE ISOMERASE) (PHOSPHOHEXOSE ISOMERASE) (PHI)	72	62	66	80	72	45	79.3537	61.9448	68.905	77.4782	72.8979	40.4056	0.907604	0.482989
Rv0951	PROBABLE SUCCINYL-CoA SYNTHETASE (BETA CHAIN) SUCC (SCS-BETA)	34	28	39	32	24	38	37.4726	27.9751	40.7166	30.9913	24.2993	34.1202	0.842193	0.260149
Rv0952	PROBABLE SUCCINYL-CoA SYNTHETASE (ALPHA CHAIN) SUCD (SCS-ALPHA)	52	25	48	16	9	22	57.311	24.9778	50.1127	15.4956	9.11223	19.7538	0.335054	0.00817758
Rv0953c	POSSIBLE OXIDOREDUCTASE	2	1	2	1	1	5	2.20427	0.99911	2.08803	0.968478	1.01247	4.48951	1.22282	0.671192
Rv0957	PROBABLE BIFUNCTIONAL PURINE BIOSYNTHESIS PROTEIN PURH: PHOSPHORIBOSYLAMINOIMIDAZOLECARBOXAMIDE FORMYLTRANSFERASE (AICAR TRANSFORMYLASE) (5'-PHOSPHORIBOSYL-5-AMINOIMIDAZOLE-4-CARBOXAMIDE FORMYLTRANSFERASE) + INOSINEMONOPHOSPHATE CYCLOHYDROLASE (IMP CYCLOHYDROLASE) (INOSINICASE) (IMP SYNTHETASE) (ATIC)	21	30	10	43	34	37	23.1448	29.9733	10.4402	41.6446	34.424	33.2223	1.71954	0.0260056
Rv0960	POSSIBLE TOXIN VAPC9	0	0	0	0	0	2	0	0	0	0	0	1.7958	100	0.188285
Rv0968	CONSERVED PROTEIN	4	6	5	6	3	2	4.40854	5.99466	5.22008	5.81087	3.03741	1.7958	0.681296	0.310783
Rv0971c	PROBABLE ENOYL-CoA HYDRATASE ECHA7 (ENOYL HYDRASE) (UNSATURATED ACYL-CoA HYDRATASE) (CROTONASE)	0	0	1	4	6	6	0	0	1.04402	3.87391	6.07482	5.38741	14.6896	0.00103719
Rv0972c	PROBABLE ACYL-CoA DEHYDROGENASE FADE12	5	3	5	0	0	0	5.51068	2.99733	5.22008	0	0	0	0.01	0.000343746
Rv0973c	PROBABLE ACETYL-/PROPIONYL-COENZYME A CARBOXYLASE ALPHA CHAIN (ALPHA SUBUNIT) ACCA2: BIOTIN CARBOXYLASE + BIOTIN CARBOXYL CARRIER PROTEIN (BCCP)	2	3	0	4	2	5	2.20427	2.99733	0	3.87391	2.02494	4.48951	1.99715	0.179472
Rv0974c	PROBABLE ACETYL-/PROPIONYL-CoA CARBOXYLASE (BETA SUBUNIT) ACCD2	2	1	0	2	1	0	2.20427	0.99911	0	1.93696	1.01247	0	0.920723	0.912871
Rv0979A	PROBABLE 50S RIBOSOMAL PROTEIN L32 RPMF	17	15	30	0	0	1	18.7363	14.9867	31.3205	0	0	0.897901	0.0138046	0.000209765
Rv0982	TWO COMPONENT SENSOR KINASE MPRB	0	0	0	2	1	0	0	0	0	1.93696	1.01247	0	100	0.0512802
Rv0983	PROBABLE SERINE PROTEASE PEPD (SERINE PROTEINASE) (MTB32B)	16	16	13	13	9	12	17.6342	15.9858	13.5722	12.5902	9.11223	10.7748	0.688192	0.101685
Rv0984	POSSIBLE PTERIN-4-ALPHA-CARBINOLAMINE DEHYDRATASE MOAB2 (PHS) (4-ALPHA- HYDROXY-TETRAHYDROPTERIN DEHYDRATASE) (PTERIN-4-A-CARBINOLAMINE DEHYDRATASE) (PHENYLALANINE HYDROXYLASE-STIMULATING PROTEIN) (PHS) (PTERIN CARBINOLAMINE DEHYDRATASE) (PCD)	26	26	26	24	34	24	28.6555	25.9769	27.1444	23.2435	34.424	21.5496	0.968699	0.803468
Rv0991c	CONSERVED SERINE RICH PROTEIN	0	0	4	0	0	0	0	0	4.17606	0	0	0	0.01	0.182398
Rv0994	PROBABLE MOLYBDOPTERIN BIOSYNTHESIS PROTEIN MOEA1	2	0	1	0	0	0	2.20427	0	1.04402	0	0	0	0.01	0.0407641
Rv0999	UNKNOWN PROTEIN	0	1	1	1	4	4	0	0.99911	1.04402	0.968478	4.04988	3.59161	4.21411	0.0438775
Rv1001	PROBABLE ARGININE DEIMINASE ARCA (ADI) (AD) (ARGININE DIHYDROLASE)	34	4	39	1	0	12	37.4726	3.99644	40.7166	0.968478	0	10.7748	0.142887	0.0537605
Rv1006	UNKNOWN PROTEIN	1	2	1	2	2	10	1.10214	1.99822	1.04402	1.93696	2.02494	8.97901	3.12253	0.154474
Rv1007c	PROBABLE METHIONYL-TRNA SYNTHETASE METS (MetRS) (METHIONINE--tRNA LIGASE)	0	23	3	37	31	21	0	22.9795	3.13205	35.8337	31.3866	18.8559	3.29648	0.0181508
Rv1008	PROBABLE DEOXYRIBONUCLEASE TATD (YJJV PROTEIN)	17	10	14	5	5	7	18.7363	9.9911	14.6162	4.84239	5.06235	6.28531	0.373528	0.0031865
Rv1015c	PROBABLE 50S RIBOSOMAL PROTEIN L25 RPLY	30	17	34	7	2	2	33.0641	16.9849	35.4965	6.77935	2.02494	1.7958	0.123912	0.000838262
Rv1016c	PROBABLE CONSERVED LIPOPROTEIN LPQT	0	4	0	9	6	10	0	3.99644	0	8.7163	6.07482	8.97901	5.94783	0.00520323
Rv1017c	PROBABLE RIBOSE-PHOSPHATE PYROPHOSPHOKINASE PRSA (PHOSPHORIBOSYL PYROPHOSPHATE SYNTHETASE) (PRPP SYNTHETASE)	58	19	48	44	52	100	63.9238	18.9831	50.1127	42.613	52.6485	89.7901	1.39116	0.26787
Rv1019	PROBABLE TRANSCRIPTIONAL REGULATORY PROTEIN (PROBABLY TETR-FAMILY)	0	1	0	1	3	7	0	0.99911	0	0.968478	3.03741	6.28531	10.3004	0.0278521
Rv1023	PROBABLE ENOLASE ENO	20	18	31	22	16	46	22.0427	17.984	32.3645	21.3065	16.1995	41.3035	1.08866	0.841504
Rv1038c / Rv1197	ESAT-6 LIKE PROTEIN ESXJ / ESXK	16	41	15	0	0	0	17.6342	40.9635	15.6602	0	0	0	0.01	0.000185492
Rv1056	CONSERVED PROTEIN	9	4	8	4	2	4	9.91922	3.99644	8.35212	3.87391	2.02494	3.59161	0.426197	0.0314198
Rv1058	PROBABLE MEDIUM CHAIN FATTY-ACID-CoA LIGASE FADD14 (FATTY-ACID-CoA SYNTHETASE) (FATTY-ACID-CoA SYNTHASE)	4	7	6	9	9	10	4.40854	6.99377	6.26409	8.7163	9.11223	8.97901	1.51743	0.176847
Rv1060	UNKNOWN PROTEIN	0	1	0	2	1	6	0	0.99911	0	1.93696	1.01247	5.38741	8.34426	0.0376545
Rv1061	CONSERVED PROTEIN	12	18	5	9	5	12	13.2256	17.984	5.22008	8.7163	5.06235	10.7748	0.673996	0.301371
Rv1062	CONSERVED HYPOTHETICAL PROTEIN	0	1	0	3	2	2	0	0.99911	0	2.90543	2.02494	1.7958	6.73217	0.0330701
Rv1070c	PROBABLE ENOYL-CoA HYDRATASE ECHA8 (ENOYL HYDRASE) (UNSATURATED ACYL-CoA HYDRATASE) (CROTONASE)	26	38	20	73	69	65	28.6555	37.9662	20.8803	70.6989	69.8605	58.3636	2.27335	0.000401803
Rv1071c	POSSIBLE ENOYL-CoA HYDRATASE ECHA9 (ENOYL HYDRASE) (UNSATURATED ACYL-CoA HYDRATASE) (CROTONASE)	27	20	29	8	7	12	29.7577	19.9822	30.2764	7.74782	7.08729	10.7748	0.320059	0.000388123
Rv1074c	PROBABLE BETA-KETOACYL CoA THIOLASE FADA3	167	147	160	69	71	177	184.057	146.869	167.042	66.825	71.8854	158.929	0.597707	0.0290479
Rv1077	PROBABLE CYSTATHIONINE BETA-SYNTHASE CBS (SERINE SULFHYDRASE) (BETA-THIONASE) (HEMOPROTEIN H-450)	97	60	79	39	37	57	106.907	59.9466	82.4772	37.7706	37.4614	51.1804	0.507007	0.00691565
Rv1079	PROBABLE CYSTATHIONINE GAMMA-SYNTHASE METB (CGS) (O-SUCCINYLHOMOSERINE [THIOL]-LYASE)	21	12	26	11	11	22	23.1448	11.9893	27.1444	10.6533	11.1372	19.7538	0.667072	0.17221
Rv1080c	PROBABLE TRANSCRIPTION ELONGATION FACTOR GREA (TRANSCRIPT CLEAVAGE FACTOR GREA)	15	14	17	13	10	11	16.532	13.9875	17.7483	12.5902	10.1247	9.87691	0.675229	0.0812006
Rv1082	MYCOTHIOL CONJUGATE AMIDASE MCA (MYCOTHIOL S-CONJUGATE AMIDASE)	5	1	1	0	0	0	5.51068	0.99911	1.04402	0	0	0	0.01	0.0112114
Rv1084	CONSERVED PROTEIN	0	2	0	8	2	2	0	1.99822	0	7.74782	2.02494	1.7958	5.78943	0.0575151
Rv1093	PROBABLE SERINE HYDROXYMETHYLTRANSFERASE 1 glyA1	101	82	73	53	54	77	111.316	81.927	76.2131	51.3293	54.6734	69.1384	0.649981	0.0119802
Rv1094	POSSIBLE ACYL-[ACYL-CARRIER PROTEIN] DESATURASE DESA2 (ACYL-[ACP] DESATURASE) (STEAROYL-ACP DESATURASE)	58	66	48	94	95	137	63.9238	65.9413	50.1127	91.0369	96.1847	123.012	1.72373	0.0017389
Rv1095	PROBABLE PHOH-LIKE PROTEIN PHOH2 (PHOSPHATE STARVATION-INDUCIBLE PROTEIN PSIH)	8	2	3	0	0	2	8.81708	1.99822	3.13205	0	0	1.7958	0.128756	0.0273557
Rv1096	POSSIBLE GLYCOSYL HYDROLASE	10	15	14	12	11	18	11.0214	14.9867	14.6162	11.6217	11.1372	16.1622	0.958077	0.860363
Rv1098c	PROBABLE FUMARASE FUM (FUMARATE HYDRATASE)	44	41	37	49	41	82	48.494	40.9635	38.6286	47.4554	41.5113	73.6279	1.26942	0.208066
Rv1099c	POSSIBLE FRUCTOSE 1,6-BISPHOSPHATASE GLPX	12	6	9	5	3	8	13.2256	5.99466	9.39614	4.84239	3.03741	7.18321	0.526376	0.0585053
Rv1100	CONSERVED PROTEIN	2	3	2	2	0	1	2.20427	2.99733	2.08803	1.93696	0	0.897901	0.388889	0.154914
Rv1107c	PROBABLE EXODEOXYRIBONUCLEASE VII (SMALL SUBUNIT) XSEA (EXONUCLEASE VII SMALL SUBUNIT)	2	1	1	0	2	2	2.20427	0.99911	1.04402	0	2.02494	1.7958	0.89955	0.899458
Rv1109c	CONSERVED PROTEIN	1	2	3	5	4	5	1.10214	1.99822	3.13205	4.84239	4.04988	4.48951	2.14713	0.105736
Rv1113	POSSIBLE ANTITOXIN VAPB32	0	0	0	3	3	3	0	0	0	2.90543	3.03741	2.6937	100	0.000979891
Rv1114	POSSIBLE TOXIN VAPC32. CONTAINS PIN DOMAIN.	1	2	0	1	2	2	1.10214	1.99822	0	0.968478	2.02494	1.7958	1.54473	0.558319
Rv1117	CONSERVED PROTEIN	14	9	20	0	1	1	15.4299	8.99199	20.8803	0	1.01247	0.897901	0.0421695	0.000321261
Rv1122	PROBABLE 6-PHOSPHOGLUCONATE DEHYDROGENASE, DECARBOXYLATING GND2	60	50	62	67	63	50	66.1281	49.9555	64.7289	64.888	63.7856	44.8951	0.959937	0.71272
Rv1126c	CONSERVED PROTEIN	5	6	5	8	6	4	5.51068	5.99466	5.22008	7.74782	6.07482	3.59161	1.04119	0.934027
Rv1130	POSSIBLE METHYLCITRATE DEHYDRATASE PRPD	13	6	12	0	0	0	14.3278	5.99466	12.5282	0	0	0	0.01	0.000161728
Rv1133c	PROBABLE 5-METHYLTETRAHYDROPTEROYLTRIGLUTAMATE--HOMOCYSTEINE METHYLTRANSFERASE METE (METHIONINE SYNTHASE, VITAMIN-B12 INDEPENDENT ISOZYME)	418	434	380	411	357	539	460.693	433.614	396.726	398.044	361.452	483.969	0.963156	0.61668
Rv1143	PROBABLE ALPHA-METHYLACYL-CoA RACEMASE MCR (2-METHYLACYL-CoA RACEMASE) (2-ARYLPROPIONYL-CoA EPIMERASE )	17	20	17	26	21	14	18.7363	19.9822	17.7483	25.1804	21.2619	12.5706	1.04509	0.861648
Rv1144	PROBABLE SHORT-CHAIN TYPE DEHYDROGENASE/REDUCTASE	6	14	8	6	7	15	6.61281	13.9875	8.35212	5.81087	7.08729	13.4685	0.910688	0.749089
Rv1152	PROBABLE TRANSCRIPTIONAL REGULATORY PROTEIN	4	1	2	0	0	1	4.40854	0.99911	2.08803	0	0	0.897901	0.119789	0.0266125
Rv1155	POSSIBLE PYRIDOXAMINE 5'-PHOSPHATE OXIDASE (PNP/PMP OXIDASE) (PYRIDOXINEPHOSPHATE OXIDASE) (PNPOX) (PYRIDOXINE 5'-PHOSPHATE OXIDASE)	0	4	1	1	2	0	0	3.99644	1.04402	0.968478	2.02494	0	0.593879	0.558467
Rv1159A	UNKNOWN PROTEIN	19	35	34	32	25	31	20.9406	34.9689	35.4965	30.9913	25.3118	27.8349	0.920487	0.553157
Rv1160	PROBABLE MUTATOR PROTEIN MUTT2 (7,8-DIHYDRO-8-OXOGUANINE-TRIPHOSPHATASE) (8-OXO-DGTPASE)	6	7	8	0	0	0	6.61281	6.99377	8.35212	0	0	0	0.01	6.71e-05
Rv1161	PROBABLE RESPIRATORY NITRATE REDUCTASE (ALPHA CHAIN) NARG	1	1	0	2	2	1	1.10214	0.99911	0	1.93696	2.02494	0.897901	2.31282	0.299986
Rv1162	PROBABLE RESPIRATORY NITRATE REDUCTASE (BETA CHAIN) NARH	1	1	3	1	0	1	1.10214	0.99911	3.13205	0.968478	0	0.897901	0.356636	0.204435
Rv1166	PROBABLE CONSERVED LIPOPROTEIN LPQW	0	3	0	12	11	4	0	2.99733	0	11.6217	11.1372	3.59161	8.79133	0.00874578
Rv1170	N-ACETYL-1-D-MYO-INOSITYL-2-AMINO-2-DEOXY-ALPHA-D-GLUCOPYRANOSIDE DEACETYLASE mshB (GlcNAc-Ins DEACETYLASE)	4	4	0	1	0	2	4.40854	3.99644	0	0.968478	0	1.7958	0.328886	0.185701
Rv1174c	LOW MOLECULAR WEIGHT T-CELL ANTIGEN TB8.4	14	18	10	12	11	14	15.4299	17.984	10.4402	11.6217	11.1372	12.5706	0.805616	0.337037
Rv1177	PROBABLE FERREDOXIN FDXC	28	26	30	28	27	28	30.8598	25.9769	31.3205	27.1174	27.3367	25.1412	0.90288	0.512403
Rv1181	PROBABLE POLYKETIDE BETA-KETOACYL SYNTHASE PKS4	16	12	7	0	0	0	17.6342	11.9893	7.30811	0	0	0	0.01	0.000140836
Rv1185c	PROBABLE FATTY-ACID-AMP LIGASE FADD21 (FATTY-ACID-AMP SYNTHETASE) (FATTY-ACID-AMP SYNTHASE)	0	6	0	0	0	0	0	5.99466	0	0	0	0	0.01	0.182405
Rv1187	PROBABLE PYRROLINE-5-CARBOXYLATE DEHYDROGENASE ROCA	18	11	17	2	0	3	19.8384	10.9902	17.7483	1.93696	0	2.6937	0.0953264	0.00034484
Rv1198	PUTATIVE ESAT-6 LIKE PROTEIN ESXL (ESAT-6 LIKE PROTEIN 4)	3	4	2	0	0	0	3.30641	3.99644	2.08803	0	0	0	0.01	0.000931425
Rv1201c	PROBABLE TETRAHYDRODIPICOLINATE N-SUCCINYLTRANSFERASE DAPD	10	19	9	11	14	24	11.0214	18.9831	9.39614	10.6533	14.1746	21.5496	1.17708	0.524867
Rv1202	PROBABLE SUCCINYL-DIAMINOPIMELATE DESUCCINYLASE DAPE	18	19	15	11	8	15	19.8384	18.9831	15.6602	10.6533	8.09976	13.4685	0.591419	0.0192284
Rv1209	CONSERVED PROTEIN	0	0	0	2	2	0	0	0	0	1.93696	2.02494	0	100	0.0310218
Rv1212c	PUTATIVE GLYCOSYL TRANSFERASE GLGA	0	2	0	0	0	2	0	1.99822	0	0	0	1.7958	0.898701	0.947883
Rv1213	PROBABLE GLUCOSE-1-PHOSPHATE ADENYLYLTRANSFERASE GLGC (ADP-GLUCOSE SYNTHASE) (ADP-GLUCOSE PYROPHOSPHORYLASE)	0	0	1	0	0	2	0	0	1.04402	0	0	1.7958	1.72009	0.650095
Rv1219c	PROBABLE TRANSCRIPTIONAL REGULATORY PROTEIN	0	0	0	2	3	1	0	0	0	1.93696	3.03741	0.897901	100	0.00627495
Rv1220c	PROBABLE METHYLTRANSFERASE	1	0	5	0	0	1	1.10214	0	5.22008	0	0	0.897901	0.142023	0.239028
Rv1223	PROBABLE SERINE PROTEASE HTRA (DEGP PROTEIN)	28	24	16	34	30	19	30.8598	23.9786	16.7042	32.9282	30.3741	17.0601	1.12328	0.619065
Rv1228	PROBABLE LIPOPROTEIN LPQX	0	0	0	1	3	2	0	0	0	0.968478	3.03741	1.7958	100	0.00609824
Rv1229c	PROBABLE MRP-RELATED PROTEIN MRP	0	1	0	3	2	1	0	0.99911	0	2.90543	2.02494	0.897901	5.83347	0.0602742
Rv1235	PROBABLE SUGAR-BINDING LIPOPROTEIN LPQY	0	0	0	0	0	2	0	0	0	0	0	1.7958	100	0.188285
Rv1240	PROBABLE MALATE DEHYDROGENASE MDH	7	5	10	12	6	22	7.71495	4.99555	10.4402	11.6217	6.07482	19.7538	1.61768	0.218251
Rv1242	POSSIBLE TOXIN VAPC33. CONTAINS PIN DOMAIN.	0	5	2	6	9	9	0	4.99555	2.08803	5.81087	9.11223	8.08111	3.24754	0.0129095
Rv1244	PROBABLE LIPOPROTEIN LPQZ	1	3	2	10	9	8	1.10214	2.99733	2.08803	9.68478	9.11223	7.18321	4.19883	0.00148525
Rv1245c	PROBABLE SHORT-CHAIN TYPE DEHYDROGENASE/REDUCTASE	3	1	2	0	1	1	3.30641	0.99911	2.08803	0	1.01247	0.897901	0.298797	0.116295
Rv1247c	ANTITOXIN RELB	1	1	2	1	0	0	1.10214	0.99911	2.08803	0.968478	0	0	0.23118	0.137513
Rv1248c	MULTIFUNCTIONAL ALPHA-KETOGLUTARATE METABOLIC ENZYME	13	9	1	8	9	1	14.3278	8.99199	1.04402	7.74782	9.11223	0.897901	0.728868	0.711575
Rv1253	PROBABLE COLD-SHOCK DEAD-BOX PROTEIN A HOMOLOG DEAD (ATP-DEPENDENT RNA HELICASE DEAD HOMOLOG)	1	2	3	0	0	1	1.10214	1.99822	3.13205	0	0	0.897901	0.14407	0.0354696
Rv1257c	PROBABLE OXIDOREDUCTASE	20	12	15	1	2	8	22.0427	11.9893	15.6602	0.968478	2.02494	7.18321	0.204793	0.00293018
Rv1259	PROBABLE URACIL DNA GLYCOSYLASE, UDGB	0	0	0	0	0	2	0	0	0	0	0	1.7958	100	0.188285
Rv1260	PROBABLE OXIDOREDUCTASE	8	8	11	5	4	2	8.81708	7.99288	11.4842	4.84239	4.04988	1.7958	0.377749	0.0068723
Rv1264	ADENYLYL CYCLASE (ATP PYROPHOSPHATE-LYASE) (ADENYLATE CYCLASE)	0	4	1	0	0	0	0	3.99644	1.04402	0	0	0	0.01	0.0423091
Rv1265	UNKNOWN PROTEIN	1	4	3	25	21	15	1.10214	3.99644	3.13205	24.2119	21.2619	13.4685	7.16135	0.000271863
Rv1266c	PROBABLE TRANSMEMBRANE SERINE/THREONINE-PROTEIN KINASE H PKNH (PROTEIN KINASE H) (STPK H)	0	1	0	4	2	6	0	0.99911	0	3.87391	2.02494	5.38741	11.2963	0.00509225
Rv1267c	PROBABLE TRANSCRIPTIONAL REGULATORY PROTEIN EMBR	0	0	0	0	0	2	0	0	0	0	0	1.7958	100	0.188285
Rv1269c	CONSERVED PROBABLE SECRETED PROTEIN	5	15	7	7	6	10	5.51068	14.9867	7.30811	6.77935	6.07482	8.97901	0.785213	0.405895
Rv1270c	POSSIBLE LIPOPROTEIN LPRA	16	21	22	44	33	33	17.6342	20.9813	22.9683	42.613	33.4115	29.6307	1.71563	0.00459098
Rv1271c	CONSERVED HYPOTHETICAL SECRETED PROTEIN	2	4	0	0	0	0	2.20427	3.99644	0	0	0	0	0.01	0.0271602
Rv1275	POSSIBLE LIPOPROTEIN LPRC	5	10	7	14	13	12	5.51068	9.9911	7.30811	13.5587	13.1621	10.7748	1.64383	0.0649809
Rv1276c	CONSERVED HYPOTHETICAL PROTEIN	0	8	1	17	13	16	0	7.99288	1.04402	16.4641	13.1621	14.3664	4.86812	0.00426419
Rv1280c	PROBABLE PERIPLASMIC OLIGOPEPTIDE-BINDING LIPOPROTEIN OPPA	0	0	0	5	4	2	0	0	0	4.84239	4.04988	1.7958	100	0.00109435
Rv1284	BETA-CARBONIC ANHYDRASE	39	59	40	92	87	74	42.9833	58.9475	41.7606	89.1	88.0849	66.4447	1.69551	0.00338805
Rv1288	CONSERVED PROTEIN	12	10	33	25	16	11	13.2256	9.9911	34.4525	24.2119	16.1995	9.87691	0.872014	0.851105
Rv1292	PROBABLE ARGINYL-TRNA SYNTHETASE ARGS (ARGRS) (ARGININE--tRNA LIGASE)	10	31	7	56	54	36	11.0214	30.9724	7.30811	54.2348	54.6734	32.3244	2.86465	0.00919595
Rv1293	PROBABLE DIAMINOPIMELATE DECARBOXYLASE LYSA (DAP DECARBOXYLASE)	11	7	10	12	9	4	12.1235	6.99377	10.4402	11.6217	9.11223	3.59161	0.822994	0.467359
Rv1294	PROBABLE HOMOSERINE DEHYDROGENASE THRA	2	3	1	0	1	0	2.20427	2.99733	1.04402	0	1.01247	0	0.162109	0.0357409
Rv1295	PROBABLE THREONINE SYNTHASE THRC (TS)	13	32	16	78	81	88	14.3278	31.9715	16.7042	75.5413	82.0101	79.0153	3.75482	5.94e-05
Rv1296	PROBABLE HOMOSERINE KINASE THRB	3	2	0	2	0	1	3.30641	1.99822	0	1.93696	0	0.897901	0.534412	0.402765
Rv1298	PROBABLE 50S RIBOSOMAL PROTEIN L31 RPME	3	5	9	0	1	0	3.30641	4.99555	9.39614	0	1.01247	0	0.0572079	0.00235439
Rv1299	PROBABLE PEPTIDE CHAIN RELEASE FACTOR 1 PRFA (RF-1)	9	8	14	12	10	6	9.91922	7.99288	14.6162	11.6217	10.1247	5.38741	0.834161	0.462991
Rv1301	CONSERVED PROTEIN	5	2	6	5	4	2	5.51068	1.99822	6.26409	4.84239	4.04988	1.7958	0.776017	0.530449
Rv1306	PROBABLE ATP SYNTHASE B CHAIN ATPF	0	0	0	1	1	2	0	0	0	0.968478	1.01247	1.7958	100	0.0226406
Rv1308	PROBABLE ATP SYNTHASE ALPHA CHAIN ATPA	2	24	5	69	67	76	2.20427	23.9786	5.22008	66.825	67.8355	68.2405	6.4612	0.000417727
Rv1309	PROBABLE ATP SYNTHASE GAMMA CHAIN ATPG	0	5	0	17	20	18	0	4.99555	0	16.4641	20.2494	16.1622	10.5846	0.000764798
Rv1310	PROBABLE ATP SYNTHASE BETA CHAIN ATPD	5	31	5	80	80	54	5.51068	30.9724	5.22008	77.4782	80.9976	48.4867	4.96275	0.00211411
Rv1311	PROBABLE ATP SYNTHASE EPSILON CHAIN ATPC	2	7	3	18	19	16	2.20427	6.99377	3.13205	17.4326	19.2369	14.3664	4.13914	0.000494675
Rv1314c	CONSERVED PROTEIN	5	18	9	24	25	25	5.51068	17.984	9.39614	23.2435	25.3118	22.4475	2.15874	0.00754142
Rv1322	CONSERVED HYPOTHETICAL PROTEIN	0	0	3	0	0	0	0	0	3.13205	0	0	0	0.01	0.180844
Rv1322A	CONSERVED PROTEIN	0	0	3	0	0	1	0	0	3.13205	0	0	0.897901	0.286682	0.659711
Rv1323	PROBABLE ACETYL-CoA ACETYLTRANSFERASE FADA4 (ACETOACETYL-CoA THIOLASE)	40	59	51	46	59	103	44.0854	58.9475	53.2448	44.55	59.7358	92.4838	1.2591	0.33352
Rv1324	POSSIBLE THIOREDOXIN	38	36	37	34	34	29	41.8811	35.968	38.6286	32.9282	34.424	26.0391	0.801796	0.105955
Rv1326c	PROBABLE 1,4-ALPHA-GLUCAN BRANCHING ENZYME GLGB (GLYCOGEN BRANCHING ENZYME)	15	27	11	9	11	17	16.532	26.976	11.4842	8.7163	11.1372	15.2643	0.638596	0.132777
Rv1327c	PROBABLE GLUCANASE GLGE	4	36	5	74	68	49	4.40854	35.968	5.22008	71.6674	68.848	43.9972	4.04663	0.00512245
Rv1328	PROBABLE GLYCOGEN PHOSPHORYLASE GLGP	17	61	16	97	90	110	18.7363	60.9457	16.7042	93.9424	91.1223	98.7691	2.94475	0.0026024
Rv1331	CONSERVED HYPOTHETICAL PROTEIN	3	2	2	5	5	4	3.30641	1.99822	2.08803	4.84239	5.06235	3.59161	1.82564	0.180278
Rv1333	PROBABLE HYDROLASE	2	0	0	3	0	6	2.20427	0	0	2.90543	0	5.38741	3.76217	0.226356
Rv1334	POSSIBLE HYDROLASE	14	19	23	12	8	9	15.4299	18.9831	24.0124	11.6217	8.09976	8.08111	0.475866	0.00394282
Rv1336	PROBABLE CYSTEINE SYNTHASE B CYSM (CSASE B) (O-PHOSPHOSERINE SULFHYDRYLASE B) (O-PHOSPHOSERINE (THIOL)-LYASE B)	1	3	1	3	2	4	1.10214	2.99733	1.04402	2.90543	2.02494	3.59161	1.65685	0.3624
Rv1339	CONSERVED PROTEIN	12	13	13	7	7	9	13.2256	12.9884	13.5722	6.77935	7.08729	8.08111	0.551642	0.0227006
Rv1340	PROBABLE RIBONUCLEASE RPHA (RNase PH) (tRNA NUCLEOTIDYLTRANSFERASE)	4	4	4	4	5	12	4.40854	3.99644	4.17606	3.87391	5.06235	10.7748	1.56673	0.204274
Rv1341	CONSERVED PROTEIN	2	2	6	4	1	0	2.20427	1.99822	6.26409	3.87391	1.01247	0	0.466856	0.20299
Rv1346	PROBABLE ACYL-CoA DEHYDROGENASE MBTN	14	6	5	0	0	10	15.4299	5.99466	5.22008	0	0	8.97901	0.336991	0.0407159
Rv1350	PROBABLE 3-OXOACYL-[ACYL-CARRIER PROTEIN] REDUCTASE FABG2 (3-KETOACYL-ACYL CARRIER PROTEIN REDUCTASE)	0	0	1	2	3	1	0	0	1.04402	1.93696	3.03741	0.897901	5.6247	0.0602742
Rv1368	PROBABLE CONSERVED LIPOPROTEIN LPRF	1	7	3	13	14	13	1.10214	6.99377	3.13205	12.5902	14.1746	11.6727	3.42338	0.00237904
Rv1377c	PUTATIVE TRANSFERASE	10	8	13	2	2	5	11.0214	7.99288	13.5722	1.93696	2.02494	4.48951	0.259353	0.00181727
Rv1379	PROBABLE PYRIMIDINE OPERON REGULATORY PROTEIN PYRR	0	0	1	2	1	0	0	0	1.04402	1.93696	1.01247	0	2.82508	0.349354
Rv1380	PROBABLE ASPARTATE CARBAMOYLTRANSFERASE PYRB (ATCase) (ASPARTATE TRANSCARBAMYLASE)	31	24	26	17	17	9	34.1662	23.9786	27.1444	16.4641	17.212	8.08111	0.489596	0.00539684
Rv1381	PROBABLE DIHYDROOROTASE PYRC (DHOase)	27	19	27	22	23	16	29.7577	18.9831	28.1884	21.3065	23.2868	14.3664	0.766416	0.134504
Rv1384	PROBABLE CARBAMOYL-PHOSPHATE SYNTHASE LARGE CHAIN CARB (CARBAMOYL-PHOSPHATE SYNTHETASE AMMONIA CHAIN)	4	0	0	1	0	1	4.40854	0	0	0.968478	0	0.897901	0.423355	0.977521
Rv1385	PROBABLE OROTIDINE 5'-PHOSPHATE DECARBOXYLASE PYRF (OMP DECARBOXYLASE) (OMPDECASE)	0	2	0	2	4	2	0	1.99822	0	1.93696	4.04988	1.7958	3.89479	0.0682706
Rv1386	PE FAMILY PROTEIN PE15	5	1	4	1	1	1	5.51068	0.99911	4.17606	0.968478	1.01247	0.897901	0.269408	0.041932
Rv1388	PUTATIVE INTEGRATION HOST FACTOR MIHF	20	15	30	26	24	30	22.0427	14.9867	31.3205	25.1804	24.2993	26.937	1.11802	0.47774
Rv1389	PROBABLE GUANYLATE KINASE GMK	0	0	0	4	1	3	0	0	0	3.87391	1.01247	2.6937	100	0.00323608
Rv1390	PROBABLE DNA-DIRECTED RNA POLYMERASE (OMEGA CHAIN) RPOZ (TRANSCRIPTASE OMEGA CHAIN) (RNA POLYMERASE OMEGA SUBUNIT)	1	2	3	2	1	5	1.10214	1.99822	3.13205	1.93696	1.01247	4.48951	1.19359	0.712351
Rv1391	PROBABLE DNA/PANTOTHENATE METABOLISM FLAVOPROTEIN HOMOLOG DFP	0	1	3	1	2	3	0	0.99911	3.13205	0.968478	2.02494	2.6937	1.37664	0.621347
Rv1392	PROBABLE S-ADENOSYLMETHIONINE SYNTHETASE METK (MAT) (AdoMet SYNTHETASE) (METHIONINE ADENOSYLTRANSFERASE)	41	15	27	14	9	17	45.1875	14.9867	28.1884	13.5587	9.11223	15.2643	0.429313	0.0461592
Rv1395	TRANSCRIPTIONAL REGULATORY PROTEIN	0	2	0	1	0	1	0	1.99822	0	0.968478	0	0.897901	0.934021	0.928813
Rv1397c	POSSIBLE TOXIN VAPC10	2	4	1	1	2	0	2.20427	3.99644	1.04402	0.968478	2.02494	0	0.413186	0.154962
Rv1400c	PROBABLE LIPASE LIPH	0	1	0	3	2	0	0	0.99911	0	2.90543	2.02494	0	4.93477	0.138366
Rv1404	PROBABLE TRANSCRIPTIONAL REGULATORY PROTEIN	5	24	6	38	49	43	5.51068	23.9786	6.26409	36.8022	49.6111	38.6098	3.49681	0.00268619
Rv1405c	PUTATIVE METHYLTRANSFERASE	0	0	0	3	3	0	0	0	0	2.90543	3.03741	0	100	0.0286168
Rv1406	PROBABLE METHIONYL-TRNA FORMYLTRANSFERASE FMT	4	9	2	0	0	0	4.40854	8.99199	2.08803	0	0	0	0.01	0.0016028
Rv1411c	PROBABLE CONSERVED LIPOPROTEIN LPRG	7	23	16	36	26	27	7.71495	22.9795	16.7042	34.8652	26.3242	24.2433	1.80243	0.0276157
Rv1412	PROBABLE RIBOFLAVIN SYNTHASE ALPHA CHAIN RIBC (RIBE)	6	5	10	5	6	2	6.61281	4.99555	10.4402	4.84239	6.07482	1.7958	0.576593	0.110136
Rv1416	PROBABLE RIBOFLAVIN SYNTHASE BETA CHAIN RIBH (6,7-DIMETHYL-8-RIBITYLLUMAZINE SYNTHASE) (DMRL SYNTHASE) (LUMAZINE SYNTHASE)	1	8	1	11	14	11	1.10214	7.99288	1.04402	10.6533	14.1746	9.87691	3.42289	0.0102586
Rv1419	UNKNOWN PROTEIN	5	10	7	4	3	4	5.51068	9.9911	7.30811	3.87391	3.03741	3.59161	0.460455	0.0291232
Rv1429	CONSERVED PROTEIN	0	0	6	6	7	9	0	0	6.26409	5.81087	7.08729	8.08111	3.34913	0.0213841
Rv1436	PROBABLE GLYCERALDEHYDE 3-PHOSPHATE DEHYDROGENASE GAP (GAPDH)	13	33	13	41	44	86	14.3278	32.9706	13.5722	39.7076	44.5487	77.2195	2.65277	0.0115358
Rv1437	PROBABLE PHOSPHOGLYCERATE KINASE PGK	31	36	47	11	7	10	34.1662	35.968	49.0687	10.6533	7.08729	8.97901	0.224152	4.61e-05
Rv1438	PROBABLE TRIOSEPHOSPHATE ISOMERASE TPI (TIM)	35	42	27	37	36	58	38.5747	41.9626	28.1884	35.8337	36.4489	52.0783	1.1438	0.356787
Rv1442	PROBABLE BIOTIN SULFOXIDE REDUCTASE BISC (BDS REDUCTASE) (BSO REDUCTASE)	18	8	14	2	1	1	19.8384	7.99288	14.6162	1.93696	1.01247	0.897901	0.0906373	0.000563405
Rv1443c	UNKNOWN PROTEIN	0	3	2	5	4	3	0	2.99733	2.08803	4.84239	4.04988	2.6937	2.2783	0.123002
Rv1445c	PROBABLE 6-PHOSPHOGLUCONOLACTONASE DEVB (6PGL)	12	21	16	22	14	13	13.2256	20.9813	16.7042	21.3065	14.1746	11.6727	0.926198	0.658214
Rv1448c	PROBABLE TRANSALDOLASE TAL	88	96	111	88	66	75	96.9879	95.9146	115.886	85.2261	66.823	67.3426	0.710493	0.00456826
Rv1449c	PROBABLE TRANSKETOLASE TKT (TK)	129	106	102	85	71	127	142.175	105.906	106.49	82.3206	71.8854	114.033	0.756519	0.0741974
Rv1454c	PROBABLE QUINONE REDUCTASE QOR (NADPH:QUINONE REDUCTASE) (ZETA-CRYSTALLIN HOMOLOG PROTEIN)	5	6	6	18	12	24	5.51068	5.99466	6.26409	17.4326	12.1496	21.5496	2.87752	0.00147839
Rv1455	CONSERVED PROTEIN	0	0	0	1	0	2	0	0	0	0.968478	0	1.7958	100	0.0492543
Rv1464	PROBABLE CYSTEINE DESULFURASE CSD	22	31	22	1	3	7	24.247	30.9724	22.9683	0.968478	3.03741	6.28531	0.131622	0.000132673
Rv1467c	PROBABLE ACYL-CoA DEHYDROGENASE FADE15	1	4	1	2	4	2	1.10214	3.99644	1.04402	1.93696	4.04988	1.7958	1.267	0.712351
Rv1471	PROBABLE THIOREDOXIN TRXB1	6	3	9	1	1	2	6.61281	2.99733	9.39614	0.968478	1.01247	1.7958	0.198711	0.00693349
Rv1475c	PROBABLE IRON-REGULATED ACONITATE HYDRATASE ACN (CITRATE HYDRO-LYASE) (ACONITASE)	111	179	126	217	224	251	122.337	178.841	131.546	210.16	226.793	225.373	1.5306	0.00192775
Rv1479	PROBABLE TRANSCRIPTIONAL REGULATORY PROTEIN MOXR1	4	4	3	3	3	7	4.40854	3.99644	3.13205	2.90543	3.03741	6.28531	1.05991	0.849413
Rv1484	NADH-DEPENDENT ENOYL-[ACYL-CARRIER-PROTEIN] REDUCTASE INHA (NADH-DEPENDENT ENOYL-ACP REDUCTASE)	6	6	4	6	7	8	6.61281	5.99466	4.17606	5.81087	7.08729	7.18321	1.19649	0.580823
Rv1485	FERROCHELATASE HEMZ (PROTOHEME FERRO-LYASE) (HEME SYNTHETASE)	0	2	0	7	7	5	0	1.99822	0	6.77935	7.08729	4.48951	9.18625	0.00191497
Rv1487	CONSERVED MEMBRANE PROTEIN	0	1	1	3	3	2	0	0.99911	1.04402	2.90543	3.03741	1.7958	3.78765	0.067656
Rv1488	POSSIBLE EXPORTED CONSERVED PROTEIN	0	0	0	4	2	0	0	0	0	3.87391	2.02494	0	100	0.0347937
Rv1489	CONSERVED PROTEIN	3	2	2	2	1	0	3.30641	1.99822	2.08803	1.93696	1.01247	0	0.398967	0.154914
Rv1492	PROBABLE METHYLMALONYL-CoA MUTASE SMALL SUBUNIT MUTA (MCM)	1	0	0	3	0	2	1.10214	0	0	2.90543	0	1.7958	4.26557	0.129566
Rv1495	POSSIBLE TOXIN MAZF4	0	2	0	3	3	3	0	1.99822	0	2.90543	3.03741	2.6937	4.32212	0.0400678
Rv1496	POSSIBLE TRANSPORT SYSTEM KINASE	0	0	0	4	3	7	0	0	0	3.87391	3.03741	6.28531	100	0.000479878
Rv1497	PROBABLE ESTERASE LIPL	4	4	0	5	18	12	4.40854	3.99644	0	4.84239	18.2245	10.7748	4.02638	0.0326452
Rv1498A	CONSERVED PROTEIN	14	18	22	30	25	21	15.4299	17.984	22.9683	29.0543	25.3118	18.8559	1.29867	0.153522
Rv1507c	CONSERVED PROTEIN	0	0	2	0	0	0	0	0	2.08803	0	0	0	0.01	0.177162
Rv1511	GDP-D-MANNOSE DEHYDRATASE GMDA (GDP-MANNOSE 4,6 DEHYDRATASE) (GMD)	37	40	37	16	17	23	40.779	39.9644	38.6286	15.4956	17.212	20.6517	0.447001	0.000169354
Rv1513	CONSERVED PROTEIN	0	1	0	5	2	0	0	0.99911	0	4.84239	2.02494	0	6.87345	0.180671
Rv1521	PROBABLE FATTY-ACID-AMP LIGASE FADD25 (FATTY-ACID-AMP SYNTHETASE) (FATTY-ACID-AMP SYNTHASE)	7	6	0	0	0	0	7.71495	5.99466	0	0	0	0	0.01	0.025871
Rv1527c	PROBABLE POLYKETIDE SYNTHASE PKS5	28	9	21	0	1	1	30.8598	8.99199	21.9243	0	1.01247	0.897901	0.0309241	0.00170505
Rv1531	CONSERVED PROTEIN	16	24	20	28	19	23	17.6342	23.9786	20.8803	27.1174	19.2369	20.6517	1.07221	0.712286
Rv1532c	CONSERVED HYPOTHETICAL PROTEIN	0	1	0	1	1	2	0	0.99911	0	0.968478	1.01247	1.7958	3.78011	0.196335
Rv1536	ISOLEUCYL-tRNA SYNTHETASE IleS	41	40	20	44	54	43	45.1875	39.9644	20.8803	42.613	54.6734	38.6098	1.28165	0.189246
Rv1538c	PROBABLE L-APARAGINASE AnsA	3	4	2	0	0	1	3.30641	3.99644	2.08803	0	0	0.897901	0.0956142	0.00625171
Rv1544	POSSIBLE KETOACYL REDUCTASE	0	2	0	7	11	14	0	1.99822	0	6.77935	11.1372	12.5706	15.2571	0.000668835
Rv1546	CONSERVED PROTEIN	0	1	3	2	4	2	0	0.99911	3.13205	1.93696	4.04988	1.7958	1.88389	0.311141
Rv1556	POSSIBLE REGULATORY PROTEIN	0	2	0	6	6	5	0	1.99822	0	5.81087	6.07482	4.48951	8.19489	0.00234283
Rv1558	CONSERVED PROTEIN	20	28	30	24	34	34	22.0427	27.9751	31.3205	23.2435	34.424	30.5286	1.08431	0.622147
Rv1561	POSSIBLE TOXIN VAPC11	0	7	1	9	10	9	0	6.99377	1.04402	8.7163	10.1247	8.08111	3.34944	0.0164682
Rv1564c	PROBABLE MALTOOLIGOSYLTREHALOSE SYNTHASE TREX	14	17	10	12	11	18	15.4299	16.9849	10.4402	11.6217	11.1372	16.1622	0.908207	0.685748
Rv1566c	POSSIBLE INV PROTEIN	0	0	0	0	0	5	0	0	0	0	0	4.48951	100	0.190957
Rv1568	PROBABLE ADENOSYLMETHIONINE-8-AMINO-7-OXONONANOATE AMINOTRANSFERASE BIOA	5	7	3	3	0	4	5.51068	6.99377	3.13205	2.90543	0	3.59161	0.415505	0.0623406
Rv1570	PROBABLE DETHIOBIOTIN SYNTHETASE BioD	0	1	0	3	1	1	0	0.99911	0	2.90543	1.01247	0.897901	4.82009	0.109202
Rv1571	CONSERVED PROTEIN	6	6	6	4	5	3	6.61281	5.99466	6.26409	3.87391	5.06235	2.6937	0.616269	0.179163
Rv1590	CONSERVED HYPOTHETICAL PROTEIN	1	1	3	0	0	0	1.10214	0.99911	3.13205	0	0	0	0.01	0.00871613
Rv1594	PROBABLE QUINOLINATE SYNTHETASE NADA	3	7	10	0	0	0	3.30641	6.99377	10.4402	0	0	0	0.01	0.000489612
Rv1596	PROBABLE NICOTINATE-NUCLEOTIDE PYROPHOSPHATASE NADC	47	41	42	13	21	44	51.8004	40.9635	43.8486	12.5902	21.2619	39.5077	0.536991	0.0223208
Rv1599	PROBABLE HISTIDINOL DEHYDROGENASE HISD (HDH)	2	5	3	2	2	7	2.20427	4.99555	3.13205	1.93696	2.02494	6.28531	0.991806	0.989119
Rv1600	PROBABLE HISTIDINOL-PHOSPHATE AMINOTRANSFERASE HISC1	4	12	4	1	0	0	4.40854	11.9893	4.17606	0.968478	0	0	0.0470731	0.00390746
Rv1601	PROBABLE IMIDAZOLE GLYCEROL-PHOSPHATE DEHYDRATASE HISB	22	19	15	26	26	20	24.247	18.9831	15.6602	25.1804	26.3242	17.958	1.17953	0.361726
Rv1603	PROBABLE PHOSPHORIBOSYLFORMIMINO-5-AMINOIMIDAZOLE CARBOXAMIDE RIBOTIDE ISOMERASE HISA	4	3	5	2	3	4	4.40854	2.99733	5.22008	1.93696	3.03741	3.59161	0.678442	0.389619
Rv1606	PROBABLE PHOSPHORIBOSYL-AMP 1,6 CYCLOHYDROLASE HISI	1	3	2	0	0	1	1.10214	2.99733	2.08803	0	0	0.897901	0.145115	0.0354495
Rv1609	ANTHRANILATE SYNTHASE COMPONENT I TRPE (GLUTAMINE AMIDOTRANSFERASE)	5	6	3	8	1	1	5.51068	5.99466	3.13205	7.74782	1.01247	0.897901	0.659831	0.284937
Rv1611	PROBABLE INDOLE-3-GLYCEROL PHOSPHATE SYNTHASE TRPC	20	22	22	35	44	27	22.0427	21.9804	22.9683	33.8967	44.5487	24.2433	1.53286	0.0397222
Rv1612	TRYPTOPHAN SYNTHASE, BETA SUBUNIT TRPB	9	21	15	36	27	43	9.91922	20.9813	15.6602	34.8652	27.3367	38.6098	2.16516	0.00242444
Rv1613	PROBABLE TRYPTOPHAN SYNTHASE, ALPHA SUBUNIT TRPA	10	10	8	5	3	12	11.0214	9.9911	8.35212	4.84239	3.03741	10.7748	0.635276	0.151039
Rv1617	PROBABLE PYRUVATE KINASE PYKA	14	21	12	32	33	77	15.4299	20.9813	12.5282	30.9913	33.4115	69.1384	2.72871	0.0152046
Rv1626	PROBABLE TWO-COMPONENT SYSTEM TRANSCRIPTIONAL REGULATOR	41	41	72	51	48	57	45.1875	40.9635	75.1691	49.3924	48.5986	51.1804	0.924691	0.721752
Rv1627c	PROBABLE NONSPECIFIC LIPID-TRANSFER PROTEIN	42	10	43	3	4	13	46.2897	9.9911	44.8927	2.90543	4.04988	11.6727	0.18412	0.0315412
Rv1628c	CONSERVED PROTEIN	8	10	7	2	2	0	8.81708	9.9911	7.30811	1.93696	2.02494	0	0.151702	0.000822731
Rv1629	PROBABLE DNA POLYMERASE I POLA	42	39	32	21	19	13	46.2897	38.9653	33.4085	20.338	19.2369	11.6727	0.431874	0.00077968
Rv1630	PROBABLE RIBOSOMAL PROTEIN S1 RPSA	52	34	55	34	34	40	57.311	33.9697	57.4208	32.9282	34.424	35.9161	0.694467	0.0460896
Rv1632c	HYPOTHETICAL PROTEIN	0	2	0	0	0	0	0	1.99822	0	0	0	0	0.01	0.173334
Rv1636	IRON-REGULATED UNIVERSAL STRESS PROTEIN FAMILY PROTEIN TB15.3	25	19	28	26	23	31	27.5534	18.9831	29.2324	25.1804	23.2868	27.8349	1.00704	0.921439
Rv1637c	CONSERVED PROTEIN	15	16	18	12	14	11	16.532	15.9858	18.7923	11.6217	14.1746	9.87691	0.695248	0.0871723
Rv1638A	CONSERVED HYPOTHETICAL PROTEIN	2	1	1	1	2	3	2.20427	0.99911	1.04402	0.968478	2.02494	2.6937	1.33897	0.621347
Rv1641	PROBABLE INITIATION FACTOR IF-3 INFC	1	2	7	7	3	3	1.10214	1.99822	7.30811	6.77935	3.03741	2.6937	1.20195	0.652422
Rv1643	PROBABLE 50S RIBOSOMAL PROTEIN L20 RPLT	29	26	32	2	5	3	31.9619	25.9769	33.4085	1.93696	5.06235	2.6937	0.106112	1.42e-05
Rv1652	PROBABLE N-ACETYL-GAMMA-GLUTAMYL-PHOSHATE REDUCTASE ARGC	15	22	17	22	20	21	16.532	21.9804	17.7483	21.3065	20.2494	18.8559	1.07378	0.726456
Rv1653	PROBABLE GLUTAMATE N-ACETYLTRANSFERASE ARGJ	5	15	10	3	4	5	5.51068	14.9867	10.4402	2.90543	4.04988	4.48951	0.369934	0.0131624
Rv1654	PROBABLE ACETYLGLUTAMATE KINASE ARGB	1	8	4	0	0	0	1.10214	7.99288	4.17606	0	0	0	0.01	0.00359752
Rv1655	PROBABLE ACETYLORNITHINE AMINOTRANSFERASE ARGD	23	22	27	6	6	8	25.3491	21.9804	28.1884	5.81087	6.07482	7.18321	0.252508	6.45e-05
Rv1656	PROBABLE ORNITHINE CARBAMOYLTRANSFERASE, ANABOLIC ARGF	12	19	11	19	19	19	13.2256	18.9831	11.4842	18.4011	19.2369	17.0601	1.25188	0.285716
Rv1658	PROBABLE ARGININOSUCCINATE SYNTHASE ARGG	10	22	2	0	1	0	11.0214	21.9804	2.08803	0	1.01247	0	0.0288537	0.0161715
Rv1659	PROBABLE ARGININOSUCCINATE LYASE ARGH	5	11	1	9	14	14	5.51068	10.9902	1.04402	8.7163	14.1746	12.5706	2.02119	0.0620297
Rv1660	POSSIBLE CHALCONE SYNTHASE PKS10	4	3	3	0	0	0	4.40854	2.99733	3.13205	0	0	0	0.01	0.000564743
Rv1665	POSSIBLE CHALCONE SYNTHASE PKS11	7	11	8	1	2	6	7.71495	10.9902	8.35212	0.968478	2.02494	5.38741	0.309744	0.00682099
Rv1666c	PROBABLE CYTOCHROME P450 139 CYP139	0	0	0	2	0	0	0	0	0	1.93696	0	0	100	0.194618
Rv1680	HYPOTHETICAL PROTEIN	7	9	5	0	0	0	7.71495	8.99199	5.22008	0	0	0	0.01	0.000103968
Rv1683	POSSIBLE BIFUNCTIONAL ENZYME; LONG-CHAIN ACYL-CoA SYNTHASE AND LIPASE.	0	2	0	5	5	5	0	1.99822	0	4.84239	5.06235	4.48951	7.20353	0.00346158
Rv1685c	CONSERVED HYPOTHETICAL PROTEIN	0	2	1	2	2	2	0	1.99822	1.04402	1.93696	2.02494	1.7958	1.89259	0.380418
Rv1689	PROBABLE TYROSYL-tRNA SYNTHASE TYRS (TYRRS)	0	3	5	6	5	13	0	2.99733	5.22008	5.81087	5.06235	11.6727	2.74368	0.0503946
Rv1699	PROBABLE CTP SYNTHASE PYRG	1	1	1	1	1	4	1.10214	0.99911	1.04402	0.968478	1.01247	3.59161	1.77173	0.380418
Rv1700	NUDIX HYDROLASE	12	8	11	5	4	5	13.2256	7.99288	11.4842	4.84239	4.04988	4.48951	0.409195	0.0065406
Rv1703c	PROBABLE CATECHOL-O-METHYLTRANSFERASE	4	13	8	19	19	22	4.40854	12.9884	8.35212	18.4011	19.2369	19.7538	2.22889	0.00390393
Rv1710	POSSIBLE SEGREGATION AND CONDENSATION PROTEIN SCPB	0	0	2	0	0	0	0	0	2.08803	0	0	0	0.01	0.177162
Rv1711	CONSERVED HYPOTHETICAL PROTEIN	0	0	1	2	1	1	0	0	1.04402	1.93696	1.01247	0.897901	3.68513	0.196335
Rv1712	PROBABLE CYTIDYLATE KINASE CMK (CMP KINASE) (CYTIDINE MONOPHOSPHATE KINASE) (CK)	5	6	6	5	5	3	5.51068	5.99466	6.26409	4.84239	5.06235	2.6937	0.708996	0.329101
Rv1716	CONSERVED HYPOTHETICAL PROTEIN	0	0	0	1	3	1	0	0	0	0.968478	3.03741	0.897901	100	0.0127866
Rv1718	CONSERVED HYPOTHETICAL PROTEIN	2	3	3	1	1	2	2.20427	2.99733	3.13205	0.968478	1.01247	1.7958	0.453193	0.187048
Rv1721c	POSSIBLE ANTITOXIN VAPB12	0	0	2	0	0	0	0	0	2.08803	0	0	0	0.01	0.177162
Rv1730c	POSSIBLE PENICILLIN-BINDING PROTEIN	12	8	5	0	0	0	13.2256	7.99288	5.22008	0	0	0	0.01	0.000238729
Rv1731	POSSIBLE SUCCINATE-SEMIALDEHYDE DEHYDROGENASE [NADP+] DEPENDENT (SSDH) GABD2	2	1	2	1	1	0	2.20427	0.99911	2.08803	0.968478	1.01247	0	0.374371	0.204435
Rv1732c	CONSERVED PROTEIN	17	20	19	20	19	15	18.7363	19.9822	19.8363	19.3696	19.2369	13.4685	0.889338	0.509567
Rv1738	CONSERVED PROTEIN	15	13	27	22	25	27	16.532	12.9884	28.1884	21.3065	25.3118	24.2433	1.22792	0.264556
Rv1743	PROBABLE TRANSMEMBRANE SERINE/THREONINE-PROTEIN KINASE E PKNE (PROTEIN KINASE E) (STPK E)	1	2	0	3	3	2	1.10214	1.99822	0	2.90543	3.03741	1.7958	2.49605	0.164361
Rv1747	PROBABLE CONSERVED TRANSMEMBRANE ATP-BINDING PROTEIN ABC TRANSPORTER	0	1	1	5	6	5	0	0.99911	1.04402	4.84239	6.07482	4.48951	7.54076	0.00190111
Rv1751	PROBABLE OXIDOREDUCTASE	0	3	1	0	0	0	0	2.99733	1.04402	0	0	0	0.01	0.0377289
Rv1761c	POSSIBLE EXPORTED PROTEIN	0	0	1	1	2	1	0	0	1.04402	0.968478	2.02494	0.897901	3.72726	0.196335
Rv1762c	UNKNOWN PROTEIN	2	0	2	1	5	0	2.20427	0	2.08803	0.968478	5.06235	0	1.40503	0.917722
Rv1765c	CONSERVED HYPOTHETICAL PROTEIN	1	1	2	2	1	3	1.10214	0.99911	2.08803	1.93696	1.01247	2.6937	1.34704	0.621347
Rv1767	CONSERVED PROTEIN	3	9	3	17	14	10	3.30641	8.99199	3.13205	16.4641	14.1746	8.97901	2.5675	0.0135442
Rv1771	L-GULONO-1,4-LACTONE DEHYDROGENASE	0	5	1	12	15	12	0	4.99555	1.04402	11.6217	15.1871	10.7748	6.2229	0.00172172
Rv1774	PROBABLE OXIDOREDUCTASE	1	2	2	6	4	5	1.10214	1.99822	2.08803	5.81087	4.04988	4.48951	2.76584	0.0363723
Rv1778c	UNKNOWN PROTEIN	0	5	4	4	4	5	0	4.99555	4.17606	3.87391	4.04988	4.48951	1.35345	0.517988
Rv1780	CONSERVED PROTEIN	1	0	1	2	2	4	1.10214	0	1.04402	1.93696	2.02494	3.59161	3.51956	0.067656
Rv1782	ESX CONSERVED COMPONENT ECCB5. PROBABLE MEMBRANE PROTEIN.	1	6	4	14	14	14	1.10214	5.99466	4.17606	13.5587	14.1746	12.5706	3.5753	0.0011363
Rv1794	CONSERVED PROTEIN	8	8	8	7	8	7	8.81708	7.99288	8.35212	6.77935	8.09976	6.28531	0.841123	0.549836
Rv1796	PROBABLE PROLINE RICH MEMBRANE-ANCHORED MYCOSIN MYCP5 (SERINE PROTEASE) (SUBTILISIN-LIKE PROTEASE) (SUBTILASE-LIKE) (MYCOSIN-5)	0	1	0	7	5	11	0	0.99911	0	6.77935	5.06235	9.87691	21.738	0.000555745
Rv1810	CONSERVED PROTEIN	7	13	7	5	3	4	7.71495	12.9884	7.30811	4.84239	3.03741	3.59161	0.409525	0.0121435
Rv1815	CONSERVED PROTEIN	0	3	1	0	0	0	0	2.99733	1.04402	0	0	0	0.01	0.0377289
Rv1817	POSSIBLE FLAVOPROTEIN	7	6	2	7	4	8	7.71495	5.99466	2.08803	6.77935	4.04988	7.18321	1.1402	0.669521
Rv1820	PROBABLE ACETOLACTATE SYNTHASE ILVG (ACETOHYDROXY-ACID SYNTHASE)(ALS)	2	1	1	1	2	1	2.20427	0.99911	1.04402	0.968478	2.02494	0.897901	0.916166	0.899458
Rv1827	CONSERVED PROTEIN WITH FHA DOMAIN, GARA	19	36	31	37	38	32	20.9406	35.968	32.3645	35.8337	38.4739	28.7328	1.15422	0.371246
Rv1829	CONSERVED PROTEIN	6	5	4	8	8	10	6.61281	4.99555	4.17606	7.74782	8.09976	8.97901	1.57285	0.148526
Rv1832	PROBABLE GLYCINE DEHYDROGENASE GCVB (GLYCINE DECARBOXYLASE) (GLYCINE CLEAVAGE SYSTEM P-PROTEIN)	74	47	55	18	26	27	81.558	46.9582	57.4208	17.4326	26.3242	24.2433	0.365716	0.00124021
Rv1836c	CONSERVED PROTEIN	6	13	9	30	34	19	6.61281	12.9884	9.39614	29.0543	34.424	17.0601	2.77744	0.00495917
Rv1837c	PROBABLE MALATE SYNTHASE G GLCB	257	244	229	292	244	174	283.249	243.783	239.079	282.796	247.043	156.235	0.895527	0.372401
Rv1838c	POSSIBLE TOXIN VAPC13	0	0	0	2	2	4	0	0	0	1.93696	2.02494	3.59161	100	0.00205964
Rv1843c	PROBABLE INOSINE-5'-MONOPHOSPHATE DEHYDROGENASE GUAB1(IMP DEHYDROGENASE) (IMPDH) (IMPD)	7	24	6	40	43	95	7.71495	23.9786	6.26409	38.7391	43.5362	85.3006	4.41481	0.00570388
Rv1846c	TRANSCRIPTIONAL REPRESSOR BLAI	0	0	1	1	2	1	0	0	1.04402	0.968478	2.02494	0.897901	3.72726	0.196335
Rv1847	CONSERVED PROTEIN	1	1	1	2	1	2	1.10214	0.99911	1.04402	1.93696	1.01247	1.7958	1.50869	0.558319
Rv1848	UREASE GAMMA SUBUNIT UREA (UREA AMIDOHYDROLASE)	1	1	2	3	1	0	1.10214	0.99911	2.08803	2.90543	1.01247	0	0.935222	0.899458
Rv1849	UREASE BETA SUBUNIT UREB	4	9	8	1	1	0	4.40854	8.99199	8.35212	0.968478	1.01247	0	0.091067	0.000854534
Rv1850	UREASE ALPHA SUBUNIT UREC (UREA AMIDOHYDROLASE)	5	6	2	2	6	10	5.51068	5.99466	2.08803	1.93696	6.07482	8.97901	1.24993	0.590215
Rv1852	UREASE ACCESSORY PROTEIN UREG	1	0	2	0	0	0	1.10214	0	2.08803	0	0	0	0.01	0.0400046
Rv1855c	POSSIBLE OXIDOREDUCTASE	21	25	17	14	17	17	23.1448	24.9778	17.7483	13.5587	17.212	15.2643	0.698868	0.0578366
Rv1856c	POSSIBLE OXIDOREDUCTASE	1	2	2	2	1	9	1.10214	1.99822	2.08803	1.93696	1.01247	8.08111	2.12601	0.377136
Rv1857	PROBABLE MOLYBDATE-BINDING LIPOPROTEIN MODA	0	0	0	4	5	4	0	0	0	3.87391	5.06235	3.59161	100	0.000328778
Rv1860	ALANINE AND PROLINE RICH SECRETED PROTEIN APA (FIBRONECTIN ATTACHMENT PROTEIN) (IMMUNOGENIC PROTEIN MPT32) (ANTIGEN MPT-32) (45-kDa GLYCOPROTEIN) (45/47 kDa ANTIGEN)	24	40	27	17	12	21	26.4512	39.9644	28.1884	16.4641	12.1496	18.8559	0.501772	0.00340674
Rv1862	PROBABLE ALCOHOL DEHYDROGENASE ADHA	0	0	1	0	0	2	0	0	1.04402	0	0	1.7958	1.72009	0.650095
Rv1867	CONSERVED PROTEIN	3	3	2	0	0	0	3.30641	2.99733	2.08803	0	0	0	0.01	0.00115521
Rv1868	CONSERVED HYPOTHETICAL PROTEIN	1	3	0	3	1	0	1.10214	2.99733	0	2.90543	1.01247	0	0.955711	0.911149
Rv1869c	PROBABLE REDUCTASE	12	23	15	9	4	12	13.2256	22.9795	15.6602	8.7163	4.04988	10.7748	0.453886	0.0124723
Rv1872c	POSSIBLE L-LACTATE DEHYDROGENASE (CYTOCHROME) LLDD2	1	7	0	3	1	4	1.10214	6.99377	0	2.90543	1.01247	3.59161	0.927569	0.731146
Rv1873	CONSERVED HYPOTHETICAL PROTEIN	0	0	0	4	6	6	0	0	0	3.87391	6.07482	5.38741	100	0.000203657
Rv1875	CONSERVED PROTEIN	1	3	4	7	8	3	1.10214	2.99733	4.17606	6.77935	8.09976	2.6937	2.12347	0.0911777
Rv1876	PROBABLE BACTERIOFERRITIN BFRA	30	51	53	69	71	31	33.0641	50.9546	55.3328	66.825	71.8854	27.8349	1.19515	0.645114
Rv1878	PROBABLE GLUTAMINE SYNTHETASE GLNA3 (GLUTAMINE SYNTHASE) (GS-I)	1	2	1	8	9	9	1.10214	1.99822	1.04402	7.74782	9.11223	8.08111	6.01808	0.000554107
Rv1879	CONSERVED HYPOTHETICAL PROTEIN	2	2	0	2	1	3	2.20427	1.99822	0	1.93696	1.01247	2.6937	1.34281	0.621347
Rv1885c	POSSIBLE CHORISMATE MUTASE	10	8	11	0	0	3	11.0214	7.99288	11.4842	0	0	2.6937	0.0883228	0.000936926
Rv1886c	SECRETED ANTIGEN 85-B FBPB (85B) (ANTIGEN 85 COMPLEX B) (MYCOLYL TRANSFERASE 85B) (FIBRONECTIN-BINDING PROTEIN B) (EXTRACELLULAR ALPHA-ANTIGEN)	63	82	65	56	59	74	69.4345	81.927	67.861	54.2348	59.7358	66.4447	0.822977	0.0530939
Rv1893	CONSERVED HYPOTHETICAL PROTEIN	3	1	4	1	3	3	3.30641	0.99911	4.17606	0.968478	3.03741	2.6937	0.789899	0.666249
Rv1896c	CONSERVED HYPOTHETICAL PROTEIN	1	5	0	5	5	3	1.10214	4.99555	0	4.84239	5.06235	2.6937	2.0661	0.156034
Rv1898	CONSERVED HYPOTHETICAL PROTEIN	0	0	2	2	1	3	0	0	2.08803	1.93696	1.01247	2.6937	2.70261	0.185669
Rv1899c	POSSIBLE LIPOPROTEIN LPPD	4	4	15	8	6	10	4.40854	3.99644	15.6602	7.74782	6.07482	8.97901	0.947495	0.923001
Rv1906c	CONSERVED PROTEIN	5	11	6	4	5	4	5.51068	10.9902	6.26409	3.87391	5.06235	3.59161	0.550313	0.0735949
Rv1908c	CATALASE-PEROXIDASE-PEROXYNITRITASE T KATG	60	92	49	118	120	157	66.1281	91.9181	51.1567	114.28	121.496	140.971	1.80087	0.00279504
Rv1910c	PROBABLE EXPORTED PROTEIN	3	6	3	2	3	2	3.30641	5.99466	3.13205	1.93696	3.03741	1.7958	0.544527	0.177746
Rv1911c	PROBABLE LIPOPROTEIN LPPC	0	3	2	6	5	5	0	2.99733	2.08803	5.81087	5.06235	4.48951	3.02097	0.0236966
Rv1913	CONSERVED HYPOTHETICAL PROTEIN	5	2	5	1	2	1	5.51068	1.99822	5.22008	0.968478	2.02494	0.897901	0.305706	0.0296457
Rv1916	PROBABLE ISOCITRATE LYASE AceAb [SECOND PART] (ISOCITRASE) (ISOCITRATASE) (ICL)	0	1	0	0	2	0	0	0.99911	0	0	2.02494	0	2.02674	0.711212
Rv1919c	CONSERVED PROTEIN	2	9	2	6	6	8	2.20427	8.99199	2.08803	5.81087	6.07482	7.18321	1.43545	0.327765
Rv1922	PROBABLE CONSERVED LIPOPROTEIN	0	1	3	2	2	2	0	0.99911	3.13205	1.93696	2.02494	1.7958	1.39373	0.621347
Rv1923	PROBABLE LIPASE LIPD	1	0	2	1	0	0	1.10214	0	2.08803	0.968478	0	0	0.303582	0.266781
Rv1925	PROBABLE ACYL-CoA LIGASE FADD31 (ACYL-CoA SYNTHETASE) (ACYL-CoA SYNTHASE)	9	1	6	0	1	1	9.91922	0.99911	6.26409	0	1.01247	0.897901	0.111182	0.0392675
Rv1926c	IMMUNOGENIC PROTEIN MPT63 (ANTIGEN MPT63/MPB63) (16 kDa IMMUNOPROTECTIVE EXTRACELLULAR PROTEIN)	18	32	15	10	14	11	19.8384	31.9715	15.6602	9.68478	14.1746	9.87691	0.500018	0.0197189
Rv1928c	PROBABLE SHORT-CHAIN TYPE DEHYDROGENASE/REDUCTASE	0	4	0	0	0	1	0	3.99644	0	0	0	0.897901	0.224675	0.680073
Rv1932	PROBABLE THIOL PEROXIDASE TPX	58	64	56	57	54	54	63.9238	63.9431	58.4649	55.2032	54.6734	48.4867	0.8499	0.12564
Rv1936	POSSIBLE MONOOXYGENASE	0	0	2	0	0	0	0	0	2.08803	0	0	0	0.01	0.177162
Rv1938	PROBABLE EPOXIDE HYDROLASE EPHB (EPOXIDE HYDRATASE)	0	6	1	9	10	10	0	5.99466	1.04402	8.7163	10.1247	8.97901	3.95245	0.00821964
Rv1942c	POSSIBLE TOXIN MAZF5	2	2	4	5	6	5	2.20427	1.99822	4.17606	4.84239	6.07482	4.48951	1.83883	0.152021
Rv1944c	CONSERVED PROTEIN	4	2	5	3	1	1	4.40854	1.99822	5.22008	2.90543	1.01247	0.897901	0.414197	0.0900005
Rv1957	HYPOTHETICAL PROTEIN	0	0	2	1	0	0	0	0	2.08803	0.968478	0	0	0.463824	0.590672
Rv1962c	POSSIBLE TOXIN VAPC35. CONTAINS PIN DOMAIN.	1	10	5	14	15	15	1.10214	9.9911	5.22008	13.5587	15.1871	13.4685	2.58772	0.0105867
Rv1976c	CONSERVED HYPOTHETICAL PROTEIN	1	1	0	3	0	0	1.10214	0.99911	0	2.90543	0	0	1.38272	0.98988
Rv1977	CONSERVED PROTEIN	0	1	0	4	5	0	0	0.99911	0	3.87391	5.06235	0	8.94422	0.133005
Rv1980c	IMMUNOGENIC PROTEIN MPT64 (ANTIGEN MPT64/MPB64)	33	68	33	26	21	24	36.3705	67.9395	34.4525	25.1804	21.2619	21.5496	0.489988	0.0192228
Rv1981c	RIBONUCLEOSIDE-DIPHOSPHATE REDUCTASE (BETA CHAIN) NRDF1 (RIBONUCLEOTIDE REDUCTASE SMALL SUBUNIT) (R2F PROTEIN)	0	0	0	3	6	8	0	0	0	2.90543	6.07482	7.18321	100	0.000409012
Rv1984c	PROBABLE CUTINASE PRECURSOR CFP21	6	17	9	2	1	5	6.61281	16.9849	9.39614	1.93696	1.01247	4.48951	0.225464	0.0079063
Rv1987	POSSIBLE CHITINASE	5	7	5	0	0	1	5.51068	6.99377	5.22008	0	0	0.897901	0.0506587	0.000506544
Rv1989c	HYPOTHETICAL PROTEIN	0	0	0	1	2	4	0	0	0	0.968478	2.02494	3.59161	100	0.00488776
Rv1990c	PROBABLE TRANSCRIPTIONAL REGULATORY PROTEIN	3	2	2	2	0	1	3.30641	1.99822	2.08803	1.93696	0	0.897901	0.383469	0.154914
Rv1991c	TOXIN MAZF6	1	8	2	18	19	15	1.10214	7.99288	2.08803	17.4326	19.2369	13.4685	4.4834	0.00193107
Rv1993c	CONSERVED PROTEIN	11	19	16	12	10	14	12.1235	18.9831	16.7042	11.6217	10.1247	12.5706	0.717768	0.130945
Rv1994c	METAL SENSOR TRANSCRIPTIONAL REGULATOR CMTR (ARSR-SMTB FAMILY)	0	0	0	3	2	1	0	0	0	2.90543	2.02494	0.897901	100	0.00617321
Rv2002	POSSIBLE 20-BETA-HYDROXYSTEROID DEHYDROGENASE FABG3 (CORTISONE REDUCTASE) ((R)-20-HYDROXYSTEROID DEHYDROGENASE)	0	0	0	2	3	0	0	0	0	1.93696	3.03741	0	100	0.0318729
Rv2003c	CONSERVED HYPOTHETICAL PROTEIN	0	2	0	5	3	5	0	1.99822	0	4.84239	3.03741	4.48951	6.19016	0.00764751
Rv2006	PROBABLE TREHALOSE-6-PHOSPHATE PHOSPHATASE OTSB1 (TREHALOSE-PHOSPHATASE) (TPP)	28	16	2	15	20	17	30.8598	15.9858	2.08803	14.5272	20.2494	15.2643	1.02263	0.519228
Rv2007c	FERREDOXIN FDXA	28	17	22	6	3	6	30.8598	16.9849	22.9683	5.81087	3.03741	5.38741	0.201032	0.000288552
Rv2010	TOXIN VAPC15	0	1	0	2	2	5	0	0.99911	0	1.93696	2.02494	4.48951	8.45893	0.0143891
Rv2019	CONSERVED PROTEIN	2	3	4	2	2	1	2.20427	2.99733	4.17606	1.93696	2.02494	0.897901	0.518231	0.213955
Rv2022c	CONSERVED PROTEIN	2	0	2	5	2	2	2.20427	0	2.08803	4.84239	2.02494	1.7958	2.0183	0.21271
Rv2029c	6-PHOSPHOFRUCTOKINASE PFKB (PHOSPHOHEXOKINASE) (PHOSPHOFRUCTOKINASE)	0	2	0	1	1	10	0	1.99822	0	0.968478	1.01247	8.97901	5.48486	0.159636
Rv2030c	CONSERVED PROTEIN	6	8	5	10	9	47	6.61281	7.99288	5.22008	9.68478	9.11223	42.2014	3.07672	0.167068
Rv2031c	HEAT SHOCK PROTEIN HSPX (ALPHA-CRYSTALLIN HOMOLOG) (14 kDa ANTIGEN) (HSP16.3)	52	52	64	58	51	66	57.311	51.9537	66.817	56.1717	51.636	59.2615	0.948816	0.652814
Rv2032	CONSERVED PROTEIN ACG	9	10	9	3	4	39	9.91922	9.9911	9.39614	2.90543	4.04988	35.0182	1.43223	0.796622
Rv2035	CONSERVED HYPOTHETICAL PROTEIN	1	5	3	6	8	7	1.10214	4.99555	3.13205	5.81087	8.09976	6.28531	2.18814	0.0475573
Rv2043c	PYRAZINAMIDASE/NICOTINAMIDASE PNCA (PZase)	5	8	6	5	4	4	5.51068	7.99288	6.26409	4.84239	4.04988	3.59161	0.631531	0.188141
Rv2046	PROBABLE LIPOPROTEIN LPPI	2	2	2	6	6	5	2.20427	1.99822	2.08803	5.81087	6.07482	4.48951	2.60315	0.0329908
Rv2048c	POLYKETIDE SYNTHASE PKS12	19	24	3	1	2	1	20.9406	23.9786	3.13205	0.968478	2.02494	0.897901	0.0809827	0.028597
Rv2050	CONSERVED PROTEIN	4	4	16	3	1	9	4.40854	3.99644	16.7042	2.90543	1.01247	8.08111	0.477873	0.268129
Rv2052c	CONSERVED PROTEIN	0	4	0	11	6	11	0	3.99644	0	10.6533	6.07482	9.87691	6.65717	0.00455631
Rv2054	CONSERVED PROTEIN	0	3	0	3	2	4	0	2.99733	0	2.90543	2.02494	3.59161	2.84319	0.105022
Rv2061c	CONSERVED PROTEIN	1	0	2	1	1	2	1.10214	0	2.08803	0.968478	1.01247	1.7958	1.18387	0.794322
Rv2062c	COBALAMIN BIOSYNTHESIS PROTEIN COBN	6	0	1	0	0	0	6.61281	0	1.04402	0	0	0	0.01	0.0496883
Rv2067c	CONSERVED PROTEIN	0	3	1	10	8	9	0	2.99733	1.04402	9.68478	8.09976	8.08111	6.40026	0.000983149
Rv2068c	CLASS A BETA-LACTAMASE BLAC	11	10	11	6	6	10	12.1235	9.9911	11.4842	5.81087	6.07482	8.97901	0.620996	0.0905172
Rv2074	POSSIBLE PYRIDOXAMINE 5'-PHOSPHATE OXIDASE (PNP/PMP OXIDASE) (PYRIDOXINEPHOSPHATE OXIDASE) (PNPOX) (PYRIDOXINE 5'-PHOSPHATE OXIDASE)	1	5	5	5	8	4	1.10214	4.99555	5.22008	4.84239	8.09976	3.59161	1.46087	0.366445
Rv2080	LIPOPROTEIN LPPJ	1	3	6	3	4	2	1.10214	2.99733	6.26409	2.90543	4.04988	1.7958	0.844413	0.671418
Rv2089c	DIPEPTIDASE PEPE	0	3	1	14	9	9	0	2.99733	1.04402	13.5587	9.11223	8.08111	7.60936	0.00102806
Rv2091c	PROBABLE MEMBRANE PROTEIN	3	2	4	7	10	7	3.30641	1.99822	4.17606	6.77935	10.1247	6.28531	2.44596	0.0176486
Rv2094c	SEC-INDEPENDENT PROTEIN TRANSLOCASE MEMBRANE-BOUND PROTEIN TATA	5	10	3	11	12	6	5.51068	9.9911	3.13205	10.6533	12.1496	5.38741	1.51286	0.232998
Rv2095c	PROTEASOME ACCESSORY FACTOR C PAFC	0	0	0	4	5	0	0	0	0	3.87391	5.06235	0	100	0.0300191
Rv2096c	PROTEASOME ACCESSORY FACTOR B PAFB	0	1	0	4	1	2	0	0.99911	0	3.87391	1.01247	1.7958	6.68814	0.0382169
Rv2103c	POSSIBLE TOXIN VAPC37. CONTAINS PIN DOMAIN.	1	3	2	12	13	6	1.10214	2.99733	2.08803	11.6217	13.1621	5.38741	4.87617	0.00325464
Rv2109c	PROTEASOME ALPHA SUBUNIT PRCA; ASSEMBLES WITH BETA SUBUNIT PRCB.	63	35	42	35	25	32	69.4345	34.9689	43.8486	33.8967	25.3118	28.7328	0.593188	0.0402223
Rv2110c	PROTEASOME BETA SUBUNIT PRCB; ASSEMBLES WITH ALPHA SUBUNIT PRCA.	63	64	60	63	50	47	69.4345	63.9431	62.6409	61.0141	50.6235	42.2014	0.784819	0.0327284
Rv2111c	PROKARYOTIC UBIQUITIN-LIKE PROTEIN PUP	31	27	25	34	33	35	34.1662	26.976	26.1004	32.9282	33.4115	31.4265	1.12063	0.428383
Rv2114	CONSERVED PROTEIN	8	6	12	1	0	1	8.81708	5.99466	12.5282	0.968478	0	0.897901	0.0682657	0.000460488
Rv2115c	MYCOBACTERIAL PROTEASOME ATPase MPA	4	0	1	0	1	0	4.40854	0	1.04402	0	1.01247	0	0.185687	0.236611
Rv2116	CONSERVED LIPOPROTEIN LPPK	0	1	1	0	3	1	0	0.99911	1.04402	0	3.03741	0.897901	1.92612	0.473891
Rv2117	CONSERVED HYPOTHETICAL PROTEIN	0	3	1	13	11	8	0	2.99733	1.04402	12.5902	11.1372	7.18321	7.64859	0.00103233
Rv2118c	RNA METHYLTRANSFERASE	29	20	31	5	3	0	31.9619	19.9822	32.3645	4.84239	3.03741	0	0.0934638	0.000394528
Rv2121c	ATP PHOSPHORIBOSYLTRANSFERASE HISG	9	5	10	5	3	7	9.91922	4.99555	10.4402	4.84239	3.03741	6.28531	0.558673	0.0847276
Rv2122c	PHOSPHORIBOSYL-AMP PYROPHOSPHATASE HISE	0	0	2	0	0	1	0	0	2.08803	0	0	0.897901	0.430023	0.567583
Rv2124c	5-METHYLTETRAHYDROFOLATE--HOMOCYSTEIN METHYLTRANSFERASE METH (METHIONINE SYNTHASE, VITAMIN-B12 DEPENDENT ISOZYME) (MS)	2	7	2	13	7	8	2.20427	6.99377	2.08803	12.5902	7.08729	7.18321	2.37999	0.0332617
Rv2130c	CYSTEINE:1D-MYO-INOSITYL 2-AMINO-2-DEOXY--D-GLUCOPYRANOSIDE LIGASE MSHC	5	9	7	0	0	5	5.51068	8.99199	7.30811	0	0	4.48951	0.205839	0.010529
Rv2131c	MONOPHOSPHATASE CYSQ	1	0	2	0	0	0	1.10214	0	2.08803	0	0	0	0.01	0.0400046
Rv2134c	CONSERVED PROTEIN	9	15	9	11	7	7	9.91922	14.9867	9.39614	10.6533	7.08729	6.28531	0.700421	0.163835
Rv2135c	CONSERVED PROTEIN	6	6	6	1	1	7	6.61281	5.99466	6.26409	0.968478	1.01247	6.28531	0.438027	0.0632921
Rv2137c	CONSERVED HYPOTHETICAL PROTEIN	4	0	2	1	0	0	4.40854	0	2.08803	0.968478	0	0	0.149075	0.131119
Rv2138	PROBABLE CONSERVED LIPOPROTEIN LPPL	0	3	2	8	10	12	0	2.99733	2.08803	7.74782	10.1247	10.7748	5.6333	0.00101586
Rv2140c	CONSERVED PROTEIN TB18.6	43	63	54	72	61	61	47.3918	62.9439	56.3768	69.7304	61.7607	54.772	1.11727	0.331834
Rv2141c	CONSERVED PROTEIN	42	39	40	38	42	52	46.2897	38.9653	41.7606	36.8022	42.5238	46.6909	0.992136	0.985145
Rv2142c	POSSIBLE TOXIN PARE2	2	8	5	20	18	20	2.20427	7.99288	5.22008	19.3696	18.2245	17.958	3.60325	0.000455282
Rv2145c	DIVIVA FAMILY PROTEIN WAG31	35	32	40	66	50	67	38.5747	31.9715	41.7606	63.9195	50.6235	60.1594	1.55558	0.00242402
Rv2148c	CONSERVED PROTEIN	0	0	1	2	2	4	0	0	1.04402	1.93696	2.02494	3.59161	7.23505	0.0187163
Rv2149c	CONSERVED PROTEIN YFIH	2	5	2	2	2	2	2.20427	4.99555	2.08803	1.93696	2.02494	1.7958	0.619917	0.342202
Rv2150c	CELL DIVISION PROTEIN FTSZ	4	5	5	6	6	6	4.40854	4.99555	5.22008	5.81087	6.07482	5.38741	1.18113	0.648492
Rv2158c	PROBABLE UDP-N-ACETYLMURAMOYLALANYL-D-GLUTAMATE-2,6-DIAMINOPIMELATE LIGASE MURE	1	4	0	14	12	7	1.10214	3.99644	0	13.5587	12.1496	6.28531	6.27502	0.00419757
Rv2159c	CONSERVED PROTEIN	0	1	0	2	1	6	0	0.99911	0	1.93696	1.01247	5.38741	8.34426	0.0376545
Rv2166c	CONSERVED PROTEIN	9	12	13	16	25	8	9.91922	11.9893	13.5722	15.4956	25.3118	7.18321	1.35258	0.483903
Rv2171	PROBABLE CONSERVED LIPOPROTEIN LPPM	2	5	3	7	7	6	2.20427	4.99555	3.13205	6.77935	7.08729	5.38741	1.86356	0.109256
Rv2172c	CONSERVED PROTEIN	6	6	8	2	0	2	6.61281	5.99466	8.35212	1.93696	0	1.7958	0.178093	0.00178336
Rv2175c	CONSERVED REGULATORY PROTEIN	9	6	9	4	4	6	9.91922	5.99466	9.39614	3.87391	4.04988	5.38741	0.525926	0.0566336
Rv2178c	PROBABLE 3-DEOXY-D-ARABINO-HEPTULOSONATE 7-PHOSPHATE SYNTHASE AROG (DAHP SYNTHETASE, PHENYLALANINE-REPRESSIBLE)	5	1	2	0	0	4	5.51068	0.99911	2.08803	0	0	3.59161	0.417735	0.189835
Rv2185c	CONSERVED PROTEIN TB16.3	31	41	40	37	54	46	34.1662	40.9635	41.7606	35.8337	54.6734	41.3035	1.12764	0.377471
Rv2187	PROBABLE LONG-CHAIN-FATTY-ACID-CoA LIGASE FADD15 (FATTY-ACID-CoA SYNTHETASE) (FATTY-ACID-CoA SYNTHASE)	10	8	9	7	4	7	11.0214	7.99288	9.39614	6.77935	4.04988	6.28531	0.602405	0.0998977
Rv2194	PROBABLE UBIQUINOL-CYTOCHROME C REDUCTASE QCRC (CYTOCHROME C SUBUNIT)	2	8	2	4	5	6	2.20427	7.99288	2.08803	3.87391	5.06235	5.38741	1.16593	0.72918
Rv2198c	PROBABLE CONSERVED MEMBRANE PROTEIN MMPS3	0	3	1	2	1	0	0	2.99733	1.04402	1.93696	1.01247	0	0.729813	0.619422
Rv2202c	ADENOSINE KINASE	36	39	29	11	15	29	39.6769	38.9653	30.2764	10.6533	15.1871	26.0391	0.476314	0.00603235
Rv2203	POSSIBLE CONSERVED MEMBRANE PROTEIN	0	0	0	0	1	3	0	0	0	0	1.01247	2.6937	100	0.0455141
Rv2204c	CONSERVED PROTEIN	41	33	42	23	23	27	45.1875	32.9706	43.8486	22.275	23.2868	24.2433	0.572141	0.0018501
Rv2207	PROBABLE NICOTINATE-NUCLEOTIDE-DIMETHYLBENZIMIDAZOL PHOSPHORIBOSYLTRANSFERASE COBT	0	0	0	0	0	3	0	0	0	0	0	2.6937	100	0.190319
Rv2210c	PROBABLE BRANCHED-CHAIN AMINO ACID TRANSAMINASE ILVE	26	20	27	13	16	12	28.6555	19.9822	28.1884	12.5902	16.1995	10.7748	0.514988	0.00355884
Rv2211c	PROBABLE AMINOMETHYLTRANSFERASE GCVT (GLYCINE CLEAVAGE SYSTEM T PROTEIN)	16	15	15	4	2	8	17.6342	14.9867	15.6602	3.87391	2.02494	7.18321	0.270956	0.000717332
Rv2212	ADENYLYL CYCLASE (ATP PYROPHOSPHATE-LYASE) (ADENYLATE CYCLASE)	1	2	1	9	9	8	1.10214	1.99822	1.04402	8.7163	9.11223	7.18321	6.03511	0.000586188
Rv2213	PROBABLE AMINOPEPTIDASE PEPB	2	3	0	9	8	9	2.20427	2.99733	0	8.7163	8.09976	8.08111	4.78644	0.00162679
Rv2215	DLAT, DIHYDROLIPOAMIDE ACYLTRANSFERASE, E2 COMPONENT OF PYRUVATE DEHYDROGENASE	25	20	21	43	38	56	27.5534	19.9822	21.9243	41.6446	38.4739	50.2825	1.87735	0.00103322
Rv2220	GLUTAMINE SYNTHETASE GLNA1 (GLUTAMINE SYNTHASE) (GS-I)	270	242	231	285	269	185	297.577	241.785	241.168	276.016	272.355	166.112	0.915383	0.460975
Rv2221c	GLUTAMATE-AMMONIA-LIGASE ADENYLYLTRANSFERASE GLNE (GLUTAMINE-SYNTHETASE ADENYLYLTRANSFERASE)	3	0	0	0	2	1	3.30641	0	0	0	2.02494	0.897901	0.883994	0.815033
Rv2222c	PROBABLE GLUTAMINE SYNTHETASE GLNA2 (GLUTAMINE SYNTHASE) (GS-II)	71	36	45	6	6	19	78.2516	35.968	46.9807	5.81087	6.07482	17.0601	0.179564	0.00180027
Rv2224c	PROBABLE CARBOXYLESTERASE CAEA	4	7	5	20	17	10	4.40854	6.99377	5.22008	19.3696	17.212	8.97901	2.74092	0.00672887
Rv2226	CONSERVED PROTEIN	17	11	9	13	8	5	18.7363	10.9902	9.39614	12.5902	8.09976	4.48951	0.643604	0.153786
Rv2228c	MULTIFUNCTIONAL PROTEIN. HAS RNASE H, ALPHA-RIBAZOLE PHOSPHATASE, AND ACID PHOSPHATASE ACTIVITIES.	0	1	2	7	5	4	0	0.99911	2.08803	6.77935	5.06235	3.59161	4.99922	0.00650937
Rv2229c	CONSERVED PROTEIN	17	10	19	1	1	6	18.7363	9.9911	19.8363	0.968478	1.01247	5.38741	0.151726	0.00183969
Rv2230c	CONSERVED PROTEIN	4	6	7	3	2	3	4.40854	5.99466	7.30811	2.90543	2.02494	2.6937	0.430464	0.0411749
Rv2238c	PROBABLE PEROXIREDOXIN AHPE	1	3	4	3	1	1	1.10214	2.99733	4.17606	2.90543	1.01247	0.897901	0.581933	0.319086
Rv2239c	CONSERVED HYPOTHETICAL PROTEIN	4	0	0	0	0	0	4.40854	0	0	0	0	0	0.01	0.184566
Rv2240c	UNKNOWN PROTEIN	3	8	4	1	0	2	3.30641	7.99288	4.17606	0.968478	0	1.7958	0.178625	0.00809463
Rv2241	PYRUVATE DEHYDROGENASE E1 COMPONENT ACEE (PYRUVATE DECARBOXYLASE) (PYRUVATE DEHYDROGENASE) (PYRUVIC DEHYDROGENASE)	146	180	129	179	186	215	160.912	179.84	134.678	173.358	188.32	193.049	1.16679	0.0566372
Rv2243	MALONYL CoA-ACYL CARRIER PROTEIN TRANSACYLASE FABD (MALONYL CoA:ACPM ACYLTRANSFERASE) (MCT)	6	1	3	0	0	0	6.61281	0.99911	3.13205	0	0	0	0.01	0.00435433
Rv2244	MEROMYCOLATE EXTENSION ACYL CARRIER PROTEIN ACPM	117	128	113	120	102	117	128.95	127.886	117.974	116.217	103.272	105.054	0.86589	0.0568258
Rv2245	3-OXOACYL-[ACYL-CARRIER PROTEIN] SYNTHASE 1 KASA (BETA-KETOACYL-ACP SYNTHASE) (KAS I)	31	19	32	20	22	24	34.1662	18.9831	33.4085	19.3696	22.2743	21.5496	0.730074	0.0905421
Rv2246	3-OXOACYL-[ACYL-CARRIER PROTEIN] SYNTHASE 2 KASB (BETA-KETOACYL-ACP SYNTHASE) (KAS I)	15	8	13	1	0	4	16.532	7.99288	13.5722	0.968478	0	3.59161	0.119696	0.00172724
Rv2247	ACETYL/PROPIONYL-CoA CARBOXYLASE (BETA SUBUNIT) ACCD6	0	1	4	2	1	1	0	0.99911	4.17606	1.93696	1.01247	0.897901	0.74342	0.647954
Rv2250A	POSSIBLE FLAVOPROTEIN	0	1	0	2	1	4	0	0.99911	0	1.93696	1.01247	3.59161	6.54686	0.036567
Rv2251	POSSIBLE FLAVOPROTEIN	1	10	1	24	20	21	1.10214	9.9911	1.04402	23.2435	20.2494	18.8559	5.13698	0.00195519
Rv2253	POSSIBLE SECRETED UNKNOWN PROTEIN	2	5	0	4	0	3	2.20427	4.99555	0	3.87391	0	2.6937	0.912191	0.956826
Rv2257c	CONSERVED PROTEIN	6	12	7	5	7	8	6.61281	11.9893	7.30811	4.84239	7.08729	7.18321	0.737658	0.29566
Rv2258c	POSSIBLE TRANSCRIPTIONAL REGULATORY PROTEIN	69	70	67	102	94	80	76.0473	69.9377	69.949	98.7847	95.1722	71.8321	1.23088	0.057817
Rv2259	S-NITROSOMYCOTHIOL REDUCTASE MSCR	32	25	32	24	15	37	35.2683	24.9778	33.4085	23.2435	15.1871	33.2223	0.765076	0.188489
Rv2260	CONSERVED HYPOTHETICAL PROTEIN	5	7	12	2	2	1	5.51068	6.99377	12.5282	1.93696	2.02494	0.897901	0.194139	0.00269627
Rv2266	PROBABLE CYTOCHROME P450 124 CYP124	0	0	0	2	0	0	0	0	0	1.93696	0	0	100	0.194618
Rv2280	PROBABLE DEHYDROGENASE	53	38	42	34	34	70	58.4132	37.9662	43.8486	32.9282	34.424	62.8531	0.928526	0.674947
Rv2289	PROBABLE CDP-DIACYLGLYCEROL PYROPHOSPHATASE CDH (CDP-DIACYLGLYCEROL DIPHOSPHATASE) (CDP-DIACYLGLYCEROL PHOSPHATIDYLHYDROLASE)	4	0	4	0	0	0	4.40854	0	4.17606	0	0	0	0.01	0.0251626
Rv2290	PROBABLE CONSERVED LIPOPROTEIN LPPO	2	13	7	8	8	8	2.20427	12.9884	7.30811	7.74782	8.09976	7.18321	1.02355	0.92579
Rv2291	PROBABLE THIOSULFATE SULFURTRANSFERASE SSEB	2	2	2	1	1	0	2.20427	1.99822	2.08803	0.968478	1.01247	0	0.31491	0.116295
Rv2294	PROBABLE AMINOTRANSFERASE	0	6	8	17	11	15	0	5.99466	8.35212	16.4641	11.1372	13.4685	2.86265	0.0160108
Rv2296	PROBABLE HALOALKANE DEHALOGENASE	2	2	0	0	1	5	2.20427	1.99822	0	0	1.01247	4.48951	1.30922	0.878308
Rv2298	CONSERVED PROTEIN	0	8	4	12	9	12	0	7.99288	4.17606	11.6217	9.11223	10.7748	2.58928	0.023831
Rv2299c	PROBABLE CHAPERONE PROTEIN HTPG (HEAT SHOCK PROTEIN) (HSP90 FAMILY PROTEIN) (HIGH TEMPERATURE PROTEIN G)	17	38	12	60	64	55	18.7363	37.9662	12.5282	58.1087	64.7981	49.3846	2.48866	0.00348763
Rv2301	PROBABLE CUTINASE CUT2	5	9	6	0	2	6	5.51068	8.99199	6.26409	0	2.02494	5.38741	0.356933	0.0343603
Rv2302	CONSERVED PROTEIN	6	6	4	3	3	1	6.61281	5.99466	4.17606	2.90543	3.03741	0.897901	0.407587	0.0345436
Rv2314c	CONSERVED PROTEIN	2	4	3	16	15	26	2.20427	3.99644	3.13205	15.4956	15.1871	23.3454	5.78909	0.000183783
Rv2315c	CONSERVED PROTEIN	1	11	2	19	26	28	1.10214	10.9902	2.08803	18.4011	26.3242	25.1412	4.92699	0.00209121
Rv2330c	PROBABLE LIPOPROTEIN LPPP	1	2	1	4	7	2	1.10214	1.99822	1.04402	3.87391	7.08729	1.7958	3.07815	0.0548099
Rv2334	PROBABLE CYSTEINE SYNTHASE A CYSK1 (O-ACETYLSERINE SULFHYDRYLASE A) (O-ACETYLSERINE (THIOL)-LYASE A) (CSASE A)	49	42	35	36	38	42	54.0046	41.9626	36.5405	34.8652	38.4739	37.7119	0.838071	0.180515
Rv2342	CONSERVED HYPOTHETICAL PROTEIN	2	5	0	0	0	0	2.20427	4.99555	0	0	0	0	0.01	0.0303678
Rv2344c	PROBABLE DEOXYGUANOSINE TRIPHOSPHATE TRIPHOSPHOHYDROLASE DGT (DGTPASE) (DGTP TRIPHOSPHOHYDROLASE)	0	0	0	4	3	20	0	0	0	3.87391	3.03741	17.958	100	0.00311764
Rv2345	POSSIBLE CONSERVED TRANSMEMBRANE PROTEIN	11	22	14	9	8	9	12.1235	21.9804	14.6162	8.7163	8.09976	8.08111	0.511024	0.0114892
Rv2346c	PUTATIVE ESAT-6 LIKE PROTEIN ESXO (ESAT-6 LIKE PROTEIN 6)	26	42	18	2	6	2	28.6555	41.9626	18.7923	1.93696	6.07482	1.7958	0.109692	0.000720108
Rv2349c	PROBABLE PHOSPHOLIPASE C 3 PLCC	1	0	0	2	2	3	1.10214	0	0	1.93696	2.02494	2.6937	6.03882	0.0330701
Rv2350c	PROBABLE MEMBRANE-ASSOCIATED PHOSPHOLIPASE C 2 PLCB	0	0	0	3	4	3	0	0	0	2.90543	4.04988	2.6937	100	0.000771659
Rv2351c	PROBABLE MEMBRANE-ASSOCIATED PHOSPHOLIPASE C 1 PLCA (MTP40 ANTIGEN)	0	0	0	1	1	3	0	0	0	0.968478	1.01247	2.6937	100	0.0119098
Rv2357c	PROBABLE GLYCYL-tRNA SYNTHETASE GLYS (GLYCINE--tRNA LIGASE) (GLYRS)	0	1	0	3	1	9	0	0.99911	0	2.90543	1.01247	8.08111	12.0097	0.0372456
Rv2358	PROBABLE TRANSCRIPTIONAL REGULATORY PROTEIN SMTB (PROBABLY ARSR-FAMILY)	0	4	3	7	8	10	0	3.99644	3.13205	6.77935	8.09976	8.97901	3.34687	0.00641694
Rv2359	PROBABLE ZINC UPTAKE REGULATION PROTEIN ZUR	2	4	2	0	1	0	2.20427	3.99644	2.08803	0	1.01247	0	0.12215	0.0113816
Rv2360c	UNKNOWN PROTEIN	1	3	4	12	12	6	1.10214	2.99733	4.17606	11.6217	12.1496	5.38741	3.5235	0.0075705
Rv2361c	LONG (C50) CHAIN Z-ISOPRENYL DIPHOSPHATE SYNTHASE (Z-DECAPRENYL DIPHOSPHATE SYNTHASE)	3	1	2	4	2	1	3.30641	0.99911	2.08803	3.87391	2.02494	0.897901	1.06306	0.907206
Rv2373c	PROBABLE CHAPERONE PROTEIN DNAJ2	0	0	0	8	6	7	0	0	0	7.74782	6.07482	6.28531	100	8.28e-05
Rv2376c	LOW MOLECULAR WEIGHT ANTIGEN CFP2 (LOW MOLECULAR WEIGHT PROTEIN ANTIGEN 2) (CFP-2)	39	129	38	12	44	17	42.9833	128.885	39.6726	11.6217	44.5487	15.2643	0.337687	0.0694999
Rv2377c	PUTATIVE CONSERVED PROTEIN MBTH	1	2	2	2	0	0	1.10214	1.99822	2.08803	1.93696	0	0	0.373325	0.204435
Rv2379c	PEPTIDE SYNTHETASE MBTF (PEPTIDE SYNTHASE)	7	0	0	0	0	0	7.71495	0	0	0	0	0	0.01	0.185756
Rv2380c	PEPTIDE SYNTHETASE MBTE (PEPTIDE SYNTHASE)	6	0	0	0	0	0	6.61281	0	0	0	0	0	0.01	0.185501
Rv2383c	PHENYLOXAZOLINE SYNTHASE MBTB (PHENYLOXAZOLINE SYNTHETASE)	6	2	2	0	0	0	6.61281	1.99822	2.08803	0	0	0	0.01	0.0026543
Rv2386c	PUTATIVE ISOCHORISMATE SYNTHASE MBTI	0	1	0	2	3	5	0	0.99911	0	1.93696	3.03741	4.48951	9.4723	0.0082018
Rv2391	FERREDOXIN-DEPENDENT SULFITE REDUCTASE SIRA	83	51	52	44	49	42	91.4772	50.9546	54.2888	42.613	49.6111	37.7119	0.66051	0.0649548
Rv2394	PROBABLE GAMMA-GLUTAMYLTRANSPEPTIDASE PRECURSOR GGTB (GAMMA-GLUTAMYLTRANSFERASE) (GLUTAMYL TRANSPEPTIDASE)	0	11	6	20	25	21	0	10.9902	6.26409	19.3696	25.3118	18.8559	3.6824	0.00683763
Rv2400c	PROBABLE SULFATE-BINDING LIPOPROTEIN SUBI	8	7	8	14	11	10	8.81708	6.99377	8.35212	13.5587	11.1372	8.97901	1.39366	0.213871
Rv2402	CONSERVED PROTEIN	20	13	15	8	12	6	22.0427	12.9884	15.6602	7.74782	12.1496	5.38741	0.4988	0.0154134
Rv2403c	PROBABLE CONSERVED LIPOPROTEIN LPPR	0	0	0	4	2	2	0	0	0	3.87391	2.02494	1.7958	100	0.00224729
Rv2405	CONSERVED PROTEIN	0	3	3	2	4	1	0	2.99733	3.13205	1.93696	4.04988	0.897901	1.12324	0.907206
Rv2406c	CONSERVED PROTEIN	0	1	0	1	0	3	0	0.99911	0	0.968478	0	2.6937	3.66544	0.219965
Rv2412	PROBABLE 30S RIBOSOMAL PROTEIN S20 RPST	6	4	6	0	0	0	6.61281	3.99644	6.26409	0	0	0	0.01	0.000180397
Rv2416c	ENHANCED INTRACELLULAR SURVIVAL PROTEIN EIS, GCN5-RELATED N-ACETYLTRANSFERASE	18	22	26	30	34	18	19.8384	21.9804	27.1444	29.0543	34.424	16.1622	1.15483	0.556021
Rv2417c	CONSERVED PROTEIN	0	2	0	0	0	4	0	1.99822	0	0	0	3.59161	1.7974	0.896396
Rv2419c	PROBABLE PHOSPHOGLYCERATE MUTASE (PHOSPHOGLYCEROMUTASE)	2	7	1	1	2	3	2.20427	6.99377	1.04402	0.968478	2.02494	2.6937	0.555272	0.342942
Rv2420c	CONSERVED HYPOTHETICAL PROTEIN	6	3	9	2	2	2	6.61281	2.99733	9.39614	1.93696	2.02494	1.7958	0.302937	0.0161144
Rv2421c	PROBABLE NICOTINATE-NUCLEOTIDE ADENYLYLTRANSFERASE NADD (DEAMIDO-NAD(+) PYROPHOSPHORYLASE) (DEAMIDO-NAD(+) DIPHOSPHORYLASE) (NICOTINATE MONONUCLEOTIDE ADENYLYLTRANSFERASE) (NAMN ADENYLYLTRANSFERASE)	0	0	0	4	2	4	0	0	0	3.87391	2.02494	3.59161	100	0.000947195
Rv2427c	PROBABLE GAMMA-GLUTAMYL PHOSPHATE REDUCTASE PROTEIN PROA (GPR) (GLUTAMATE-5-SEMIALDEHYDE DEHYDROGENASE) (GLUTAMYL-GAMMA-SEMIALDEHYDE DEHYDROGENASE)	10	24	19	50	49	63	11.0214	23.9786	19.8363	48.4239	49.6111	56.5678	2.81935	0.000178895
Rv2428	ALKYL HYDROPEROXIDE REDUCTASE C PROTEIN AHPC (ALKYL HYDROPEROXIDASE C)	26	11	31	11	15	17	28.6555	10.9902	32.3645	10.6533	15.1871	15.2643	0.570817	0.129357
Rv2429	ALKYL HYDROPEROXIDE REDUCTASE D PROTEIN AHPD (ALKYL HYDROPEROXIDASE D)	7	16	4	28	35	29	7.71495	15.9858	4.17606	27.1174	35.4365	26.0391	3.17802	0.00194833
Rv2438c	GLUTAMINE-DEPENDENT NAD(+) SYNTHETASE NADE (NAD(+) SYNTHASE [GLUTAMINE-HYDROLYSING])	0	20	7	44	38	40	0	19.9822	7.30811	42.613	38.4739	35.9161	4.28734	0.00454921
Rv2441c	PROBABLE 50S RIBOSOMAL PROTEIN L27 RPMA	12	12	22	1	1	1	13.2256	11.9893	22.9683	0.968478	1.01247	0.897901	0.0597479	0.000142636
Rv2442c	PROBABLE 50S RIBOSOMAL PROTEIN L21 RPLU	39	28	43	6	10	7	42.9833	27.9751	44.8927	5.81087	10.1247	6.28531	0.191806	0.000106856
Rv2444c	POSSIBLE RIBONUCLEASE E RNE	8	3	1	9	9	16	8.81708	2.99733	1.04402	8.7163	9.11223	14.3664	2.5038	0.0285835
Rv2445c	PROBABLE NUCLEOSIDE DIPHOSPHATE KINASE NDKA (NDK) (NDP KINASE) (NUCLEOSIDE-2-P KINASE)	11	33	20	33	42	40	12.1235	32.9706	20.8803	31.9598	42.5238	35.9161	1.67337	0.0321596
Rv2448c	PROBABLE VALYL-tRNA SYNTHASE PROTEIN VALS (VALYL-tRNA SYNTHETASE) (VALINE--tRNA LIGASE) (VALINE TRANSLASE)	5	39	8	58	56	42	5.51068	38.9653	8.35212	56.1717	56.6983	37.7119	2.85041	0.0131371
Rv2449c	CONSERVED PROTEIN	3	1	14	0	1	0	3.30641	0.99911	14.6162	0	1.01247	0	0.0535083	0.0526116
Rv2453c	PROBABLE MOLYBDOPTERIN-GUANINE DINUCLEOTIDE BIOSYNTHESIS PROTEIN A MOBA	0	5	4	12	9	13	0	4.99555	4.17606	11.6217	9.11223	11.6727	3.53337	0.0039433
Rv2454c	PROBABLE OXIDOREDUCTASE (BETA SUBUNIT)	1	1	2	0	2	3	1.10214	0.99911	2.08803	0	2.02494	2.6937	1.12636	0.84158
Rv2455c	PROBABLE OXIDOREDUCTASE (ALPHA SUBUNIT)	6	0	5	0	1	1	6.61281	0	5.22008	0	1.01247	0.897901	0.161446	0.164661
Rv2460c	PROBABLE ATP-DEPENDENT CLP PROTEASE PROTEOLYTIC SUBUNIT 2 CLPP2 (ENDOPEPTIDASE CLP 2)	6	5	7	6	7	6	6.61281	4.99555	7.30811	5.81087	7.08729	5.38741	0.966648	0.914572
Rv2461c	PROBABLE ATP-DEPENDENT CLP PROTEASE PROTEOLYTIC SUBUNIT 1 CLPP1 (ENDOPEPTIDASE CLP)	10	7	13	5	4	9	11.0214	6.99377	13.5722	4.84239	4.04988	8.08111	0.537348	0.046827
Rv2462c	PROBABLE TRIGGER FACTOR (TF) PROTEIN TIG	21	18	21	13	14	37	23.1448	17.984	21.9243	12.5902	14.1746	33.2223	0.951374	0.727565
Rv2465c	RIBOSE-5-PHOSPHATE ISOMERASE	19	52	21	49	60	54	20.9406	51.9537	21.9243	47.4554	60.7482	48.4867	1.65253	0.0431817
Rv2466c	CONSERVED PROTEIN	2	8	6	3	2	3	2.20427	7.99288	6.26409	2.90543	2.02494	2.6937	0.463153	0.0688406
Rv2467	PROBABLE AMINOPEPTIDASE N PEPN (LYSYL AMINOPEPTIDASE) (LYS-AP) (ALANINE AMINOPEPTIDASE)	160	188	139	158	163	123	176.342	187.833	145.118	153.02	165.033	110.442	0.841352	0.150373
Rv2470	POSSIBLE GLOBIN (OXYGEN-BINDING PROTEIN) GLBO	6	3	8	5	2	5	6.61281	2.99733	8.35212	4.84239	2.02494	4.48951	0.632261	0.24158
Rv2474c	CONSERVED HYPOTHETICAL PROTEIN	0	0	0	2	3	1	0	0	0	1.93696	3.03741	0.897901	100	0.00627495
Rv2475c	CONSERVED PROTEIN	5	8	3	7	13	8	5.51068	7.99288	3.13205	6.77935	13.1621	7.18321	1.63052	0.135701
Rv2476c	PROBABLE NAD-DEPENDENT GLUTAMATE DEHYDROGENASE GDH (NAD-GDH) (NAD-DEPENDENT GLUTAMIC DEHYDROGENASE)	41	67	19	89	87	143	45.1875	66.9404	19.8363	86.1945	88.0849	128.4	2.29365	0.0100182
Rv2477c	PROBABLE MACROLIDE-TRANSPORT ATP-BINDING PROTEIN ABC TRANSPORTER	13	13	11	9	5	8	14.3278	12.9884	11.4842	8.7163	5.06235	7.18321	0.540249	0.0211909
Rv2493	POSSIBLE ANTITOXIN VAPB38	0	0	2	0	0	2	0	0	2.08803	0	0	1.7958	0.860046	0.949371
Rv2494	POSSIBLE TOXIN VAPC38. CONTAINS PIN DOMAIN.	0	0	0	4	5	4	0	0	0	3.87391	5.06235	3.59161	100	0.000328778
Rv2495c	PROBABLE BRANCHED-CHAIN KETO ACID DEHYDROGENASE E2 COMPONENT BKDC	3	15	9	35	33	41	3.30641	14.9867	9.39614	33.8967	33.4115	36.814	3.76039	0.000455651
Rv2496c	PROBABLE BRANCHED-CHAIN KETO ACID DEHYDROGENASE E1 COMPONENT, BETA SUBUNIT BKDB	5	11	6	3	2	4	5.51068	10.9902	6.26409	2.90543	2.02494	3.59161	0.374346	0.0149407
Rv2497c	PROBABLE BRANCHED-CHAIN KETO ACID DEHYDROGENASE E1 COMPONENT, ALPHA SUBUNIT BKDA	1	6	1	1	0	3	1.10214	5.99466	1.04402	0.968478	0	2.6937	0.449855	0.346648
Rv2498c	PROBABLE CITRATE (PRO-3S)-LYASE (BETA SUBUNIT) CITE (CITRASE) (CITRATASE) (CITRITASE) (CITRIDESMOLASE) (CITRASE ALDOLASE)	2	13	5	25	27	26	2.20427	12.9884	5.22008	24.2119	27.3367	23.3454	3.66898	0.00153959
Rv2499c	POSSIBLE OXIDASE REGULATORY-RELATED PROTEIN	2	3	4	5	4	3	2.20427	2.99733	4.17606	4.84239	4.04988	2.6937	1.23549	0.651574
Rv2502c	PROBABLE ACETYL-/PROPIONYL-CoA CARBOXYLASE (BETA SUBUNIT) ACCD1	0	5	0	6	5	8	0	4.99555	0	5.81087	5.06235	7.18321	3.6145	0.0216448
Rv2503c	PROBABLE SUCCINYL-CoA:3-KETOACID-COENZYME A TRANSFERASE (BETA SUBUNIT) SCOB (3-OXO-ACID:CoA TRANSFERASE) (OXCT B) (SUCCINYL CoA:3-OXOACID CoA-TRANSFERASE)	6	6	10	3	4	3	6.61281	5.99466	10.4402	2.90543	4.04988	2.6937	0.418656	0.0188393
Rv2504c	PROBABLE SUCCINYL-CoA:3-KETOACID-COENZYME A TRANSFERASE (ALPHA SUBUNIT) SCOA (3-OXO ACID:CoA TRANSFERASE) (OXCT A) (SUCCINYL-CoA:3-OXOACID-COENZYME A TRANSFERASE)	14	12	14	2	4	5	15.4299	11.9893	14.6162	1.93696	4.04988	4.48951	0.249227	0.000449352
Rv2510c	CONSERVED PROTEIN	0	1	0	1	2	0	0	0.99911	0	0.968478	2.02494	0	2.99608	0.349354
Rv2511	OLIGORIBONUCLEASE ORN	2	3	5	3	2	5	2.20427	2.99733	5.22008	2.90543	2.02494	4.48951	0.903874	0.841652
Rv2517c	UNKNOWN PROTEIN	0	0	0	4	3	3	0	0	0	3.87391	3.03741	2.6937	100	0.000748359
Rv2520c	POSSIBLE CONSERVED MEMBRANE PROTEIN	2	2	1	3	2	4	2.20427	1.99822	1.04402	2.90543	2.02494	3.59161	1.62432	0.3624
Rv2521	PROBABLE BACTERIOFERRITIN COMIGRATORY PROTEIN BCP	5	16	13	15	18	18	5.51068	15.9858	13.5722	14.5272	18.2245	16.1622	1.3948	0.14988
Rv2522c	CONSERVED HYPOTHETICAL PROTEIN	9	2	7	3	3	11	9.91922	1.99822	7.30811	2.90543	3.03741	9.87691	0.822851	0.716048
Rv2523c	HOLO-[ACYL-CARRIER PROTEIN] SYNTHASE ACPS (HOLO-ACP SYNTHASE) (CoA:APO-[ACP]PANTETHEINEPHOSPHOTRANSFERASE) (CoA:APO-[ACYL-CARRIER PROTEIN]PANTETHEINEPHOSPHOTRANSFERASE)	1	1	2	7	5	5	1.10214	0.99911	2.08803	6.77935	5.06235	4.48951	3.89834	0.00720241
Rv2524c	PROBABLE FATTY ACID SYNTHASE FAS (FATTY ACID SYNTHETASE)	56	61	93	46	37	30	61.7196	60.9457	97.0934	44.55	37.4614	26.937	0.495764	0.00673342
Rv2525c	CONSERVED HYPOTHETICAL PROTEIN. SECRETED; PREDICTED TO BE A SUBSTRATE OF THE TWIN ARGININE TRANSLOCATION (TAT) EXPORT SYSTEM.	0	2	1	0	0	3	0	1.99822	1.04402	0	0	2.6937	0.885436	0.742762
Rv2527	POSSIBLE TOXIN VAPC17	0	2	0	3	4	4	0	1.99822	0	2.90543	4.04988	3.59161	5.27816	0.0145793
Rv2528c	PROBABLE RESTRICTION SYSTEM PROTEIN MRR	0	2	4	8	7	3	0	1.99822	4.17606	7.74782	7.08729	2.6937	2.83901	0.0578959
Rv2530c	POSSIBLE TOXIN VAPC39. CONTAINS PIN DOMAIN.	0	1	1	6	6	5	0	0.99911	1.04402	5.81087	6.07482	4.48951	8.01478	0.00144413
Rv2533c	N UTILIZATION SUBSTANCE PROTEIN NUSB (NUSB PROTEIN)	5	6	7	7	15	10	5.51068	5.99466	7.30811	6.77935	15.1871	8.97901	1.64486	0.100379
Rv2534c	PROBABLE ELONGATION FACTOR P EFP	12	11	16	12	7	10	13.2256	10.9902	16.7042	11.6217	7.08729	8.97901	0.676637	0.113372
Rv2535c	PROBABLE CYTOPLASMIC PEPTIDASE PEPQ	8	22	13	39	42	37	8.81708	21.9804	13.5722	37.7706	42.5238	33.2223	2.55843	0.00112554
Rv2537c	3-DEHYDROQUINATE DEHYDRATASE AROD (AROQ) (3-DEHYDROQUINASE) (TYPE II DHQASE)	7	7	6	9	4	5	7.71495	6.99377	6.26409	8.7163	4.04988	4.48951	0.822765	0.548532
Rv2538c	3-DEHYDROQUINATE SYNTHASE AROB	0	2	2	7	7	4	0	1.99822	2.08803	6.77935	7.08729	3.59161	4.27244	0.00806848
Rv2540c	PROBABLE CHORISMATE SYNTHASE AROF (5-ENOLPYRUVYLSHIKIMATE-3-PHOSPHATE PHOSPHOLYASE)	4	6	5	3	1	5	4.40854	5.99466	5.22008	2.90543	1.01247	4.48951	0.538134	0.147256
Rv2543	PROBABLE CONSERVED LIPOPROTEIN LPPA	0	2	0	3	3	2	0	1.99822	0	2.90543	3.03741	1.7958	3.87277	0.067656
Rv2548	POSSIBLE TOXIN VAPC19	0	1	0	3	3	3	0	0.99911	0	2.90543	3.03741	2.6937	8.64424	0.0098234
Rv2552c	PROBABLE SHIKIMATE 5-DEHYDROGENASE AROE (5-DEHYDROSHIKIMATE REDUCTASE)	0	2	1	6	3	4	0	1.99822	1.04402	5.81087	3.03741	3.59161	4.08906	0.0176405
Rv2555c	PROBABLE ALANYL-TRNA SYNTHETASE ALAS (ALANINE--TRNA LIGASE) (ALANINE TRANSLASE) (ALARS)	11	5	3	9	4	9	12.1235	4.99555	3.13205	8.7163	4.04988	8.08111	1.02944	0.832853
Rv2556c	CONSERVED HYPOTHETICAL PROTEIN	3	4	6	3	6	3	3.30641	3.99644	6.26409	2.90543	6.07482	2.6937	0.860471	0.67199
Rv2557	CONSERVED PROTEIN	15	19	7	31	25	22	16.532	18.9831	7.30811	30.0228	25.3118	19.7538	1.75345	0.0286542
Rv2558	CONSERVED PROTEIN	2	12	2	28	22	17	2.20427	11.9893	2.08803	27.1174	22.2743	15.2643	3.97111	0.00528552
Rv2563	PROBABLE GLUTAMINE-TRANSPORT TRANSMEMBRANE PROTEIN ABC TRANSPORTER	0	2	0	2	1	1	0	1.99822	0	1.93696	1.01247	0.897901	1.92538	0.473891
Rv2568c	CONSERVED HYPOTHETICAL PROTEIN	9	4	10	7	3	8	9.91922	3.99644	10.4402	6.77935	3.03741	7.18321	0.697984	0.286114
Rv2569c	CONSERVED HYPOTHETICAL PROTEIN	0	0	0	6	3	5	0	0	0	5.81087	3.03741	4.48951	100	0.000370574
Rv2570	CONSERVED HYPOTHETICAL PROTEIN	1	0	2	0	0	0	1.10214	0	2.08803	0	0	0	0.01	0.0400046
Rv2572c	PROBABLE ASPARTYL-TRNA SYNTHETASE ASPS (ASPARTATE--TRNA LIGASE) (ASPRS) (ASPARTIC ACID TRANSLASE)	5	1	9	2	0	0	5.51068	0.99911	9.39614	1.93696	0	0	0.121776	0.0411294
Rv2575	POSSIBLE CONSERVED MEMBRANE GLYCINE RICH PROTEIN	8	5	8	11	8	6	8.81708	4.99555	8.35212	10.6533	8.09976	5.38741	1.08914	0.773709
Rv2579	POSSIBLE HALOALKANE DEHALOGENASE DHAA (1-CHLOROHEXANE HALIDOHYDROLASE)	7	17	1	18	20	20	7.71495	16.9849	1.04402	17.4326	20.2494	17.958	2.1613	0.0385695
Rv2580c	PROBABLE HISTIDYL-TRNA SYNTHETASE HISS (HISTIDINE--TRNA LIGASE) (HISRS) (HISTIDINE--TRANSLASE)	0	1	1	3	5	0	0	0.99911	1.04402	2.90543	5.06235	0	3.8998	0.21787
Rv2581c	POSIBLE GLYOXALASE II (HYDROXYACYLGLUTATHIONE HYDROLASE) (GLX II)	0	0	0	1	1	3	0	0	0	0.968478	1.01247	2.6937	100	0.0119098
Rv2582	PROBABLE PEPTIDYL-PROLYL CIS-TRANS ISOMERASE B PPIB (CYCLOPHILIN) (PPIASE) (ROTAMASE) (PEPTIDYLPROLYL ISOMERASE)	3	6	4	16	17	8	3.30641	5.99466	4.17606	15.4956	17.212	7.18321	2.95989	0.00943395
Rv2589	4-AMINOBUTYRATE AMINOTRANSFERASE GABT (GAMMA-AMINO-N-BUTYRATE TRANSAMINASE) (GABA TRANSAMINASE) (GLUTAMATE:SUCCINIC SEMIALDEHYDE TRANSAMINASE) (GABA AMINOTRANSFERASE) (GABA-AT)	59	31	43	10	8	29	65.026	30.9724	44.8927	9.68478	8.09976	26.0391	0.311047	0.0075428
Rv2590	PROBABLE FATTY-ACID-CoA LIGASE FADD9 (FATTY-ACID-CoA SYNTHETASE) (FATTY-ACID-CoA SYNTHASE)	16	11	4	9	10	7	17.6342	10.9902	4.17606	8.7163	10.1247	6.28531	0.766036	0.517467
Rv2593c	PROBABLE HOLLIDAY JUNCTION DNA HELICASE RUVA	0	0	0	6	7	15	0	0	0	5.81087	7.08729	13.4685	100	0.000265843
Rv2597	PROBABLE MEMBRANE PROTEIN	0	0	0	0	1	2	0	0	0	0	1.01247	1.7958	100	0.0495974
Rv2599	PROBABLE CONSERVED MEMBRANE PROTEIN	0	0	1	1	2	2	0	0	1.04402	0.968478	2.02494	1.7958	4.58731	0.109203
Rv2602	POSSIBLE TOXIN VAPC41. CONTAINS PIN DOMAIN.	0	1	0	5	4	5	0	0.99911	0	4.84239	4.04988	4.48951	13.3937	0.00135664
Rv2603c	HIGHLY CONSERVED PROTEIN	18	10	19	6	5	2	19.8384	9.9911	19.8363	5.81087	5.06235	1.7958	0.255085	0.00280407
Rv2605c	PROBABLE ACYL-CoA THIOESTERASE II TESB2 (TEII)	5	9	3	10	10	22	5.51068	8.99199	3.13205	9.68478	10.1247	19.7538	2.24349	0.0372433
Rv2606c	POSSIBLE PYRIDOXINE BIOSYNTHESIS PROTEIN SNZP	6	4	6	9	4	13	6.61281	3.99644	6.26409	8.7163	4.04988	11.6727	1.44837	0.214596
Rv2607	PROBABLE PYRIDOXAMINE 5'-PHOSPHATE OXIDASE PDXH (PNP/PMP OXIDASE) (PYRIDOXINEPHOSPHATE OXIDASE) (PNPOX) (PYRIDOXINE 5'-PHOSPHATE OXIDASE)	9	15	12	15	14	12	9.91922	14.9867	12.5282	14.5272	14.1746	10.7748	1.05456	0.858466
Rv2614c	PROBABLE THREONYL-tRNA SYNTHETASE THRS (THREONINE-tRNA SYNTHETASE)(ThrRS) (THREONINE-tRNA LIGASE)	9	23	8	27	23	30	9.91922	22.9795	8.35212	26.1489	23.2868	26.937	1.85142	0.0214684
Rv2619c	CONSERVED PROTEIN	2	1	1	0	0	0	2.20427	0.99911	1.04402	0	0	0	0.01	0.0150491
Rv2623	UNIVERSAL STRESS PROTEIN FAMILY PROTEIN TB31.7	19	5	12	4	3	6	20.9406	4.99555	12.5282	3.87391	3.03741	5.38741	0.319744	0.0440329
Rv2624c	UNIVERSAL STRESS PROTEIN FAMILY PROTEIN	0	0	0	2	1	2	0	0	0	1.93696	1.01247	1.7958	100	0.0108186
Rv2626c	HYPOXIC RESPONSE PROTEIN 1 HRP1	35	39	43	23	27	32	38.5747	38.9653	44.8927	22.275	27.3367	28.7328	0.639899	0.00401105
Rv2629	CONSERVED PROTEIN	1	3	0	0	0	2	1.10214	2.99733	0	0	0	1.7958	0.438058	0.402847
Rv2632c	CONSERVED PROTEIN	2	2	5	2	0	2	2.20427	1.99822	5.22008	1.93696	0	1.7958	0.396151	0.11799
Rv2641	CADMIUM INDUCIBLE PROTEIN CADI	1	1	0	3	2	2	1.10214	0.99911	0	2.90543	2.02494	1.7958	3.20104	0.112888
Rv2658c	POSSIBLE PROPHAGE PROTEIN	4	6	8	3	2	4	4.40854	5.99466	8.35212	2.90543	2.02494	3.59161	0.454377	0.0477972
Rv2663	HYPOTHETICAL PROTEIN	0	0	0	3	0	1	0	0	0	2.90543	0	0.897901	100	0.0479021
Rv2668	POSSIBLE EXPORTED ALANINE AND VALINE RICH PROTEIN	0	6	0	8	6	5	0	5.99466	0	7.74782	6.07482	4.48951	3.05474	0.0339355
Rv2672	POSSIBLE SECRETED PROTEASE	5	3	7	6	5	3	5.51068	2.99733	7.30811	5.81087	5.06235	2.6937	0.857791	0.669874
Rv2674	PROBABLE PEPTIDE METHIONINE SULFOXIDE REDUCTASE MSRB (PROTEIN-METHIONINE-R-OXIDE REDUCTASE) (PEPTIDE MET(O) REDUCTASE)	7	10	15	9	8	16	7.71495	9.9911	15.6602	8.7163	8.09976	14.3664	0.934551	0.813331
Rv2675c	CONSERVED HYPOTHETICAL PROTEIN	0	11	4	19	16	26	0	10.9902	4.17606	18.4011	16.1995	23.3454	3.82072	0.00728773
Rv2676c	CONSERVED PROTEIN	17	38	21	45	60	71	18.7363	37.9662	21.9243	43.5815	60.7482	63.751	2.1377	0.00439326
Rv2677c	PROBABLE PROTOPORPHYRINOGEN OXIDASE HEMY (PROTOPORPHYRINOGEN-IX OXIDASE) (PROTOPORPHYRINOGENASE) (PPO)	2	3	2	0	0	0	2.20427	2.99733	2.08803	0	0	0	0.01	0.0017946
Rv2679	PROBABLE ENOYL-CoA HYDRATASE ECHA15 (ENOYL HYDRASE) (UNSATURATED ACYL-CoA HYDRATASE) (CROTONASE)	5	13	9	17	22	23	5.51068	12.9884	9.39614	16.4641	22.2743	20.6517	2.12904	0.00458114
Rv2680	CONSERVED PROTEIN	13	13	14	21	22	19	14.3278	12.9884	14.6162	20.338	22.2743	17.0601	1.42306	0.0820953
Rv2683	CONSERVED PROTEIN	0	5	7	10	11	14	0	4.99555	7.30811	9.68478	11.1372	12.5706	2.71404	0.0155839
Rv2689c	CONSERVED ALANINE AND VALINE AND GLYCINE RICH PROTEIN	3	0	1	0	0	0	3.30641	0	1.04402	0	0	0	0.01	0.043229
Rv2691	TRK SYSTEM POTASSIUM UPTAKE PROTEIN CEOB	13	26	19	21	22	26	14.3278	25.9769	19.8363	20.338	22.2743	23.3454	1.09672	0.635469
Rv2692	TRK SYSTEM POTASSIUM UPTAKE PROTEIN CEOC	12	9	10	12	7	11	13.2256	8.99199	10.4402	11.6217	7.08729	9.87691	0.875318	0.633327
Rv2694c	CONSERVED PROTEIN	11	11	14	12	7	9	12.1235	10.9902	14.6162	11.6217	7.08729	8.08111	0.71005	0.174234
Rv2696c	CONSERVED ALANINE AND GLYCINE AND VALINE RICH PROTEIN	5	10	9	15	14	9	5.51068	9.9911	9.39614	14.5272	14.1746	8.08111	1.47735	0.150957
Rv2697c	PROBABLE DEOXYURIDINE 5'-TRIPHOSPHATE NUCLEOTIDOHYDROLASE DUT (DUTPASE) (DUTP PYROPHOSPHATASE) (DEOXYURIDINE 5'-TRIPHOSPHATASE) (DUTP DIPHOSPHATASE) (DEOXYURIDINE-TRIPHOSPHATASE)	1	11	4	17	23	16	1.10214	10.9902	4.17606	16.4641	23.2868	14.3664	3.32653	0.00800128
Rv2699c	CONSERVED HYPOTHETICAL PROTEIN	7	8	11	13	12	11	7.71495	7.99288	11.4842	12.5902	12.1496	9.87691	1.27305	0.356384
Rv2701c	INOSITOL-1-MONOPHOSPHATASE SUHB	0	2	0	0	0	0	0	1.99822	0	0	0	0	0.01	0.173334
Rv2703	RNA POLYMERASE SIGMA FACTOR SIGA (SIGMA-A)	3	4	6	11	7	8	3.30641	3.99644	6.26409	10.6533	7.08729	7.18321	1.8371	0.0678336
Rv2704	CONSERVED PROTEIN	1	2	6	0	1	0	1.10214	1.99822	6.26409	0	1.01247	0	0.108119	0.0336182
Rv2711	IRON-DEPENDENT REPRESSOR AND ACTIVATOR IDER	40	19	54	35	36	53	44.0854	18.9831	56.3768	33.8967	36.4489	47.5888	0.987351	0.846684
Rv2713	PROBABLE SOLUBLE PYRIDINE NUCLEOTIDE TRANSHYDROGENASE STHA (STH) (NAD(P)(+) TRANSHYDROGENASE [B-SPECIFIC]) (NICOTINAMIDE NUCLEOTIDE TRANSHYDROGENASE)	0	1	0	0	1	2	0	0.99911	0	0	1.01247	1.7958	2.81077	0.349354
Rv2714	CONSERVED ALANINE AND LEUCINE RICH PROTEIN	1	2	2	4	4	9	1.10214	1.99822	2.08803	3.87391	4.04988	8.08111	3.08476	0.021487
Rv2716	CONSERVED PROTEIN	24	25	17	23	22	19	26.4512	24.9778	17.7483	22.275	22.2743	17.0601	0.890603	0.493274
Rv2720	REPRESSOR LEXA	3	2	4	3	4	7	3.30641	1.99822	4.17606	2.90543	4.04988	6.28531	1.39659	0.404487
Rv2721c	POSSIBLE CONSERVED TRANSMEMBRANE ALANINE AND GLYCINE RICH PROTEIN	0	2	0	6	8	3	0	1.99822	0	5.81087	8.09976	2.6937	8.30956	0.0083872
Rv2726c	PROBABLE DIAMINOPIMELATE EPIMERASE DAPF (DAP EPIMERASE)	2	4	3	0	0	0	2.20427	3.99644	3.13205	0	0	0	0.01	0.000896512
Rv2731	CONSERVED ALANINE AND ARGININE RICH PROTEIN	3	0	6	0	0	2	3.30641	0	6.26409	0	0	1.7958	0.187639	0.19721
Rv2734	CONSERVED HYPOTHETICAL PROTEIN	4	4	0	0	0	0	4.40854	3.99644	0	0	0	0	0.01	0.0236721
Rv2738c	CONSERVED HYPOTHETICAL PROTEIN	2	0	2	0	1	0	2.20427	0	2.08803	0	1.01247	0	0.235881	0.139656
Rv2740	EPOXIDE HYDROLASE	5	10	6	12	19	10	5.51068	9.9911	6.26409	11.6217	19.2369	8.97901	1.83028	0.058971
Rv2744c	CONSERVED 35 KDA ALANINE RICH PROTEIN	9	15	17	37	35	38	9.91922	14.9867	17.7483	35.8337	35.4365	34.1202	2.47081	0.000223598
Rv2749	CONSERVED PROTEIN	5	9	11	2	1	2	5.51068	8.99199	11.4842	1.93696	1.01247	1.7958	0.182601	0.00130809
Rv2752c	CONSERVED HYPOTHETICAL PROTEIN	7	9	2	13	14	26	7.71495	8.99199	2.08803	12.5902	14.1746	23.3454	2.66615	0.0137364
Rv2753c	PROBABLE DIHYDRODIPICOLINATE SYNTHASE DAPA (DHDPS) (DIHYDRODIPICOLINATE SYNTHETASE)	57	43	63	41	49	33	62.8217	42.9617	65.773	39.7076	49.6111	29.6307	0.693354	0.051582
Rv2754c	PROBABLE THYMIDYLATE SYNTHASE THYX (TS) (TSase)	7	17	8	35	28	15	7.71495	16.9849	8.35212	33.8967	28.3492	13.4685	2.29077	0.0382198
Rv2756c	POSSIBLE TYPE I RESTRICTION/MODIFICATION SYSTEM DNA METHYLASE HSDM (M PROTEIN) (DNA METHYLTRANSFERASE)	1	0	0	1	0	2	1.10214	0	0	0.968478	0	1.7958	2.50811	0.349354
Rv2764c	PROBABLE THYMIDYLATE SYNTHASE THYA (TS) (TSASE)	0	1	1	2	2	1	0	0.99911	1.04402	1.93696	2.02494	0.897901	2.37861	0.299986
Rv2765	PROBABLE ALANINE RICH HYDROLASE	12	20	14	37	26	30	13.2256	19.9822	14.6162	35.8337	26.3242	26.937	1.86297	0.00371524
Rv2766c	PROBABLE SHORT-CHAIN TYPE DEHYDROGENASE/REDUCTASE	5	6	4	3	3	1	5.51068	5.99466	4.17606	2.90543	3.03741	0.897901	0.436233	0.0532438
Rv2773c	DIHYDRODIPICOLINATE REDUCTASE DAPB (DHPR)	76	53	58	23	19	28	83.7623	52.9528	60.5529	22.275	19.2369	25.1412	0.337881	0.000276898
Rv2780	SECRETED L-ALANINE DEHYDROGENASE ALD (40 KDA ANTIGEN) (TB43)	92	293	97	177	198	351	101.396	292.739	101.269	171.421	200.469	315.163	1.38685	0.226844
Rv2782c	PROBABLE ZINC PROTEASE PEPR	0	0	2	0	0	1	0	0	2.08803	0	0	0.897901	0.430023	0.567583
Rv2783c	BIFUNCTIONAL PROTEIN POLYRIBONUCLEOTIDE NUCLEOTIDYLTRANSFERASE GPSI: GUANOSINE PENTAPHOSPHATE SYNTHETASE + POLYRIBONUCLEOTIDE NUCLEOTIDYLTRANSFERASE (POLYNUCLEOTIDE PHOSPHORYLASE) (PNPASE)	64	77	43	103	89	82	70.5367	76.9315	44.8927	99.7532	90.1099	73.6279	1.36977	0.0535053
Rv2784c	PROBABLE LIPOPROTEIN LPPU	1	2	2	4	4	2	1.10214	1.99822	2.08803	3.87391	4.04988	1.7958	1.87334	0.257469
Rv2785c	PROBABLE 30S RIBOSOMAL PROTEIN S15 RPSO	5	14	10	2	2	3	5.51068	13.9875	10.4402	1.93696	2.02494	2.6937	0.22231	0.00256838
Rv2788	PROBABLE TRANSCRIPTIONAL REPRESSOR SIRR	9	13	11	16	15	15	9.91922	12.9884	11.4842	15.4956	15.1871	13.4685	1.28377	0.284429
Rv2789c	PROBABLE ACYL-CoA DEHYDROGENASE FADE21	1	4	2	9	6	5	1.10214	3.99644	2.08803	8.7163	6.07482	4.48951	2.68286	0.0240743
Rv2790c	PROBABLE LIPID-TRANSFER PROTEIN LTP1	17	13	16	3	3	11	18.7363	12.9884	16.7042	2.90543	3.03741	9.87691	0.326659	0.00474744
Rv2795c	CONSERVED HYPOTHETICAL PROTEIN	0	0	0	2	5	11	0	0	0	1.93696	5.06235	9.87691	100	0.00203595
Rv2799	PROBABLE MEMBRANE PROTEIN	2	30	7	7	10	9	2.20427	29.9733	7.30811	6.77935	10.1247	8.08111	0.632765	0.917978
Rv2801c	TOXIN MAZF9	3	3	4	4	5	3	3.30641	2.99733	4.17606	3.87391	5.06235	2.6937	1.10975	0.827884
Rv2818c	HYPOTHETICAL PROTEIN	1	0	11	15	6	12	1.10214	0	11.4842	14.5272	6.07482	10.7748	2.49293	0.0546037
Rv2825c / Rv2828c	CONSERVED HYPOTHETICAL PROTEIN	0	4	3	5	5	2	0	3.99644	3.13205	4.84239	5.06235	1.7958	1.64138	0.336765
Rv2829c	POSSIBLE TOXIN VAPC22	0	0	0	3	3	3	0	0	0	2.90543	3.03741	2.6937	100	0.000979891
Rv2831	PROBABLE ENOYL-CoA HYDRATASE ECHA16 (ENOYL HYDRASE) (UNSATURATED ACYL-CoA HYDRATASE) (CROTONASE)	11	29	13	68	53	42	12.1235	28.9742	13.5722	65.8565	53.6609	37.7119	2.87598	0.00337234
Rv2837c	CONSERVED PROTEIN	2	8	1	11	15	16	2.20427	7.99288	1.04402	10.6533	15.1871	14.3664	3.57674	0.00514295
Rv2838c	PROBABLE RIBOSOME-BINDING FACTOR A RBFA (P15B PROTEIN)	1	0	9	0	0	0	1.10214	0	9.39614	0	0	0	0.01	0.0508181
Rv2839c	PROBABLE TRANSLATION INITIATION FACTOR IF-2 INFB	1	6	4	7	10	6	1.10214	5.99466	4.17606	6.77935	10.1247	5.38741	1.97745	0.073067
Rv2841c	PROBABLE N UTILIZATION SUBSTANCE PROTEIN A NUSA	0	0	0	11	10	5	0	0	0	10.6533	10.1247	4.48951	100	0.000241166
Rv2842c	CONSERVED PROTEIN	9	7	7	5	3	6	9.91922	6.99377	7.30811	4.84239	3.03741	5.38741	0.547754	0.0787624
Rv2844	CONSERVED ALANINE RICH PROTEIN	5	9	3	14	18	17	5.51068	8.99199	3.13205	13.5587	18.2245	15.2643	2.66789	0.00255589
Rv2845c	PROBABLE PROLYL-TRNA SYNTHETASE PROS (PROLINE--TRNA LIGASE) (PRORS) (GLOBAL RNA SYNTHESIS FACTOR) (PROLINE TRANSLASE)	49	56	40	67	60	36	54.0046	55.9502	41.7606	64.888	60.7482	32.3244	1.04116	0.946628
Rv2847c	POSSIBLE MULTIFUNCTIONAL ENZYME SIROHEME SYNTHASE CYSG: UROPORPHYRIN-III C-METHYLTRANSFERASE (UROGEN III METHYLASE) (SUMT) (UROPORPHYRINOGEN III METHYLASE) (UROM) + PRECORRIN-2 OXIDASE + FERROCHELATASE	0	2	0	13	10	6	0	1.99822	0	12.5902	10.1247	5.38741	14.0637	0.00164639
Rv2852c	PROBABLE MALATE:QUINONE OXIDOREDUCTASE MQO (MALATE DEHYDROGENASE [ACCEPTOR])	1	1	0	3	1	1	1.10214	0.99911	0	2.90543	1.01247	0.897901	2.29188	0.299986
Rv2855	NADPH-DEPENDENT MYCOTHIOL REDUCTASE MTR	0	3	0	9	6	6	0	2.99733	0	8.7163	6.07482	5.38741	6.73217	0.00444822
Rv2857c	PROBABLE SHORT-CHAIN TYPE DEHYDROGENASE/REDUCTASE	9	10	14	9	12	5	9.91922	9.9911	14.6162	8.7163	12.1496	4.48951	0.734376	0.211351
Rv2858c	PROBABLE ALDEHYDE DEHYDROGENASE ALDC	38	29	36	32	31	46	41.8811	28.9742	37.5845	30.9913	31.3866	41.3035	0.956118	0.811588
Rv2859c	POSSIBLE AMIDOTRANSFERASE	5	8	6	3	4	3	5.51068	7.99288	6.26409	2.90543	4.04988	2.6937	0.488122	0.0543249
Rv2860c	PROBABLE GLUTAMINE SYNTHETASE GLNA4 (GLUTAMINE SYNTHASE) (GS-II)	24	16	20	16	17	26	26.4512	15.9858	20.8803	15.4956	17.212	23.3454	0.885272	0.56242
Rv2861c	PROBABLE METHIONINE AMINOPEPTIDASE MAPB (MAP) (PEPTIDASE M)	14	11	14	5	4	5	15.4299	10.9902	14.6162	4.84239	4.04988	4.48951	0.326096	0.00101129
Rv2865	ANTITOXIN RELF	1	0	2	0	1	1	1.10214	0	2.08803	0	1.01247	0.897901	0.598831	0.583446
Rv2866	TOXIN RELG	0	0	0	2	2	3	0	0	0	1.93696	2.02494	2.6937	100	0.00273984
Rv2868c	PROBABLE GCPE PROTEIN	0	1	3	1	2	2	0	0.99911	3.13205	0.968478	2.02494	1.7958	1.15929	0.84158
Rv2872	POSSIBLE TOXIN VAPC43. CONTAINS PIN DOMAIN.	0	0	1	0	1	3	0	0	1.04402	0	1.01247	2.6937	3.54992	0.226248
Rv2873	CELL SURFACE LIPOPROTEIN MPT83 (LIPOPROTEIN P23)	9	29	16	64	46	13	9.91922	28.9742	16.7042	61.9826	46.5736	11.6727	2.16248	0.232896
Rv2874	POSSIBLE INTEGRAL MEMBRANE C-TYPE CYTOCHROME BIOGENESIS PROTEIN DIPZ	0	0	0	2	3	0	0	0	0	1.93696	3.03741	0	100	0.0318729
Rv2875	MAJOR SECRETED IMMUNOGENIC PROTEIN MPT70	16	31	11	45	43	20	17.6342	30.9724	11.4842	43.5815	43.5362	17.958	1.74862	0.13324
Rv2878c	SOLUBLE SECRETED ANTIGEN MPT53 PRECURSOR	20	53	27	32	30	26	22.0427	52.9528	28.1884	30.9913	30.3741	23.3454	0.820969	0.508376
Rv2882c	RIBOSOME RECYCLING FACTOR FRR (RIBOSOME RELEASING FACTOR) (RRF)	28	25	38	28	27	31	30.8598	24.9778	39.6726	27.1174	27.3367	27.8349	0.861574	0.331612
Rv2883c	PROBABLE URIDYLATE KINASE PYRH (UK) (URIDINE MONOPHOSPHATE KINASE) (UMP KINASE)	2	4	2	11	12	14	2.20427	3.99644	2.08803	10.6533	12.1496	12.5706	4.26766	0.000491431
Rv2887	PROBABLE TRANSCRIPTIONAL REGULATORY PROTEIN	0	0	2	0	0	0	0	0	2.08803	0	0	0	0.01	0.177162
Rv2889c	PROBABLE ELONGATION FACTOR TSF (EF-TS)	61	79	84	99	98	92	67.2303	78.9297	87.6973	95.8793	99.2221	82.6069	1.18751	0.0681189
Rv2890c	PROBABLE 30S RIBOSOMAL PROTEIN S2 RPSB	6	8	5	3	2	2	6.61281	7.99288	5.22008	2.90543	2.02494	1.7958	0.339264	0.0099231
Rv2895c	POSSIBLE MYCOBACTIN UTILIZATION PROTEIN VIUB	13	8	18	6	6	5	14.3278	7.99288	18.7923	5.81087	6.07482	4.48951	0.398298	0.009553
Rv2900c	POSSIBLE FORMATE DEHYDROGENASE H FDHF (FORMATE-HYDROGEN-LYASE-LINKED, SELENOCYSTEINE-CONTAINING POLYPEPTIDE) (FORMATE DEHYDROGENASE-H ALPHA SUBUNIT) (FDH-H)	2	0	1	0	0	0	2.20427	0	1.04402	0	0	0	0.01	0.0407641
Rv2901c	CONSERVED PROTEIN	3	5	4	8	9	12	3.30641	4.99555	4.17606	7.74782	9.11223	10.7748	2.21468	0.0160409
Rv2903c	PROBABLE SIGNAL PEPTIDASE I LEPB (SPASE I) (LEADER PEPTIDASE I).	0	0	0	1	2	2	0	0	0	0.968478	2.02494	1.7958	100	0.0108186
Rv2904c	PROBABLE 50S RIBOSOMAL PROTEIN L19 RPLS	27	21	49	2	6	8	29.7577	20.9813	51.1567	1.93696	6.07482	7.18321	0.149123	0.00201403
Rv2908c	CONSERVED HYPOTHETICAL PROTEIN	3	1	8	3	3	4	3.30641	0.99911	8.35212	2.90543	3.03741	3.59161	0.753257	0.62223
Rv2909c	PROBABLE 30S RIBOSOMAL PROTEIN S16 RPSP	6	4	13	0	0	0	6.61281	3.99644	13.5722	0	0	0	0.01	0.000668362
Rv2910c	CONSERVED HYPOTHETICAL PROTEIN	2	1	2	4	3	3	2.20427	0.99911	2.08803	3.87391	3.03741	2.6937	1.81521	0.257469
Rv2915c	CONSERVED PROTEIN	0	2	0	2	2	2	0	1.99822	0	1.93696	2.02494	1.7958	2.88141	0.185669
Rv2916c	PROBABLE SIGNAL RECOGNITION PARTICLE PROTEIN FFH (FIFTY-FOUR HOMOLOG) (SRP PROTEIN)	0	0	1	4	3	0	0	0	1.04402	3.87391	3.03741	0	6.61994	0.125531
Rv2919c	PROBABLE NITROGEN REGULATORY PROTEIN P-II GLNB	2	1	4	4	2	1	2.20427	0.99911	4.17606	3.87391	2.02494	0.897901	0.921039	0.867256
Rv2922A	PROBABLE ACYLPHOSPHATASE ACYP (ACYLPHOSPHATE PHOSPHOHYDROLASE)	6	15	11	13	18	12	6.61281	14.9867	11.4842	12.5902	18.2245	10.7748	1.2571	0.375181
Rv2922c	PROBABLE CHROMOSOME PARTITION PROTEIN SMC	1	0	0	2	0	0	1.10214	0	0	1.93696	0	0	1.75746	0.712756
Rv2923c	CONSERVED PROTEIN	11	15	15	14	16	15	12.1235	14.9867	15.6602	13.5587	16.1995	13.4685	1.01067	0.986181
Rv2925c	PROBABLE RIBONUCLEASE III RNC (RNASE III)	0	0	2	0	0	0	0	0	2.08803	0	0	0	0.01	0.177162
Rv2927c	CONSERVED HYPOTHETICAL PROTEIN	8	6	8	11	7	11	8.81708	5.99466	8.35212	10.6533	7.08729	9.87691	1.19226	0.506975
Rv2928	PROBABLE THIOESTERASE TESA	17	19	12	22	17	23	18.7363	18.9831	12.5282	21.3065	17.212	20.6517	1.17757	0.384613
Rv2930	FATTY-ACID-AMP LIGASE FADD26 (FATTY-ACID-AMP SYNTHETASE) (FATTY-ACID-AMP SYNTHASE)	4	0	4	0	0	0	4.40854	0	4.17606	0	0	0	0.01	0.0251626
Rv2931	PHENOLPTHIOCEROL SYNTHESIS TYPE-I POLYKETIDE SYNTHASE PPSA	14	2	8	1	2	2	15.4299	1.99822	8.35212	0.968478	2.02494	1.7958	0.185771	0.0546372
Rv2932	PHENOLPTHIOCEROL SYNTHESIS TYPE-I POLYKETIDE SYNTHASE PPSB	4	0	0	0	0	1	4.40854	0	0	0	0	0.897901	0.203673	0.709187
Rv2933	PHENOLPTHIOCEROL SYNTHESIS TYPE-I POLYKETIDE SYNTHASE PPSC	15	11	12	1	1	0	16.532	10.9902	12.5282	0.968478	1.01247	0	0.0494614	7.52e-05
Rv2934	PHENOLPTHIOCEROL SYNTHESIS TYPE-I POLYKETIDE SYNTHASE PPSD	10	6	4	0	1	3	11.0214	5.99466	4.17606	0	1.01247	2.6937	0.174885	0.00862121
Rv2935	PHENOLPTHIOCEROL SYNTHESIS TYPE-I POLYKETIDE SYNTHASE PPSE	28	10	19	5	5	0	30.8598	9.9911	19.8363	4.84239	5.06235	0	0.16321	0.00898759
Rv2940c	PROBABLE MULTIFUNCTIONAL MYCOCEROSIC ACID SYNTHASE MEMBRANE-ASSOCIATED MAS	135	148	365	129	133	173	148.788	147.868	381.066	124.934	134.659	155.337	0.612241	0.230481
Rv2941	FATTY-ACID-AMP LIGASE FADD28 (FATTY-ACID-AMP SYNTHETASE) (FATTY-ACID-AMP SYNTHASE)	13	7	12	0	0	2	14.3278	6.99377	12.5282	0	0	1.7958	0.0530522	0.00068229
Rv2945c	PROBABLE CONSERVED LIPOPROTEIN LPPX	19	26	23	30	37	24	20.9406	25.9769	24.0124	29.0543	37.4614	21.5496	1.24159	0.216008
Rv2949c	CHORISMATE PYRUVATE LYASE	0	2	1	0	0	0	0	1.99822	1.04402	0	0	0	0.01	0.03827
Rv2951c	POSSIBLE OXIDOREDUCTASE	1	2	0	3	4	3	1.10214	1.99822	0	2.90543	4.04988	2.6937	3.11223	0.0660987
Rv2955c	CONSERVED PROTEIN	1	0	0	2	1	1	1.10214	0	0	1.93696	1.01247	0.897901	3.49079	0.196335
Rv2964	PROBABLE FORMYLTETRAHYDROFOLATE DEFORMYLASE PURU (FORMYL-FH(4) HYDROLASE)	0	0	0	1	1	8	0	0	0	0.968478	1.01247	7.18321	100	0.014478
Rv2965c	PROBABLE PHOSPHOPANTETHEINE ADENYLYLTRANSFERASE KDTB (PANTETHEINE- PHOSPHATE ADENYLYLTRANSFERASE) (PPAT) (DEPHOSPHO-CoA PYROPHOSPHORYLASE)	18	28	29	3	3	14	19.8384	27.9751	30.2764	2.90543	3.03741	12.5706	0.237079	0.00199709
Rv2967c	PROBABLE PYRUVATE CARBOXYLASE PCA (PYRUVIC CARBOXYLASE)	5	7	2	9	14	9	5.51068	6.99377	2.08803	8.7163	14.1746	8.08111	2.12246	0.0293822
Rv2969c	POSSIBLE CONSERVED MEMBRANE OR SECRETED PROTEIN	4	13	5	17	18	13	4.40854	12.9884	5.22008	16.4641	18.2245	11.6727	2.04984	0.0262155
Rv2971	PROBABLE OXIDOREDUCTASE	25	30	27	28	29	40	27.5534	29.9733	28.1884	27.1174	29.3616	35.9161	1.07793	0.599503
Rv2976c	PROBABLE URACIL-DNA GLYCOSYLASE UNG (UDG)	2	1	1	0	0	1	2.20427	0.99911	1.04402	0	0	0.897901	0.2114	0.137513
Rv2984	POLYPHOSPHATE KINASE PPK (POLYPHOSPHORIC ACID KINASE) (ATP-POLYPHOSPHATE PHOSPHOTRANSFERASE)	1	4	0	2	1	2	1.10214	3.99644	0	1.93696	1.01247	1.7958	0.930697	0.887664
Rv2985	POSSIBLE HYDROLASE MUTT1	8	7	12	0	0	0	8.81708	6.99377	12.5282	0	0	0	0.01	7.46e-05
Rv2986c	PROBABLE DNA-BINDING PROTEIN HU HOMOLOG HUPB (HISTONE-LIKE PROTEIN) (HLP) (21-KDA LAMININ-2-BINDING PROTEIN)	14	8	22	1	1	3	15.4299	7.99288	22.9683	0.968478	1.01247	2.6937	0.100766	0.00180135
Rv2987c	PROBABLE 3-ISOPROPYLMALATE DEHYDRATASE (SMALL SUBUNIT) LEUD (ISOPROPYLMALATE ISOMERASE) (ALPHA-IPM ISOMERASE) (IPMI)	19	25	17	1	0	4	20.9406	24.9778	17.7483	0.968478	0	3.59161	0.0716244	0.00013002
Rv2988c	PROBABLE 3-ISOPROPYLMALATE DEHYDRATASE (LARGE SUBUNIT) LEUC (ISOPROPYLMALATE ISOMERASE) (ALPHA-IPM ISOMERASE) (IPMI)	13	9	9	0	0	2	14.3278	8.99199	9.39614	0	0	1.7958	0.0548908	0.000392009
Rv2989	PROBABLE TRANSCRIPTIONAL REGULATORY PROTEIN	2	1	2	0	1	0	2.20427	0.99911	2.08803	0	1.01247	0	0.191342	0.0701047
Rv2991	CONSERVED PROTEIN	0	4	1	8	6	3	0	3.99644	1.04402	7.74782	6.07482	2.6937	3.27676	0.0462073
Rv2992c	GLUTAMYL-TRNA SYNTHETASE GLTS (GLUTAMATE--TRNA LIGASE) (GLUTAMYL-TRNA SYNTHASE) (GLURS)	7	7	2	16	16	7	7.71495	6.99377	2.08803	15.4956	16.1995	6.28531	2.26118	0.0566658
Rv2993c	POSSIBLE 2-HYDROXYHEPTA-2,4-DIENE-1,7-DIOATE ISOMERASE (HHDD ISOMERASE)	25	19	20	5	2	9	27.5534	18.9831	20.8803	4.84239	2.02494	8.08111	0.221732	0.000454285
Rv2995c	PROBABLE 3-ISOPROPYLMALATE DEHYDROGENASE LEUB (BETA-IPM DEHYDROGENASE) (IMDH) (3-IPM-DH)	41	36	39	18	20	22	45.1875	35.968	40.7166	17.4326	20.2494	19.7538	0.47128	0.000270532
Rv2996c	PROBABLE D-3-PHOSPHOGLYCERATE DEHYDROGENASE SERA1 (PGDH)	25	25	21	39	38	44	27.5534	24.9778	21.9243	37.7706	38.4739	39.5077	1.55465	0.00395138
Rv2999	PROBABLE CONSERVED LIPOPROTEIN LPPY	0	0	0	7	1	0	0	0	0	6.77935	1.01247	0	100	0.055528
Rv3001c	PROBABLE KETOL-ACID REDUCTOISOMERASE ILVC (ACETOHYDROXY-ACID ISOMEROREDUCTASE) (ALPHA-KETO-BETA-HYDROXYLACIL REDUCTOISOMERASE)	131	84	122	13	13	10	144.38	83.9253	127.37	12.5902	13.1621	8.97901	0.0976491	4.1e-05
Rv3002c	PROBABLE ACETOLACTATE SYNTHASE (SMALL SUBUNIT) ILVN (ACETOHYDROXY-ACID SYNTHASE) (AHAS) (ALS)	0	0	1	1	4	3	0	0	1.04402	0.968478	4.04988	2.6937	7.38693	0.0242991
Rv3006	PROBABLE CONSERVED LIPOPROTEIN LPPZ	22	22	32	24	25	28	24.247	21.9804	33.4085	23.2435	25.3118	25.1412	0.925418	0.636952
Rv3009c	PROBABLE GLUTAMYL-TRNA(GLN) AMIDOTRANSFERASE (SUBUNIT B) GATB (Glu-ADT SUBUNIT B)	0	2	1	2	2	8	0	1.99822	1.04402	1.93696	2.02494	7.18321	3.66346	0.0885823
Rv3010c	PROBABLE 6-PHOSPHOFRUCTOKINASE PFKA (PHOSPHOHEXOKINASE) (PHOSPHOFRUCTOKINASE)	24	26	28	12	13	23	26.4512	25.9769	29.2324	11.6217	13.1621	20.6517	0.556396	0.00551256
Rv3011c	PROBABLE GLUTAMYL-TRNA(GLN) AMIDOTRANSFERASE (SUBUNIT A) GATA (Glu-ADT SUBUNIT A)	0	0	0	1	1	6	0	0	0	0.968478	1.01247	5.38741	100	0.0131361
Rv3012c	PROBABLE GLUTAMYL-TRNA(GLN) AMIDOTRANSFERASE (SUBUNIT C) GATC (Glu-ADT SUBUNIT C)	4	5	6	3	3	4	4.40854	4.99555	6.26409	2.90543	3.03741	3.59161	0.608523	0.220098
Rv3013	CONSERVED PROTEIN	0	1	0	9	8	8	0	0.99911	0	8.7163	8.09976	7.18321	24.0206	0.000180186
Rv3014c	PROBABLE DNA LIGASE [NAD DEPENDENT] LIGA (POLYDEOXYRIBONUCLEOTIDE SYNTHASE [NAD+])	2	13	2	24	19	23	2.20427	12.9884	2.08803	23.2435	19.2369	20.6517	3.65333	0.00416092
Rv3015c	CONSERVED HYPOTHETICAL PROTEIN	0	2	0	4	0	6	0	1.99822	0	3.87391	0	5.38741	4.63478	0.189865
Rv3025c	CYSTEINE DESULFURASE ISCS (NIFS PROTEIN HOMOLOG) (NITROGENASE METALLOCLUSTERS BIOSYNTHESIS PROTEIN NIFS)	2	0	3	0	0	0	2.20427	0	3.13205	0	0	0	0.01	0.0251064
Rv3028c	PROBABLE ELECTRON TRANSFER FLAVOPROTEIN (ALPHA-SUBUNIT) FIXB (ALPHA-ETF) (ELECTRON TRANSFER FLAVOPROTEIN LARGE SUBUNIT) (ETFLS)	47	40	38	52	46	54	51.8004	39.9644	39.6726	50.3609	46.5736	48.4867	1.10639	0.377771
Rv3029c	PROBABLE ELECTRON TRANSFER FLAVOPROTEIN (BETA-SUBUNIT) FIXA (BETA-ETF) (ELECTRON TRANSFER FLAVOPROTEIN SMALL SUBUNIT) (ETFSS)	38	17	40	15	13	24	41.8811	16.9849	41.7606	14.5272	13.1621	21.5496	0.489323	0.0512681
Rv3033	UNKNOWN PROTEIN	6	13	9	15	19	16	6.61281	12.9884	9.39614	14.5272	19.2369	14.3664	1.65982	0.0354073
Rv3035	CONSERVED PROTEIN	0	0	1	2	0	1	0	0	1.04402	1.93696	0	0.897901	2.71534	0.349354
Rv3036c	PROBABLE CONSERVED SECRETED PROTEIN TB22.2	15	21	18	14	15	12	16.532	20.9813	18.7923	13.5587	15.1871	10.7748	0.701894	0.0764791
Rv3039c	PROBABLE ENOYL-CoA HYDRATASE ECHA17 (CROTONASE) (UNSATURED ACYL-CoA HYDRATASE) (ENOYL HYDRASE)	10	10	11	11	11	10	11.0214	9.9911	11.4842	10.6533	11.1372	8.97901	0.946851	0.819189
Rv3040c	CONSERVED PROTEIN	8	3	2	0	0	0	8.81708	2.99733	2.08803	0	0	0	0.01	0.00237756
Rv3042c	PROBABLE PHOSPHOSERINE PHOSPHATASE SERB2 (PSP) (O-PHOSPHOSERINE PHOSPHOHYDROLASE) (PSPASE)	1	2	2	4	3	4	1.10214	1.99822	2.08803	3.87391	3.03741	3.59161	2.02432	0.179472
Rv3044	PROBABLE FEIII-DICITRATE-BINDING PERIPLASMIC LIPOPROTEIN FECB	4	7	6	12	15	19	4.40854	6.99377	6.26409	11.6217	15.1871	17.0601	2.48318	0.00269201
Rv3045	PROBABLE NADP-DEPENDENT ALCOHOL DEHYDROGENASE ADHC	129	107	108	118	98	93	142.175	106.905	112.754	114.28	99.2221	83.5048	0.820839	0.0935319
Rv3046c	CONSERVED PROTEIN	1	1	3	1	1	1	1.10214	0.99911	3.13205	0.968478	1.01247	0.897901	0.550103	0.402765
Rv3048c	RIBONUCLEOSIDE-DIPHOSPHATE REDUCTASE (BETA CHAIN) NRDF2 (RIBONUCLEOTIDE REDUCTASE SMALL SUBUNIT) (R2F PROTEIN)	10	22	16	32	42	31	11.0214	21.9804	16.7042	30.9913	42.5238	27.8349	2.03899	0.00576677
Rv3051c	RIBONUCLEOSIDE-DIPHOSPHATE REDUCTASE (ALPHA CHAIN) NRDE (RIBONUCLEOTIDE REDUCTASE SMALL SUBUNIT) (R1F PROTEIN)	15	16	8	4	4	2	16.532	15.9858	8.35212	3.87391	4.04988	1.7958	0.237818	0.00143613
Rv3061c	PROBABLE ACYL-CoA DEHYDROGENASE FADE22	21	21	15	21	17	19	23.1448	20.9813	15.6602	20.338	17.212	17.0601	0.913421	0.633248
Rv3068c	PROBABLE PHOSPHOGLUCOMUTASE PGMA (GLUCOSE PHOSPHOMUTASE) (PGM)	20	16	23	10	12	18	22.0427	15.9858	24.0124	9.68478	12.1496	16.1622	0.612446	0.0249383
Rv3075c	CONSERVED PROTEIN	63	46	64	3	0	2	69.4345	45.9591	66.817	2.90543	0	1.7958	0.0258011	2.15e-05
Rv3079c	CONSERVED PROTEIN	9	1	11	2	4	6	9.91922	0.99911	11.4842	1.93696	4.04988	5.38741	0.507722	0.39259
Rv3082c	VIRULENCE-REGULATING TRANSCRIPTIONAL REGULATOR VIRS (ARAC/XYLS FAMILY)	1	2	1	0	0	0	1.10214	1.99822	1.04402	0	0	0	0.01	0.0150491
Rv3089	PROBABLE CHAIN -FATTY-ACID-CoA LIGASE FADD13 (FATTY-ACYL-CoA SYNTHETASE)	0	1	0	14	10	9	0	0.99911	0	13.5587	10.1247	8.08111	31.7928	0.000155653
Rv3099c	CONSERVED PROTEIN	3	11	4	17	14	12	3.30641	10.9902	4.17606	16.4641	14.1746	10.7748	2.24188	0.0186527
Rv3100c	PROBABLE SSRA-BINDING PROTEIN SMPB	1	0	2	0	0	0	1.10214	0	2.08803	0	0	0	0.01	0.0400046
Rv3104c	POSSIBLE CONSERVED TRANSMEMBRANE PROTEIN	1	0	1	2	2	0	1.10214	0	1.04402	1.93696	2.02494	0	1.84605	0.473891
Rv3105c	PROBABLE PEPTIDE CHAIN RELEASE FACTOR 2 PRFB (RF-2)	48	40	63	48	39	55	52.9025	39.9644	65.773	46.4869	39.4863	49.3846	0.85324	0.278424
Rv3119	PROBABLE MOLYBDENUM COFACTOR BIOSYNTHESIS PROTEIN E MOAE1 (MOLYBDOPTERIN CONVERTING FACTOR LARGE SUBUNIT) (MOLYBDOPTERIN [MPT] CONVERTING FACTOR, SUBUNIT 2)	0	0	3	1	2	4	0	0	3.13205	0.968478	2.02494	3.59161	2.10247	0.24322
Rv3127	CONSERVED PROTEIN	4	8	1	8	10	28	4.40854	7.99288	1.04402	7.74782	10.1247	25.1412	3.19913	0.0526263
Rv3131	CONSERVED PROTEIN	0	3	1	4	5	17	0	2.99733	1.04402	3.87391	5.06235	15.2643	5.98825	0.0318363
Rv3133c	TWO COMPONENT TRANSCRIPTIONAL REGULATORY PROTEIN DEVR (PROBABLY LUXR/UHPA-FAMILY)	15	7	16	15	15	20	16.532	6.99377	16.7042	14.5272	15.1871	17.958	1.18499	0.387943
Rv3139	PROBABLE ACYL-CoA DEHYDROGENASE FADE24	1	0	0	3	4	7	1.10214	0	0	2.90543	4.04988	6.28531	12.0136	0.00280791
Rv3140	PROBABLE ACYL-CoA DEHYDROGENASE FADE23	0	1	3	4	4	9	0	0.99911	3.13205	3.87391	4.04988	8.08111	3.8742	0.0198294
Rv3141	PROBABLE NADPH QUINONE OXIDOREDUCTASE FADB4 (NADPH:QUINONE REDUCTASE) (ZETA-CRYSTALLIN)	0	0	2	0	0	2	0	0	2.08803	0	0	1.7958	0.860046	0.949371
Rv3142c	HYPOTHETICAL PROTEIN	4	4	2	3	5	2	4.40854	3.99644	2.08803	2.90543	5.06235	1.7958	0.930485	0.841652
Rv3143	PROBABLE RESPONSE REGULATOR	9	12	10	16	11	16	9.91922	11.9893	10.4402	15.4956	11.1372	14.3664	1.26742	0.310012
Rv3146	PROBABLE NADH DEHYDROGENASE I (CHAIN B) NUOB (NADH-UBIQUINONE OXIDOREDUCTASE CHAIN B)	2	0	0	1	0	7	2.20427	0	0	0.968478	0	6.28531	3.29079	0.395633
Rv3147	PROBABLE NADH DEHYDROGENASE I (CHAIN C) NUOC (NADH-UBIQUINONE OXIDOREDUCTASE CHAIN C)	2	5	4	2	4	13	2.20427	4.99555	4.17606	1.93696	4.04988	11.6727	1.55237	0.528241
Rv3148	PROBABLE NADH DEHYDROGENASE I (CHAIN D) NUOD (NADH-UBIQUINONE OXIDOREDUCTASE CHAIN D)	0	0	0	1	1	13	0	0	0	0.968478	1.01247	11.6727	100	0.0161311
Rv3149	PROBABLE NADH DEHYDROGENASE I (CHAIN E) NUOE (NADH-UBIQUINONE OXIDOREDUCTASE CHAIN E)	13	11	10	4	5	7	14.3278	10.9902	10.4402	3.87391	5.06235	6.28531	0.425682	0.00579962
Rv3150	PROBABLE NADH DEHYDROGENASE I (CHAIN F) NUOF (NADH-UBIQUINONE OXIDOREDUCTASE CHAIN F)	22	18	16	0	0	13	24.247	17.984	16.7042	0	0	11.6727	0.19806	0.00492374
Rv3151	PROBABLE NADH DEHYDROGENASE I (CHAIN G) NUOG (NADH-UBIQUINONE OXIDOREDUCTASE CHAIN G)	54	25	45	6	4	20	59.5153	24.9778	46.9807	5.81087	4.04988	17.958	0.211592	0.00460725
Rv3153	PROBABLE NADH DEHYDROGENASE I (CHAIN I) NUOI (NADH-UBIQUINONE OXIDOREDUCTASE CHAIN I)	0	1	0	0	0	3	0	0.99911	0	0	0	2.6937	2.6961	0.706926
Rv3161c	POSSIBLE DIOXYGENASE	39	74	43	114	113	93	42.9833	73.9342	44.8927	110.406	114.409	83.5048	1.90545	0.00405901
Rv3169	CONSERVED PROTEIN	25	30	25	28	33	30	27.5534	29.9733	26.1004	27.1174	33.4115	26.937	1.0459	0.796493
Rv3188	CONSERVED HYPOTHETICAL PROTEIN	2	1	4	4	4	4	2.20427	0.99911	4.17606	3.87391	4.04988	3.59161	1.56047	0.336765
Rv3196A	UNKNOWN PROTEIN	2	2	4	2	3	4	2.20427	1.99822	4.17606	1.93696	3.03741	3.59161	1.02237	0.953327
Rv3198A	POSSIBLE GLUTAREDOXIN PROTEIN	5	10	9	1	2	1	5.51068	9.9911	9.39614	0.968478	2.02494	0.897901	0.156291	0.000898657
Rv3203	POSSIBLE LIPASE LIPV	2	0	1	1	0	0	2.20427	0	1.04402	0.968478	0	0	0.29815	0.266781
Rv3205c	CONSERVED PROTEIN	3	5	5	7	8	10	3.30641	4.99555	5.22008	6.77935	8.09976	8.97901	1.76439	0.0908301
Rv3207c	CONSERVED PROTEIN	4	8	8	4	5	8	4.40854	7.99288	8.35212	3.87391	5.06235	7.18321	0.776709	0.444135
Rv3208A	CONSERVED PROTEIN TB9.4	39	25	37	9	6	6	42.9833	24.9778	38.6286	8.7163	6.07482	5.38741	0.189311	0.000133949
Rv3210c	CONSERVED PROTEIN	0	2	1	1	0	2	0	1.99822	1.04402	0.968478	0	1.7958	0.908635	0.912871
Rv3212	CONSERVED ALANINE VALINE RICH PROTEIN	4	13	13	31	28	18	4.40854	12.9884	13.5722	30.0228	28.3492	16.1622	2.40672	0.0140804
Rv3214	POSSIBLE PHOSPHOGLYCERATE MUTASE GPM2 (PHOSPHOGLYCEROMUTASE) (PGAM) (BPG-DEPENDENT PGAM)	28	29	36	22	17	24	30.8598	28.9742	37.5845	21.3065	17.212	21.5496	0.616599	0.00576872
Rv3223c	ALTERNATIVE RNA POLYMERASE SIGMA-E FACTOR (SIGMA-24) SIGH (RPOE)	2	0	6	1	2	9	2.20427	0	6.26409	0.968478	2.02494	8.08111	1.30775	0.641611
Rv3224	POSSIBLE IRON-REGULATED SHORT-CHAIN DEHYDROGENASE/REDUCTASE	29	25	31	22	21	42	31.9619	24.9778	32.3645	21.3065	21.2619	37.7119	0.898953	0.566292
Rv3227	3-PHOSPHOSHIKIMATE 1-CARBOXYVINYLTRANSFERASE AROA (5-ENOLPYRUVYLSHIKIMATE-3-PHOSPHATE SYNTHASE) (EPSP SYNTHASE) (EPSPS)	0	3	5	10	8	5	0	2.99733	5.22008	9.68478	8.09976	4.48951	2.71059	0.037716
Rv3237c	CONSERVED PROTEIN	0	3	3	2	1	2	0	2.99733	3.13205	1.93696	1.01247	1.7958	0.774178	0.652827
Rv3244c	PROBABLE CONSERVED LIPOPROTEIN LPQB	6	13	7	27	26	24	6.61281	12.9884	7.30811	26.1489	26.3242	21.5496	2.75082	0.000586893
Rv3246c	TWO COMPONENT SENSORY TRANSDUCTION TRANSCRIPTIONAL REGULATORY PROTEIN MTRA	16	24	11	39	39	37	17.6342	23.9786	11.4842	37.7706	39.4863	33.2223	2.08071	0.00157313
Rv3247c	PROBABLE THYMIDYLATE KINASE TMK (dTMP KINASE) (THYMIDYLIC ACID KINASE) (TMPK)	0	2	0	4	1	2	0	1.99822	0	3.87391	1.01247	1.7958	3.34407	0.120126
Rv3248c	PROBABLE ADENOSYLHOMOCYSTEINASE SAHH (S-ADENOSYL-L-HOMOCYSTEINE HYDROLASE) (ADOHCYASE)	305	273	320	344	332	290	336.151	272.757	334.085	333.156	336.14	260.391	0.98589	0.85169
Rv3255c	PROBABLE MANNOSE-6-PHOSPHATE ISOMERASE MANA (PHOSPHOMANNOSE ISOMERASE) (PHOSPHOMANNOISOMERASE) (PMI) (PHOSPHOHEXOISOMERASE) (PHOSPHOHEXOMUTASE)	4	15	9	25	18	23	4.40854	14.9867	9.39614	24.2119	18.2245	20.6517	2.19122	0.00779341
Rv3257c	PROBABLE PHOSPHOMANNOMUTASE PMMA (PMM) (PHOSPHOMANNOSE MUTASE)	5	2	3	0	0	0	5.51068	1.99822	3.13205	0	0	0	0.01	0.00112162
Rv3259	CONSERVED HYPOTHETICAL PROTEIN	1	1	2	4	2	2	1.10214	0.99911	2.08803	3.87391	2.02494	1.7958	1.83675	0.311141
Rv3260c	PROBABLE TRANSCRIPTIONAL REGULATORY PROTEIN WHIB-LIKE WHIB2	1	1	6	0	0	1	1.10214	0.99911	6.26409	0	0	0.897901	0.107336	0.0714439
Rv3261	PROBABLE F420 BIOSYNTHESIS PROTEIN FBIA	0	3	1	0	0	0	0	2.99733	1.04402	0	0	0	0.01	0.0377289
Rv3264c	D-ALPHA-D-MANNOSE-1-PHOSPHATE GUANYLYLTRANSFERASE MANB (D-ALPHA-D-HEPTOSE-1-PHOSPHATE GUANYLYLTRANSFERASE)	1	1	3	0	0	0	1.10214	0.99911	3.13205	0	0	0	0.01	0.00871613
Rv3267	CONSERVED PROTEIN (CPSA-RELATED PROTEIN)	1	9	2	0	1	0	1.10214	8.99199	2.08803	0	1.01247	0	0.0831109	0.0483166
Rv3268	CONSERVED HYPOTHETICAL PROTEIN	1	3	2	5	7	6	1.10214	2.99733	2.08803	4.84239	7.08729	5.38741	2.79872	0.0218757
Rv3269	CONSERVED PROTEIN	60	88	57	39	44	39	66.1281	87.9217	59.5089	37.7706	44.5487	35.0182	0.549439	0.00212376
Rv3270	PROBABLE METAL CATION-TRANSPORTING P-TYPE ATPase C CTPC	14	13	7	23	17	20	15.4299	12.9884	7.30811	22.275	17.212	17.958	1.60791	0.0283611
Rv3272	CONSERVED HYPOTHETICAL PROTEIN	0	4	0	0	0	0	0	3.99644	0	0	0	0	0.01	0.180492
Rv3273	PROBABLE TRANSMEMBRANE CARBONIC ANHYDRASE (CARBONATE DEHYDRATASE) (CARBONIC DEHYDRATASE)	0	2	0	4	2	4	0	1.99822	0	3.87391	2.02494	3.59161	4.74945	0.0251964
Rv3274c	PROBABLE ACYL-CoA DEHYDROGENASE FADE25	13	21	18	38	40	116	14.3278	20.9813	18.7923	36.8022	40.4988	104.157	3.35403	0.0251977
Rv3275c	PROBABLE PHOSPHORIBOSYLAMINOIMIDAZOLE CARBOXYLASE CATALYTIC SUBUNIT PURE (AIR CARBOXYLASE) (AIRC)	0	5	0	6	6	6	0	4.99555	0	5.81087	6.07482	5.38741	3.4577	0.0235227
Rv3276c	PROBABLE PHOSPHORIBOSYLAMINOIMIDAZOLE CARBOXYLASE ATPase SUBUNIT PURK (AIR CARBOXYLASE) (AIRC)	8	14	8	1	2	6	8.81708	13.9875	8.35212	0.968478	2.02494	5.38741	0.268989	0.00544231
Rv3279c	POSSIBLE BIFUNCTIONAL PROTEIN BIRA: BIOTIN OPERON REPRESSOR + BIOTIN--[ACETYL-CoA-CARBOXYLASE] SYNTHETASE (BIOTIN--PROTEIN LIGASE)	1	5	2	7	8	4	1.10214	4.99555	2.08803	6.77935	8.09976	3.59161	2.25646	0.0629973
Rv3280	PROBABLE PROPIONYL-CoA CARBOXYLASE BETA CHAIN 5 ACCD5 (PCCASE) (PROPANOYL-CoA:CARBON DIOXIDE LIGASE)	31	49	27	96	97	133	34.1662	48.9564	28.1884	92.9739	98.2096	119.421	2.79042	0.000140078
Rv3281	PROBABLE BIFUNCTIONAL PROTEIN ACETYL-/PROPIONYL-COENZYME A CARBOXYLASE (EPSILON CHAIN) ACCE5	0	0	0	0	0	4	0	0	0	0	0	3.59161	100	0.190794
Rv3282	CONSERVED HYPOTHETICAL PROTEIN	0	3	1	5	5	7	0	2.99733	1.04402	4.84239	5.06235	6.28531	4.0061	0.00877166
Rv3283	PROBABLE THIOSULFATE SULFURTRANSFERASE SSEA (RHODANESE) (THIOSULFATE CYANIDE TRANSSULFURASE) (THIOSULFATE THIOTRANSFERASE)	49	58	38	37	43	70	54.0046	57.9484	39.6726	35.8337	43.5362	62.8531	0.937988	0.683671
Rv3284	CONSERVED HYPOTHETICAL PROTEIN	2	2	2	3	3	3	2.20427	1.99822	2.08803	2.90543	3.03741	2.6937	1.37295	0.545202
Rv3285	PROBABLE BIFUNCTIONAL PROTEIN ACETYL-/PROPIONYL-COENZYME A CARBOXYLASE (ALPHA CHAIN) ACCA3: BIOTIN CARBOXYLASE + BIOTIN CARBOXYL CARRIER PROTEIN (BCCP)	23	38	17	52	55	102	25.3491	37.9662	17.7483	50.3609	55.6859	91.5859	2.438	0.00804849
Rv3290c	PROBABLE L-LYSINE-EPSILON AMINOTRANSFERASE LAT (L-LYSINE AMINOTRANSFERASE) (LYSINE 6-AMINOTRANSFERASE)	3	2	3	10	13	7	3.30641	1.99822	3.13205	9.68478	13.1621	6.28531	3.45304	0.00403017
Rv3291c	PROBABLE TRANSCRIPTIONAL REGULATORY PROTEIN LRPA (LRP/ASNC-FAMILY)	0	0	1	2	2	1	0	0	1.04402	1.93696	2.02494	0.897901	4.65491	0.109203
Rv3292	CONSERVED HYPOTHETICAL PROTEIN	1	0	5	1	0	4	1.10214	0	5.22008	0.968478	0	3.59161	0.72128	0.849863
Rv3293	PROBABLE PIPERIDEINE-6-CARBOXILIC ACID DEHYDROGENASE PCD (PIPERIDEINE-6-CARBOXYLATE DEHYDROGENASE)	6	0	4	4	2	2	6.61281	0	4.17606	3.87391	2.02494	1.7958	0.713203	0.70052
Rv3295	PROBABLE TRANSCRIPTIONAL REGULATORY PROTEIN (PROBABLY TETR-FAMILY)	0	0	1	9	6	17	0	0	1.04402	8.7163	6.07482	15.2643	28.7883	0.000940025
Rv3299c	PROBABLE ARYLSULFATASE ATSB (ARYL-SULFATE SULPHOHYDROLASE) (SULFATASE)	12	21	14	27	30	18	13.2256	20.9813	14.6162	26.1489	30.3741	16.1622	1.48875	0.0916203
Rv3301c	PROBABLE PHOSPHATE-TRANSPORT SYSTEM TRANSCRIPTIONAL REGULATORY PROTEIN PHOU HOMOLOG 1 PHOY1	0	3	0	0	1	1	0	2.99733	0	0	1.01247	0.897901	0.637358	0.81991
Rv3302c	PROBABLE GLYCEROL-3-PHOSPHATE DEHYDROGENASE GLPD2	0	1	0	3	4	1	0	0.99911	0	2.90543	4.04988	0.897901	7.86021	0.0255486
Rv3303c	NAD(P)H QUINONE REDUCTASE LPDA	0	1	0	4	2	2	0	0.99911	0	3.87391	2.02494	1.7958	7.70151	0.0191478
Rv3304	CONSERVED PROTEIN	10	7	12	8	7	8	11.0214	6.99377	12.5282	7.74782	7.08729	7.18321	0.720889	0.248041
Rv3305c	POSSIBLE N-ACYL-L-AMINO ACID AMIDOHYDROLASE AMIA1 (N-ACYL-L-AMINO ACID AMINOHYDROLASE)	0	3	3	5	4	0	0	2.99733	3.13205	4.84239	4.04988	0	1.45076	0.733179
Rv3306c	PROBABLE AMIDOHYDROLASE AMIB1 (AMINOHYDROLASE)	5	7	10	0	2	6	5.51068	6.99377	10.4402	0	2.02494	5.38741	0.323054	0.0270688
Rv3307	PROBABLE PURINE NUCLEOSIDE PHOSPHORYLASE DEOD (INOSINE PHOSPHORYLASE) (PNP)	0	4	0	6	7	6	0	3.99644	0	5.81087	7.08729	5.38741	4.57546	0.0112954
Rv3310	ACID PHOSPHATASE (ACID PHOSPHOMONOESTERASE) (PHOSPHOMONOESTERASE) (GLYCEROPHOSPHATASE)	5	6	3	2	3	1	5.51068	5.99466	3.13205	1.93696	3.03741	0.897901	0.401183	0.0443229
Rv3311	CONSERVED PROTEIN	5	2	3	1	1	1	5.51068	1.99822	3.13205	0.968478	1.01247	0.897901	0.270545	0.0324541
Rv3313c	PROBABLE ADENOSINE DEAMINASE ADD (ADENOSINE AMINOHYDROLASE)	3	4	2	6	5	8	3.30641	3.99644	2.08803	5.81087	5.06235	7.18321	1.92276	0.0934158
Rv3314c	PROBABLE THYMIDINE PHOSPHORYLASE DEOA (TDRPASE) (PYRIMIDINE PHOSPHORYLASE)	0	0	2	0	0	3	0	0	2.08803	0	0	2.6937	1.29007	0.939894
Rv3315c	PROBABLE CYTIDINE DEAMINASE CDD (CYTIDINE AMINOHYDROLASE) (CYTIDINE NUCLEOSIDE DEAMINASE)	4	8	10	3	3	6	4.40854	7.99288	10.4402	2.90543	3.03741	5.38741	0.496036	0.0517392
Rv3318	PROBABLE SUCCINATE DEHYDROGENASE (FLAVOPROTEIN SUBUNIT) SDHA (SUCCINIC DEHYDROGENASE) (FUMARATE REDUCTASE) (FUMARATE DEHYDROGENASE) (FUMARIC HYDROGENASE)	14	29	17	35	33	38	15.4299	28.9742	17.7483	33.8967	33.4115	34.1202	1.63193	0.00965486
Rv3319	PROBABLE SUCCINATE DEHYDROGENASE (IRON-SULPHUR PROTEIN SUBUNIT) SDHB (SUCCINIC DEHYDROGENASE) (FUMARATE REDUCTASE) (FUMARATE DEHYDROGENASE) (FUMARIC HYDROGENASE)	0	1	0	1	4	3	0	0.99911	0	0.968478	4.04988	2.6937	7.71893	0.0238607
Rv3320c	POSSIBLE TOXIN VAPC44. CONTAINS PIN DOMAIN.	0	1	0	4	4	5	0	0.99911	0	3.87391	4.04988	4.48951	12.4244	0.00181823
Rv3332	PROBABLE N-ACETYLGLUCOSAMINE-6-PHOSPHATE DEACETYLASE NAGA (GLCNAC 6-P DEACETYLASE)	0	0	0	3	3	5	0	0	0	2.90543	3.03741	4.48951	100	0.000630237
Rv3336c	PROBABLE TRYPTOPHANYL-TRNA SYNTHETASE TRPS (TRYPTOPHAN--TRNA LIGASE) (TRPRS) (TRYPTOPHAN TRANSLASE)	0	4	2	13	13	18	0	3.99644	2.08803	12.5902	13.1621	16.1622	6.88877	0.000411022
Rv3339c	PROBABLE ISOCITRATE DEHYDROGENASE [NADP] ICD1 (OXALOSUCCINATE DECARBOXYLASE) (IDH) (NADP+-SPECIFIC ICDH) (IDP)	37	34	35	0	0	1	40.779	33.9697	36.5405	0	0	0.897901	0.00806817	3.4e-06
Rv3340	PROBABLE O-ACETYLHOMOSERINE SULFHYDRYLASE METC (HOMOCYSTEINE SYNTHASE) (O-ACETYLHOMOSERINE (THIOL)-LYASE) (OAH SULFHYDRYLASE) (O-ACETYL-L-HOMOSERINE SULFHYDRYLASE)	1	6	3	11	10	21	1.10214	5.99466	3.13205	10.6533	10.1247	18.8559	3.87472	0.00511673
Rv3356c	PROBABLE BIFUNCTIONAL PROTEIN FOLD: METHYLENETETRAHYDROFOLATE DEHYDROGENASE + METHENYLTETRAHYDROFOLATE CYCLOHYDROLASE	34	34	45	12	10	30	37.4726	33.9697	46.9807	11.6217	10.1247	26.937	0.411098	0.00498478
Rv3366	PROBABLE tRNA/rRNA METHYLASE SPOU (tRNA/rRNA METHYLTRANSFERASE)	0	1	1	4	4	2	0	0.99911	1.04402	3.87391	4.04988	1.7958	4.75722	0.0238666
Rv3368c	POSSIBLE OXIDOREDUCTASE	13	20	16	27	23	20	14.3278	19.9822	16.7042	26.1489	23.2868	17.958	1.32108	0.148414
Rv3369	CONSERVED PROTEIN	6	8	6	10	10	9	6.61281	7.99288	6.26409	9.68478	10.1247	8.08111	1.33641	0.328077
Rv3375	PROBABLE AMIDASE AMID (ACYLAMIDASE) (ACYLASE)	0	0	2	0	1	0	0	0	2.08803	0	1.01247	0	0.484893	0.605867
Rv3376	CONSERVED HYPOTHETICAL PROTEIN	1	3	3	0	0	0	1.10214	2.99733	3.13205	0	0	0	0.01	0.00265226
Rv3384c	POSSIBLE TOXIN VAPC46. CONTAINS PIN DOMAIN.	0	1	3	0	0	0	0	0.99911	3.13205	0	0	0	0.01	0.0395164
Rv3389c	PROBABLE 3-HYDROXYACYL-THIOESTER DEHYDRATASE HTDY	57	46	69	30	25	33	62.8217	45.9591	72.0371	29.0543	25.3118	29.6307	0.464538	0.000794789
Rv3393	PROBABLE NUCLEOSIDE HYDROLASE IUNH (PURINE NUCLEOSIDASE)	5	3	0	0	0	0	5.51068	2.99733	0	0	0	0	0.01	0.0270394
Rv3395A	PROBABLE MEMBRANE PROTEIN	0	2	0	0	1	0	0	1.99822	0	0	1.01247	0	0.506686	0.57798
Rv3396c	PROBABLE GMP SYNTHASE [GLUTAMINE-HYDROLYZING] GUAA (GLUTAMINE AMIDOTRANSFERASE) (GMP SYNTHETASE)	7	15	4	25	18	22	7.71495	14.9867	4.17606	24.2119	18.2245	19.7538	2.31383	0.0083673
Rv3399	POSSIBLE S-ADENOSYLMETHIONINE-DEPENDENT METHYLTRANSFERASE	6	5	6	8	10	8	6.61281	4.99555	6.26409	7.74782	10.1247	7.18321	1.40192	0.277403
Rv3400	PROBABLE HYDROLASE	35	27	34	15	11	16	38.5747	26.976	35.4965	14.5272	11.1372	14.3664	0.396159	0.000334861
Rv3401	CONSERVED PROTEIN	79	26	68	1	2	6	87.0687	25.9769	70.993	0.968478	2.02494	5.38741	0.0455384	0.00215932
Rv3410c	PROBABLE INOSINE-5'-MONOPHOSPHATE DEHYDROGENASE GUAB3 (IMP DEHYDROGENASE) (INOSINIC ACID DEHYDROGENASE) (INOSINATE DEHYDROGENASE) (IMP OXIDOREDUCTASE) (INOSINE-5'-MONOPHOSPHATE OXIDOREDUCTASE) (IMPDH) (IMPD)	15	11	13	6	10	7	16.532	10.9902	13.5722	5.81087	10.1247	6.28531	0.540727	0.0199766
Rv3412	CONSERVED HYPOTHETICAL PROTEIN	2	1	3	0	0	1	2.20427	0.99911	3.13205	0	0	0.897901	0.141727	0.0356286
Rv3417c	60 KDA CHAPERONIN 1 GROEL1 (PROTEIN CPN60-1) (GROEL PROTEIN 1)	47	43	37	87	79	78	51.8004	42.9617	38.6286	84.2576	79.9852	70.0363	1.75634	0.000381197
Rv3418c	10 KDA CHAPERONIN GROES (PROTEIN CPN10) (PROTEIN GROES) (BCG-A HEAT SHOCK PROTEIN) (10 KDA ANTIGEN)	146	118	125	116	102	83	160.912	117.895	130.502	112.343	103.272	74.5258	0.708857	0.0243457
Rv3423c	ALANINE RACEMASE ALR	19	19	26	10	10	15	20.9406	18.9831	27.1444	9.68478	10.1247	13.4685	0.496183	0.00332188
Rv3432c	PROBABLE GLUTAMATE DECARBOXYLASE GADB	5	15	2	0	0	3	5.51068	14.9867	2.08803	0	0	2.6937	0.119268	0.0326304
Rv3433c	CONSERVED PROTEIN	5	5	5	3	4	11	5.51068	4.99555	5.22008	2.90543	4.04988	9.87691	1.07032	0.790325
Rv3442c	PROBABLE 30S RIBOSOMAL PROTEIN S9 RPSI	6	10	11	0	0	0	6.61281	9.9911	11.4842	0	0	0	0.01	6.4e-05
Rv3443c	PROBABLE 50S RIBOSOMAL PROTEIN L13 RPLM	26	24	31	1	3	2	28.6555	23.9786	32.3645	0.968478	3.03741	1.7958	0.0682563	1.04e-05
Rv3451	PROBABLE CUTINASE PRECURSOR CUT3	1	2	0	0	0	2	1.10214	1.99822	0	0	0	1.7958	0.579225	0.583446
Rv3456c	PROBABLE 50S RIBOSOMAL PROTEIN L17 RPLQ	34	22	38	4	3	1	37.4726	21.9804	39.6726	3.87391	3.03741	0.897901	0.0787811	0.000125487
Rv3457c	PROBABLE DNA-DIRECTED RNA POLYMERASE (ALPHA CHAIN) RPOA (TRANSCRIPTASE ALPHA CHAIN) (RNA POLYMERASE ALPHA SUBUNIT) (DNA-DIRECTED RNA NUCLEOTIDYLTRANSFERASE)	47	38	69	69	68	78	51.8004	37.9662	72.0371	66.825	68.848	70.0363	1.27135	0.0979352
Rv3458c	PROBABLE 30S RIBOSOMAL PROTEIN S4 RPSD	3	1	4	0	0	0	3.30641	0.99911	4.17606	0	0	0	0.01	0.00277963
Rv3459c	PROBABLE 30S RIBOSOMAL PROTEIN S11 RPSK	4	1	10	0	0	0	4.40854	0.99911	10.4402	0	0	0	0.01	0.00510623
Rv3460c	PROBABLE 30S RIBOSOMAL PROTEIN S13 RPSM	25	20	33	0	1	0	27.5534	19.9822	34.4525	0	1.01247	0	0.012349	4.53e-05
Rv3461c	PROBABLE 50S RIBOSOMAL PROTEIN L36 RPMJ	13	12	12	1	1	1	14.3278	11.9893	12.5282	0.968478	1.01247	0.897901	0.0741107	4.3e-05
Rv3462c	PROBABLE TRANSLATION INITIATION FACTOR IF-1 INFA	7	10	9	9	9	10	7.71495	9.9911	9.39614	8.7163	9.11223	8.97901	0.989129	0.955358
Rv3463	CONSERVED PROTEIN	22	21	26	6	9	1	24.247	20.9813	27.1444	5.81087	9.11223	0.897901	0.218605	0.00106984
Rv3464	dTDP-GLUCOSE 4,6-DEHYDRATASE RMLB	14	23	16	5	2	8	15.4299	22.9795	16.7042	4.84239	2.02494	7.18321	0.254937	0.000781411
Rv3465	dTDP-4-DEHYDRORHAMNOSE 3,5-EPIMERASE RMLC (dTDP-4-KETO-6-DEOXYGLUCOSE 3,5-EPIMERASE) (dTDP-L-RHAMNOSE SYNTHETASE) (THYMIDINE DIPHOSPHO-4-KETO-RHAMNOSE 3,5-EPIMERASE)	14	20	24	13	11	15	15.4299	19.9822	25.0564	12.5902	11.1372	13.4685	0.615129	0.0213641
Rv3472	CONSERVED PROTEIN	0	0	0	2	2	2	0	0	0	1.93696	2.02494	1.7958	100	0.00524229
Rv3483c	POSSIBLE EXPORTED PROTEIN	1	1	2	2	3	2	1.10214	0.99911	2.08803	1.93696	3.03741	1.7958	1.61607	0.445302
Rv3485c	PROBABLE SHORT-CHAIN TYPE DEHYDROGENASE/REDUCTASE	1	1	1	2	1	2	1.10214	0.99911	1.04402	1.93696	1.01247	1.7958	1.50869	0.558319
Rv3489	UNKNOWN PROTEIN	6	5	12	3	3	9	6.61281	4.99555	12.5282	2.90543	3.03741	8.08111	0.581026	0.183568
Rv3504	PROBABLE ACYL-CoA DEHYDROGENASE FADE26	9	7	7	1	0	2	9.91922	6.99377	7.30811	0.968478	0	1.7958	0.114127	0.000605981
Rv3505	PROBABLE ACYL-CoA DEHYDROGENASE FADE27	5	5	4	0	1	2	5.51068	4.99555	4.17606	0	1.01247	1.7958	0.191269	0.00487539
Rv3509c	PROBABLE ACETOHYDROXYACID SYNTHASE ILVX (ACETOLACTATE SYNTHASE)	11	16	12	18	19	40	12.1235	15.9858	12.5282	17.4326	19.2369	35.9161	1.78618	0.0542611
Rv3510c	CONSERVED PROTEIN	0	2	0	5	4	6	0	1.99822	0	4.84239	4.04988	5.38741	7.1462	0.00380313
Rv3515c	PROBABLE FATTY-ACID-CoA LIGASE FADD19 (FATTY-ACID-CoA SYNTHETASE) (FATTY-ACID-CoA SYNTHASE)	1	5	0	2	0	0	1.10214	4.99555	0	1.93696	0	0	0.317654	0.351767
Rv3516	POSSIBLE ENOYL-CoA HYDRATASE ECHA19 (ENOYL HYDRASE) (UNSATURATED ACYL-CoA HYDRATASE) (CROTONASE)	0	2	0	11	15	15	0	1.99822	0	10.6533	15.1871	13.4685	19.6719	0.0001653
Rv3518c	PROBABLE CYTOCHROME P450 MONOOXYGENASE 142 CYP142	0	4	4	7	4	5	0	3.99644	4.17606	6.77935	4.04988	4.48951	1.87442	0.152021
Rv3520c	POSSIBLE COENZYME F420-DEPENDENT OXIDOREDUCTASE	8	16	9	16	11	12	8.81708	15.9858	9.39614	15.4956	11.1372	10.7748	1.09382	0.742211
Rv3525c	POSSIBLE SIDEROPHORE-BINDING PROTEIN	0	1	0	3	2	1	0	0.99911	0	2.90543	2.02494	0.897901	5.83347	0.0602742
Rv3526	POSSIBLE OXYGENASE COMPONENT OF 3-KETOSTEROID-9-ALPHA-HYDROXYLASE KSHA	12	14	30	27	18	20	13.2256	13.9875	31.3205	26.1489	18.2245	17.958	1.06488	0.714337
Rv3531c	HYPOTHETICAL PROTEIN	0	1	0	5	7	3	0	0.99911	0	4.84239	7.08729	2.6937	14.6364	0.00268226
Rv3534c	PROBABLE 4-HYDROXY-2-OXOVALERATE ALDOLASE (HOA)	9	9	9	0	1	4	9.91922	8.99199	9.39614	0	1.01247	3.59161	0.162646	0.00135518
Rv3535c	PROBABLE ACETALDEHYDE DEHYDROGENASE (ACETALDEHYDE DEHYDROGENASE [ACETYLATING])	8	8	5	0	0	2	8.81708	7.99288	5.22008	0	0	1.7958	0.0815161	0.00106014
Rv3536c	PROBABLE HYDRATASE	16	9	15	7	5	5	17.6342	8.99199	15.6602	6.77935	5.06235	4.48951	0.386205	0.00488947
Rv3541c	CONSERVED PROTEIN	1	3	1	1	1	1	1.10214	2.99733	1.04402	0.968478	1.01247	0.897901	0.559708	0.402765
Rv3544c	PROBABLE ACYL-CoA DEHYDROGENASE FADE28	0	1	1	1	1	2	0	0.99911	1.04402	0.968478	1.01247	1.7958	1.84852	0.473891
Rv3545c	PROBABLE CYTOCHROME P450 125 CYP125	3	8	9	3	1	0	3.30641	7.99288	9.39614	2.90543	1.01247	0	0.189313	0.0100728
Rv3546	PROBABLE ACETYL-CoA ACETYLTRANSFERASE FADA5 (ACETOACETYL-CoA THIOLASE)	2	6	1	1	1	4	2.20427	5.99466	1.04402	0.968478	1.01247	3.59161	0.602898	0.412462
Rv3547	DEAZAFLAVIN-DEPENDENT NITROREDUCTASE DDN	5	4	9	27	17	19	5.51068	3.99644	9.39614	26.1489	17.212	17.0601	3.19633	0.00137333
Rv3550	PROBABLE ENOYL-CoA HYDRATASE ECHA20 (ENOYL HYDRASE) (UNSATURATED ACYL-CoA HYDRATASE) (CROTONASE)	2	1	3	0	0	0	2.20427	0.99911	3.13205	0	0	0	0.01	0.00422403
Rv3551	POSSIBLE CoA-TRANSFERASE (ALPHA SUBUNIT)	4	2	2	0	0	1	4.40854	1.99822	2.08803	0	0	0.897901	0.1057	0.0116899
Rv3552	POSSIBLE CoA-TRANSFERASE (BETA SUBUNIT)	8	5	9	0	0	0	8.81708	4.99555	9.39614	0	0	0	0.01	0.000120686
Rv3556c	PROBABLE ACETYL-CoA ACETYLTRANSFERASE FADA6 (ACETOACETYL-CoA THIOLASE)	16	20	19	4	4	17	17.6342	19.9822	19.8363	3.87391	4.04988	15.2643	0.403604	0.0129855
Rv3557c	PROBABLE TRANSCRIPTIONAL REGULATORY PROTEIN (PROBABLY TETR-FAMILY)	0	2	0	8	10	7	0	1.99822	0	7.74782	10.1247	6.28531	12.0897	0.000825503
Rv3559c	PROBABLE OXIDOREDUCTASE	0	0	0	1	2	2	0	0	0	0.968478	2.02494	1.7958	100	0.0108186
Rv3562	PROBABLE ACYL-CoA DEHYDROGENASE FADE31	10	9	13	12	11	12	11.0214	8.99199	13.5722	11.6217	11.1372	10.7748	0.998457	0.999152
Rv3563	PROBABLE ACYL-CoA DEHYDROGENASE FADE32	18	7	14	7	9	3	19.8384	6.99377	14.6162	6.77935	9.11223	2.6937	0.448395	0.057887
Rv3565	POSSIBLE ASPARTATE AMINOTRANSFERASE ASPB (TRANSAMINASE A) (ASPAT) (GLUTAMIC--OXALOACETIC TRANSAMINASE) (GLUTAMIC--ASPARTIC TRANSAMINASE)	10	7	11	14	9	7	11.0214	6.99377	11.4842	13.5587	9.11223	6.28531	0.981591	0.938234
Rv3566c	ARYLAMINE N-ACETYLTRANSFERASE NAT (ARYLAMINE ACETYLASE)	17	12	17	7	12	13	18.7363	11.9893	17.7483	6.77935	12.1496	11.6727	0.631303	0.0504398
Rv3568c	3,4-DHSA DIOXYGENASE	53	41	44	49	38	21	58.4132	40.9635	45.9367	47.4554	38.4739	18.8559	0.721098	0.128537
Rv3569c	4,9-DHSA HYDROLASE	32	22	38	29	28	22	35.2683	21.9804	39.6726	28.0859	28.3492	19.7538	0.78609	0.201431
Rv3570c	POSSIBLE OXIDOREDUCTASE. POSSIBLE 3-HYDROXY-9,10-SECONANDROST-1,3,5(10)-TRIENE-9,17-DIONE HYDROXYLASE.	31	18	33	4	2	4	34.1662	17.984	34.4525	3.87391	2.02494	3.59161	0.109586	0.000194689
Rv3572	UNKNOWN PROTEIN	1	14	1	4	1	5	1.10214	13.9875	1.04402	3.87391	1.01247	4.48951	0.581137	0.924783
Rv3576	POSSIBLE CONSERVED LIPOPROTEIN LPPH	0	0	0	2	2	2	0	0	0	1.93696	2.02494	1.7958	100	0.00524229
Rv3580c	CYSTEINYL-TRNA SYNTHETASE 1 CYSS1 (CYSTEINE--TRNA LIGASE 1) (CYSRS 1) (CYSTEINE TRANSLASE)	2	2	1	4	5	5	2.20427	1.99822	1.04402	3.87391	5.06235	4.48951	2.55899	0.0552941
Rv3581c	PROBABLE 2C-METHYL-D-ERYTHRITOL 2,4-CYCLODIPHOSPHATE SYNTHASE ISPF (MECPS)	1	4	1	6	9	14	1.10214	3.99644	1.04402	5.81087	9.11223	12.5706	4.47592	0.00452334
Rv3583c	POSSIBLE TRANSCRIPTION FACTOR	6	4	14	2	0	9	6.61281	3.99644	14.6162	1.93696	0	8.08111	0.397141	0.107706
Rv3584	POSSIBLE CONSERVED LIPOPROTEIN LPQE	10	24	15	32	41	21	11.0214	23.9786	15.6602	30.9913	41.5113	18.8559	1.80336	0.0633194
Rv3587c	PROBABLE CONSERVED MEMBRANE PROTEIN	25	38	30	33	29	24	27.5534	37.9662	31.3205	31.9598	29.3616	21.5496	0.855752	0.261967
Rv3588c	BETA-CARBONIC ANHYDRASE CANB	1	2	1	3	2	16	1.10214	1.99822	1.04402	2.90543	2.02494	14.3664	4.65615	0.152436
Rv3591c	POSSIBLE HYDROLASE	0	2	0	9	11	7	0	1.99822	0	8.7163	11.1372	6.28531	13.081	0.000818565
Rv3592	POSSIBLE HEME DEGRADING PROTEIN MHUD	13	11	21	9	10	8	14.3278	10.9902	21.9243	8.7163	10.1247	7.18321	0.550867	0.0274659
Rv3596c	PROBABLE ATP-DEPENDENT PROTEASE ATP-BINDING SUBUNIT CLPC1	4	9	3	38	48	40	4.40854	8.99199	3.13205	36.8022	48.5986	35.9161	7.33804	3.75e-05
Rv3597c	IRON-REGULATED H-NS-LIKE PROTEIN LSR2	10	8	15	2	0	0	11.0214	7.99288	15.6602	1.93696	0	0	0.0558612	0.000653326
Rv3600c	CONSERVED PROTEIN	2	7	3	6	5	6	2.20427	6.99377	3.13205	5.81087	5.06235	5.38741	1.31878	0.489507
Rv3607c	PROBABLE DIHYDRONEOPTERIN ALDOLASE FOLB (DHNA)	4	18	11	18	16	18	4.40854	17.984	11.4842	17.4326	16.1995	16.1622	1.46987	0.133305
Rv3609c	GTP CYCLOHYDROLASE I FOLE (GTP-CH-I)	2	3	2	1	1	4	2.20427	2.99733	2.08803	0.968478	1.01247	3.59161	0.764449	0.661
Rv3610c	MEMBRANE-BOUND PROTEASE FTSH (CELL DIVISION PROTEIN)	1	0	1	6	8	12	1.10214	0	1.04402	5.81087	8.09976	10.7748	11.5022	0.000538223
Rv3614c	ESX-1 SECRETION-ASSOCIATED PROTEIN ESPD	3	3	5	0	0	3	3.30641	2.99733	5.22008	0	0	2.6937	0.233751	0.0280838
Rv3616c	ESX-1 SECRETION-ASSOCIATED PROTEIN A, ESPA	0	1	0	3	1	0	0	0.99911	0	2.90543	1.01247	0	3.92139	0.243432
Rv3618	POSSIBLE MONOOXYGENASE	0	1	0	5	4	8	0	0.99911	0	4.84239	4.04988	7.18321	16.0898	0.00107585
Rv3623	PROBABLE CONSERVED LIPOPROTEIN LPQG	0	0	0	2	1	2	0	0	0	1.93696	1.01247	1.7958	100	0.0108186
Rv3624c	HYPOXANTHINE-GUANINE PHOSPHORIBOSYLTRANSFERASE HPT (HGPRT) (HGPRTase) (HYPOXANTHINE PHOSPHORIBOSYLTRANSFERASE) (IMP PYROPHOSPHORYLASE) (IMP DIPHOSPHORYLASE) (TRANSPHOSPHORIBOSYLTRANSFERASE) (GUANINE PHOSPHORIBOSYLTRANSFERASE)	0	4	1	3	2	0	0	3.99644	1.04402	2.90543	2.02494	0	0.97816	0.987988
Rv3628	INORGANIC PYROPHOSPHATASE PPA (PYROPHOSPHATE PHOSPHO-HYDROLASE) (PPASE) (INORGANIC DIPHOSPHATASE) (DIPHOSPHATE PHOSPHO-HYDROLASE)	14	20	20	14	11	19	15.4299	19.9822	20.8803	13.5587	11.1372	17.0601	0.74177	0.146054
Rv3634c	UDP-GLUCOSE 4-EPIMERASE GALE1 (GALACTOWALDENASE) (UDP-GALACTOSE 4-EPIMERASE) (URIDINE DIPHOSPHATE GALACTOSE 4-EPIMERASE) (URIDINE DIPHOSPHO-GALACTOSE 4-EPIMERASE)	26	19	14	3	1	6	28.6555	18.9831	14.6162	2.90543	1.01247	5.38741	0.149471	0.000784879
Rv3646c	DNA TOPOISOMERASE I TOPA (OMEGA-PROTEIN) (RELAXING ENZYME) (UNTWISTING ENZYME) (SWIVELASE) (TYPE I DNA TOPOISOMERASE) (NICKING-CLOSING ENZYME) (TOPO I)	43	70	52	68	57	21	47.3918	69.9377	54.2888	65.8565	57.7108	18.8559	0.829884	0.353754
Rv3648c	PROBABLE COLD SHOCK PROTEIN A CSPA	5	19	10	2	1	1	5.51068	18.9831	10.4402	1.93696	1.01247	0.897901	0.110132	0.00396824
Rv3666c	PROBABLE PERIPLASMIC DIPEPTIDE-BINDING LIPOPROTEIN DPPA	0	7	0	20	22	24	0	6.99377	0	19.3696	22.2743	21.5496	9.03569	0.00102855
Rv3668c	POSSIBLE PROTEASE	2	6	3	4	2	1	2.20427	5.99466	3.13205	3.87391	2.02494	0.897901	0.599838	0.256072
Rv3671c	POSSIBLE MEMBRANE-ASSOCIATED SERINE PROTEASE	7	6	7	12	5	4	7.71495	5.99466	7.30811	11.6217	5.06235	3.59161	0.964695	0.88894
Rv3676	TRANSCRIPTIONAL REGULATORY PROTEIN CRP (CRP/FNR-FAMILY)	0	0	3	2	0	1	0	0	3.13205	1.93696	0	0.897901	0.905114	0.8469
Rv3677c	POSSIBLE HYDROLASE	0	0	1	1	2	2	0	0	1.04402	0.968478	2.02494	1.7958	4.58731	0.109203
Rv3678c	CONSERVED PROTEIN	7	11	12	9	12	19	7.71495	10.9902	12.5282	8.7163	12.1496	17.0601	1.21428	0.409581
Rv3682	PROBABLE BIFUNCTIONAL MEMBRANE-ASSOCIATED PENICILLIN-BINDING PROTEIN 1A/1B PONA2 (MUREIN POLYMERASE) [INCLUDES: PENICILLIN-INSENSITIVE TRANSGLYCOSYLASE (PEPTIDOGLYCAN TGASE) + PENICILLIN-SENSITIVE TRANSPEPTIDASE (DD-TRANSPEPTIDASE)]	0	1	1	2	1	1	0	0.99911	1.04402	1.93696	1.01247	0.897901	1.88306	0.473891
Rv3684	PROBABLE LYASE	6	8	6	5	4	2	6.61281	7.99288	6.26409	4.84239	4.04988	1.7958	0.512131	0.0607116
Rv3687c	ANTI-ANTI-SIGMA FACTOR RSFB (ANTI-SIGMA FACTOR ANTAGONIST) (REGULATOR OF SIGMA F B)	0	1	1	4	8	3	0	0.99911	1.04402	3.87391	8.09976	2.6937	7.17889	0.00861061
Rv3688c	CONSERVED PROTEIN	4	4	3	0	2	1	4.40854	3.99644	3.13205	0	2.02494	0.897901	0.253344	0.018347
Rv3693	POSSIBLE CONSERVED MEMBRANE PROTEIN	0	0	0	0	2	0	0	0	0	0	2.02494	0	100	0.197691
Rv3696c	PROBABLE GLYCEROL KINASE GLPK (ATP:GLYCEROL 3-PHOSPHOTRANSFERASE) (GLYCEROKINASE) (GK)	32	21	29	4	6	8	35.2683	20.9813	30.2764	3.87391	6.07482	7.18321	0.197997	0.000140971
Rv3697c	POSSIBLE TOXIN VAPC48. CONTAINS PIN DOMAIN.	0	0	0	1	1	3	0	0	0	0.968478	1.01247	2.6937	100	0.0119098
Rv3699	CONSERVED PROTEIN	30	34	31	33	25	18	33.0641	33.9697	32.3645	31.9598	25.3118	16.1622	0.738783	0.0677002
Rv3705c	CONSERVED PROTEIN	1	3	1	1	1	1	1.10214	2.99733	1.04402	0.968478	1.01247	0.897901	0.559708	0.402765
Rv3708c	ASPARTATE-SEMIALDEHYDE DEHYDROGENASE ASD (ASA DEHYDROGENASE) (ASADH) (ASPARTIC SEMIALDEHYDE DEHYDROGENASE) (L-ASPARTATE-BETA-SEMIALDEHYDE DEHYDROGENASE)	9	9	9	2	3	4	9.91922	8.99199	9.39614	1.93696	3.03741	3.59161	0.302606	0.00198803
Rv3709c	ASPARTOKINASE ASK (ASPARTATE KINASE) [CONTAINS: ASPARTOKINASE ALPHA SUBUNIT (ASK-ALPHA); AND ASPARTOKINASE BETA SUBUNIT (ASK-BETA)]	10	2	16	4	3	7	11.0214	1.99822	16.7042	3.87391	3.03741	6.28531	0.443975	0.268021
Rv3710	2-ISOPROPYLMALATE SYNTHASE LEUA (ALPHA-ISOPROPYLMALATE SYNTHASE) (ALPHA-IPM SYNTHETASE) (IPMS)	44	73	35	98	95	74	48.494	72.935	36.5405	94.9108	96.1847	66.4447	1.63032	0.0262054
Rv3716c	CONSERVED PROTEIN	1	0	1	2	2	4	1.10214	0	1.04402	1.93696	2.02494	3.59161	3.51956	0.067656
Rv3717	CONSERVED HYPOTHETICAL PROTEIN	4	15	5	6	6	0	4.40854	14.9867	5.22008	5.81087	6.07482	0	0.482858	0.178136
Rv3718c	CONSERVED PROTEIN	1	2	7	2	4	4	1.10214	1.99822	7.30811	1.93696	4.04988	3.59161	0.920255	0.903435
Rv3722c	CONSERVED PROTEIN	11	30	25	56	56	64	12.1235	29.9733	26.1004	54.2348	56.6983	57.4657	2.46929	0.000682963
Rv3730c	CONSERVED HYPOTHETICAL PROTEIN	0	0	0	4	1	2	0	0	0	3.87391	1.01247	1.7958	100	0.00520681
Rv3735	CONSERVED HYPOTHETICAL PROTEIN	0	1	0	3	3	2	0	0.99911	0	2.90543	3.03741	1.7958	7.74554	0.0180578
Rv3747	CONSERVED PROTEIN	14	29	17	41	44	27	15.4299	28.9742	17.7483	39.7076	44.5487	24.2433	1.7457	0.0386493
Rv3748	CONSERVED HYPOTHETICAL PROTEIN	6	8	3	7	5	4	6.61281	7.99288	3.13205	6.77935	5.06235	3.59161	0.870083	0.666641
Rv3752c	POSSIBLE CYTIDINE/DEOXYCYTIDYLATE DEAMINASE	0	4	1	6	6	5	0	3.99644	1.04402	5.81087	6.07482	4.48951	3.24875	0.020156
Rv3754	PREPHENATE DEHYDROGENASE TYRA (PDH) (HYDROXYPHENYLPYRUVATE SYNTHASE)	0	4	0	1	2	7	0	3.99644	0	0.968478	2.02494	6.28531	2.32175	0.20315
Rv3755c	CONSERVED PROTEIN	8	18	12	10	9	5	8.81708	17.984	12.5282	9.68478	9.11223	4.48951	0.592092	0.0623168
Rv3759c	POSSIBLE OSMOPROTECTANT (GLYCINE BETAINE/CARNITINE/CHOLINE/L-PROLINE) BINDING LIPOPROTEIN PROX	2	3	2	2	3	1	2.20427	2.99733	2.08803	1.93696	3.03741	0.897901	0.805564	0.661
Rv3763	19 KDA LIPOPROTEIN ANTIGEN PRECURSOR LPQH	16	24	16	28	26	25	17.6342	23.9786	16.7042	27.1174	26.3242	22.4475	1.30132	0.142163
Rv3766	HYPOTHETICAL PROTEIN	3	1	1	5	3	0	3.30641	0.99911	1.04402	4.84239	3.03741	0	1.47299	0.652337
Rv3768	UNKNOWN PROTEIN	5	3	6	2	4	3	5.51068	2.99733	6.26409	1.93696	4.04988	2.6937	0.587631	0.20752
Rv3772	PROBABLE HISTIDINOL-PHOSPHATE AMINOTRANSFERASE HISC2 (IMIDAZOLE ACETOL-PHOSPHATE TRANSAMINASE) (IMIDAZOLYLACETOLPHOSPHATE AMINOTRANSFERASE)	12	15	12	3	3	6	13.2256	14.9867	12.5282	2.90543	3.03741	5.38741	0.278108	0.000608034
Rv3773c	CONSERVED PROTEIN	0	1	1	2	1	1	0	0.99911	1.04402	1.93696	1.01247	0.897901	1.88306	0.473891
Rv3774	POSSIBLE ENOYL-CoA HYDRATASE ECHA21 (ENOYL HYDRASE) (UNSATURATED ACYL-CoA HYDRATASE) (CROTONASE)	21	29	21	25	30	69	23.1448	28.9742	21.9243	24.2119	30.3741	61.9552	1.57396	0.195736
Rv3777	PROBABLE OXIDOREDUCTASE	2	3	0	1	0	2	2.20427	2.99733	0	0.968478	0	1.7958	0.531429	0.402765
Rv3778c	POSSIBLE AMINOTRANSFERASE	1	0	0	0	1	3	1.10214	0	0	0	1.01247	2.6937	3.36272	0.230321
Rv3780	CONSERVED PROTEIN	4	6	7	6	3	9	4.40854	5.99466	7.30811	5.81087	3.03741	8.08111	0.955852	0.924164
Rv3786c	UNKNOWN PROTEIN	0	0	2	6	3	6	0	0	2.08803	5.81087	3.03741	5.38741	6.81776	0.00585398
Rv3788	HYPOTHETICAL PROTEIN	1	3	0	1	0	1	1.10214	2.99733	0	0.968478	0	0.897901	0.455274	0.350867
Rv3793	INTEGRAL MEMBRANE INDOLYLACETYLINOSITOL ARABINOSYLTRANSFERASE EMBC (ARABINOSYLINDOLYLACETYLINOSITOL SYNTHASE)	0	0	0	2	2	0	0	0	0	1.93696	2.02494	0	100	0.0310218
Rv3796	CONSERVED PROTEIN	0	1	3	8	10	7	0	0.99911	3.13205	7.74782	10.1247	6.28531	5.84772	0.00205254
Rv3797	PROBABLE ACYL-CoA DEHYDROGENASE FADE35	1	5	1	11	10	7	1.10214	4.99555	1.04402	10.6533	10.1247	6.28531	3.78947	0.00593719
Rv3799c	PROBABLE PROPIONYL-CoA CARBOXYLASE BETA CHAIN 4 ACCD4 (PCCASE) (PROPANOYL-CoA:CARBON DIOXIDE LIGASE)	8	5	6	4	5	17	8.81708	4.99555	6.26409	3.87391	5.06235	15.2643	1.20541	0.774223
Rv3800c	POLYKETIDE SYNTHASE PKS13	67	125	68	226	210	310	73.8431	124.889	70.993	218.876	212.619	278.349	2.63173	0.000384423
Rv3801c	FATTY-ACID-AMP LIGASE FADD32 (FATTY-ACID-AMP SYNTHETASE) (FATTY-ACID-AMP SYNTHASE). ALSO SHOWN TO HAVE ACYL-ACP LIGASE ACTIVITY.	14	8	13	1	2	1	15.4299	7.99288	13.5722	0.968478	2.02494	0.897901	0.105185	0.000280101
Rv3803c	SECRETED MPT51/MPB51 ANTIGEN PROTEIN FBPD (MPT51/MPB51 ANTIGEN 85 COMPLEX C) (AG58C) (MYCOLYL TRANSFERASE 85C) (FIBRONECTIN-BINDING PROTEIN C) (85C)	38	37	27	14	12	18	41.8811	36.9671	28.1884	13.5587	12.1496	16.1622	0.39118	0.000334636
Rv3804c	SECRETED ANTIGEN 85-A FBPA (MYCOLYL TRANSFERASE 85A) (FIBRONECTIN-BINDING PROTEIN A) (ANTIGEN 85 COMPLEX A)	47	73	47	98	92	86	51.8004	72.935	49.0687	94.9108	93.1473	77.2195	1.5263	0.00628973
Rv3809c	UDP-GALACTOPYRANOSE MUTASE GLF (UDP-GALP MUTASE) (NAD+-FLAVIN ADENINE DINUCLEOTIDE-REQUIRING ENZYME)	0	1	1	0	0	2	0	0.99911	1.04402	0	0	1.7958	0.878949	0.928813
Rv3814c	POSSIBLE ACYLTRANSFERASE	4	0	2	1	1	0	4.40854	0	2.08803	0.968478	1.01247	0	0.304922	0.193107
Rv3818	UNKNOWN PROTEIN	18	11	14	5	1	0	19.8384	10.9902	14.6162	4.84239	1.01247	0	0.128834	0.00170078
Rv3825c	PROBABLE POLYKETIDE SYNTHASE PKS2	3	5	6	1	0	0	3.30641	4.99555	6.26409	0.968478	0	0	0.0664887	0.00140911
Rv3836	CONSERVED HYPOTHETICAL PROTEIN	1	0	4	1	0	0	1.10214	0	4.17606	0.968478	0	0	0.183487	0.221405
Rv3838c	PREPHENATE DEHYDRATASE PHEA	1	0	2	2	2	2	1.10214	0	2.08803	1.93696	2.02494	1.7958	1.80483	0.380418
Rv3841	POSSIBLE BACTERIOFERRITIN BFRB	100	111	123	99	95	83	110.214	110.901	128.414	95.8793	96.1847	74.5258	0.762712	0.00972855
Rv3846	SUPEROXIDE DISMUTASE [FE] SODA	131	94	109	92	78	105	144.38	93.9164	113.798	89.1	78.9727	94.2796	0.745121	0.0413183
Rv3849	TRANSCRIPTIONAL REGULATORY PROTEIN ESPR	3	0	6	2	2	2	3.30641	0	6.26409	1.93696	2.02494	1.7958	0.601609	0.471426
Rv3852	POSSIBLE HISTONE-LIKE PROTEIN HNS	4	7	5	11	15	11	4.40854	6.99377	5.22008	10.6533	15.1871	9.87691	2.14874	0.01186
Rv3853	REGULATOR OF RNase E ACTIVITY A RRAA	11	7	14	6	6	6	12.1235	6.99377	14.6162	5.81087	6.07482	5.38741	0.512046	0.026878
Rv3855	TRANSCRIPTIONAL REGULATORY REPRESSOR PROTEIN (TETR-FAMILY) ETHR	0	0	3	2	3	0	0	0	3.13205	1.93696	3.03741	0	1.58822	0.495947
Rv3856c	CONSERVED HYPOTHETICAL PROTEIN	0	4	2	1	5	7	0	3.99644	2.08803	0.968478	5.06235	6.28531	2.02419	0.261943
Rv3858c	PROBABLE NADH-DEPENDENT GLUTAMATE SYNTHASE (SMALL SUBUNIT) GLTD (L-GLUTAMATE SYNTHASE) (L-GLUTAMATE SYNTHETASE) (NADH-GLUTAMATE SYNTHASE) (GLUTAMATE SYNTHASE (NADH)) (GLTS BETA CHAIN) (NADPH-GOGAT)	18	11	19	0	0	10	19.8384	10.9902	19.8363	0	0	8.97901	0.177223	0.00542895
Rv3859c	PROBABLE FERREDOXIN-DEPENDENT GLUTAMATE SYNTHASE [NADPH] (LARGE SUBUNIT) GLTB (L-GLUTAMATE SYNTHASE) (L-GLUTAMATE SYNTHETASE) (NADH-GLUTAMATE SYNTHASE) (GLUTAMATE SYNTHASE (NADH))(NADPH-GOGAT)	55	37	46	3	4	3	60.6174	36.9671	48.0247	2.90543	4.04988	2.6937	0.0662665	1.31e-05
Rv3864	ESX-1 SECRETION-ASSOCIATED PROTEIN ESPE	0	0	0	9	7	3	0	0	0	8.7163	7.08729	2.6937	100	0.000710982
Rv3865	ESX-1 SECRETION-ASSOCIATED PROTEIN ESPF	5	4	9	10	10	15	5.51068	3.99644	9.39614	9.68478	10.1247	13.4685	1.76044	0.0439558
Rv3867	ESX-1 SECRETION-ASSOCIATED PROTEIN ESPH	11	9	6	7	5	5	12.1235	8.99199	6.26409	6.77935	5.06235	4.48951	0.596474	0.0949316
Rv3868	ESX CONSERVED COMPONENT ECCA1	7	6	2	17	13	11	7.71495	5.99466	2.08803	16.4641	13.1621	9.87691	2.50057	0.00829463
Rv3869	ESX CONSERVED COMPONENT ECCB1. POSSIBLE MEMBRANE PROTEIN.	2	6	5	20	18	17	2.20427	5.99466	5.22008	19.3696	18.2245	15.2643	3.93907	0.000309621
Rv3874	10 KDA CULTURE FILTRATE ANTIGEN ESXB (LHP) (CFP10)	57	110	66	45	30	28	62.8217	109.902	68.905	43.5815	30.3741	25.1412	0.41012	0.00428665
Rv3875	6 KDA EARLY SECRETORY ANTIGENIC TARGET ESXA (ESAT-6)	12	21	12	7	5	9	13.2256	20.9813	12.5282	6.77935	5.06235	8.08111	0.426292	0.00536954
Rv3879c	ESX-1 SECRETION-ASSOCIATED PROTEIN ESPK. ALANINE AND PROLINE RICH PROTEIN.	0	2	0	2	3	7	0	1.99822	0	1.93696	3.03741	6.28531	5.63485	0.0283206
Rv3880c	ESX-1 SECRETION-ASSOCIATED PROTEIN ESPL	1	0	2	1	0	0	1.10214	0	2.08803	0.968478	0	0	0.303582	0.266781
Rv3881c	SECRETED ESX-1 SUBSTRATE PROTEIN B, ESPB. CONSERVED ALANINE AND GLYCINE RICH PROTEIN	19	21	28	34	33	26	20.9406	20.9813	29.2324	32.9282	33.4115	23.3454	1.26043	0.158791
Rv3883c	MEMBRANE-ANCHORED MYCOSIN MYCP1 (SERINE PROTEASE) (SUBTILISIN-LIKE PROTEASE) (SUBTILASE-LIKE) (MYCOSIN-1)	0	2	0	4	5	2	0	1.99822	0	3.87391	5.06235	1.7958	5.37081	0.022847
Rv3894c	ESX CONSERVED COMPONENT ECCC2. POSSIBLE MEMBRANE PROTEIN.	0	4	0	1	2	0	0	3.99644	0	0.968478	2.02494	0	0.749021	0.855668
Rv3902c	HYPOTHETICAL PROTEIN	13	14	13	7	7	2	14.3278	13.9875	13.5722	6.77935	7.08729	1.7958	0.373917	0.00352446
Rv3907c	PROBABLE POLY(A) POLYMERASE PCNA (POLYNUCLEOTIDE ADENYLYLTRANSFERASE) (NTP POLYMERASE) (RNA ADENYLATING ENZYME) (POLY(A) POLYMERASE)	0	0	1	9	8	18	0	0	1.04402	8.7163	8.09976	16.1622	31.5879	0.00046212
Rv3908	POSSIBLE MUTATOR PROTEIN MUTT4	4	2	6	0	0	0	4.40854	1.99822	6.26409	0	0	0	0.01	0.000924911
Rv3913	PROBABLE THIOREDOXIN REDUCTASE TRXB2 (TRXR) (TR)	0	3	0	9	10	5	0	2.99733	0	8.7163	10.1247	4.48951	7.78376	0.0051243
Rv3914	THIOREDOXIN TRXC (TRX) (MPT46)	24	34	38	35	34	35	26.4512	33.9697	39.6726	33.8967	34.424	31.4265	0.99654	0.947515
Rv3918c	PROBABLE CHROMOSOME PARTITIONING PROTEIN PARA	1	1	1	2	0	4	1.10214	0.99911	1.04402	1.93696	0	3.59161	1.75774	0.380418
Rv3920c	CONSERVED PROTEIN SIMILAR TO JAG PROTEIN	9	8	13	9	4	8	9.91922	7.99288	13.5722	8.7163	4.04988	7.18321	0.63363	0.113587

## Sheet: Log phase CF
Gene	Functional class*	Gene name					* Functional class:
							0 virulence, detoxification, adaptation
Rv0002	2	DNA POLYMERASE III (BETA CHAIN) DNAN (DNA NUCLEOTIDYLTRANSFERASE)					1 lipid metabolism
Rv0005	2	DNA GYRASE (SUBUNIT B) GYRB (DNA TOPOISOMERASE (ATP-HYDROLYSING)) (DNA TOPOISOMERASE II) (TYPE II DNA TOPOISOMERASE)					2 information pathways
Rv0006	2	DNA GYRASE (SUBUNIT A) GYRA (DNA TOPOISOMERASE (ATP-HYDROLYSING)) (DNA TOPOISOMERASE II) (TYPE II DNA TOPOISOMERASE)					3 cell wall and cell processes
Rv0009	2	PROBABLE IRON-REGULATED PEPTIDYL-PROLYL CIS-TRANS ISOMERASE A PPIA (PPIase A) (ROTAMASE A)					4 stable RNAs
Rv0014c	9	TRANSMEMBRANE SERINE/THREONINE-PROTEIN KINASE B PKNB (PROTEIN KINASE B) (STPK B)					5 insertion seqs and phages
Rv0018c	9	PHOSPHOSERINE/THREONINE PHOSPHATASE PSTP					6 PE/PPE
Rv0019c	9	CONSERVED PROTEIN WITH FHA DOMAIN, FHAB					7 intermediary metabolism and respiration
Rv0020c	9	CONSERVED PROTEIN WITH FHA DOMAIN, FHAA					8 unknown
Rv0034	10	CONSERVED HYPOTHETICAL PROTEIN					9 regulatory proteins
Rv0036c	10	CONSERVED PROTEIN					10 conserved hypotheticals
Rv0040c	3	SECRETED PROLINE RICH PROTEIN MTC28 (PROLINE RICH 28 KDA ANTIGEN)
Rv0041	2	PROBABLE LEUCYL-tRNA SYNTHETASE LEUS (LEUCINE--tRNA LIGASE) (LEURS)
Rv0044c	7	POSSIBLE OXIDOREDUCTASE
Rv0046c	7	MYO-INOSITOL-1-PHOSPHATE SYNTHASE INO1 (INOSITOL 1-PHOSPHATE SYNTHETASE) (D-GLUCOSE 6-PHOSPHATE CYCLOALDOLASE) (GLUCOSE 6-PHOSPHATE CYCLASE) (GLUCOCYCLOALDOLASE)
Rv0052	10	CONSERVED PROTEIN
Rv0053	2	PROBABLE 30S RIBOSOMAL PROTEIN S6 RPSF
Rv0054	2	PROBABLE SINGLE-STRAND BINDING PROTEIN SSB (HELIX-DESTABILIZING PROTEIN)
Rv0055	2	PROBABLE 30S RIBOSOMAL PROTEIN S18-1 RPSR1
Rv0056	2	PROBABLE 50S RIBOSOMAL PROTEIN L9 RPLI
Rv0062	7	POSSIBLE CELLULASE CELA1 (ENDOGLUCANASE) (ENDO-1,4-BETA-GLUCANASE) (FI-CMCASE) (CARBOXYMETHYL CELLULASE)
Rv0066c	7	PROBABLE ISOCITRATE DEHYDROGENASE [NADP] ICD2 (OXALOSUCCINATE DECARBOXYLASE) (IDH) (NADP+-SPECIFIC ICDH) (IDP)
Rv0075	7	PROBABLE AMINOTRANSFERASE
Rv0078A	10	HYPOTHETICAL PROTEIN
Rv0081	9	PROBABLE TRANSCRIPTIONAL REGULATORY PROTEIN
Rv0120c	2	PROBABLE ELONGATION FACTOR G FUSA2 (EF-G)
Rv0125	7	PROBABLE SERINE PROTEASE PEPA (SERINE PROTEINASE) (MTB32A)
Rv0126	0	TREHALOSE SYNTHASE TRES
Rv0127	0	MALTOKINASE MAK
Rv0129c	1	SECRETED ANTIGEN 85-C FBPC (85C) (ANTIGEN 85 COMPLEX C) (AG58C) (MYCOLYL TRANSFERASE 85C) (FIBRONECTIN-BINDING PROTEIN C)
Rv0130	7	PROBABLE 3-HYDROXYL-THIOESTER DEHYDRATASE
Rv0137c	7	PROBABLE PEPTIDE METHIONINE SULFOXIDE REDUCTASE MSRA (PROTEIN-METHIONINE-S-OXIDE REDUCTASE) (PEPTIDE MET(O) REDUCTASE)
Rv0140	10	CONSERVED PROTEIN
Rv0141c	10	UNKNOWN PROTEIN
Rv0144	9	PROBABLE TRANSCRIPTIONAL REGULATORY PROTEIN (POSSIBLY TETR-FAMILY)
Rv0146	1	POSSIBLE S-ADENOSYLMETHIONINE-DEPENDENT METHYLTRANSFERASE
Rv0148	7	PROBABLE SHORT-CHAIN TYPE DEHYDROGENASE/REDUCTASE
Rv0154c	1	PROBABLE ACYL-CoA DEHYDROGENASE FADE2
Rv0155	7	PROBABLE NAD(P) TRANSHYDROGENASE (SUBUNIT ALPHA) PNTAA [FIRST PART; CATALYTIC PART] (PYRIDINE NUCLEOTIDE TRANSHYDROGENASE SUBUNIT ALPHA) (NICOTINAMIDE NUCLEOTIDE TRANSHYDROGENASE SUBUNIT ALPHA)
Rv0158	9	PROBABLE TRANSCRIPTIONAL REGULATORY PROTEIN (POSSIBLY TETR-FAMILY)
Rv0161	7	POSSIBLE OXIDOREDUCTASE
Rv0163	10	CONSERVED PROTEIN
Rv0164	10	CONSERVED PROTEIN TB18.5
Rv0178	3	PROBABLE CONSERVED MCE ASSOCIATED MEMBRANE PROTEIN
Rv0181c	10	CONSERVED HYPOTHETICAL PROTEIN
Rv0183	7	POSSIBLE LYSOPHOSPHOLIPASE
Rv0186	7	PROBABLE BETA-GLUCOSIDASE BGLS (GENTIOBIASE) (CELLOBIASE) (BETA-D-GLUCOSIDE GLUCOHYDROLASE)
Rv0187	7	PROBABLE O-METHYLTRANSFERASE
Rv0189c	7	PROBABLE DIHYDROXY-ACID DEHYDRATASE ILVD (DAD)
Rv0198c	7	PROBABLE ZINC METALLOPROTEASE ZMP1
Rv0206c	3	POSSIBLE CONSERVED TRANSMEMBRANE TRANSPORT PROTEIN MMPL3
Rv0211	7	PROBABLE IRON-REGULATED PHOSPHOENOLPYRUVATE CARBOXYKINASE [GTP] PCKA (PHOSPHOENOLPYRUVATE CARBOXYLASE) (PEPCK)(PEP CARBOXYKINASE)
Rv0216	7	DOUBLE HOTDOG HYDRATASE
Rv0222	1	PROBABLE ENOYL-CoA HYDRATASE ECHA1 (ENOYL HYDRASE) (UNSATURATED ACYL-CoA HYDRATASE) (CROTONASE)
Rv0229c	3	POSSIBLE CONSERVED MEMBRANE PROTEIN WITH PIN DOMAIN
Rv0230c	1	PROBABLE PHOSPHOTRIESTERASE PHP (PARATHION HYDROLASE) (PTE) (ARYLDIALKYLPHOSPHATASE) (PARAOXONASE) (A-ESTERASE) (ARYLTRIPHOSPHATASE) (PARAOXON HYDROLASE)
Rv0231	1	PROBABLE ACYL-CoA DEHYDROGENASE FADE4
Rv0234c	7	PROBABLE SUCCINATE-SEMIALDEHYDE DEHYDROGENASE [NADP+] DEPENDENT (SSDH) GABD1
Rv0238	9	POSSIBLE TRANSCRIPTIONAL REGULATORY PROTEIN (PROBABLY TETR-FAMILY)
Rv0242c	1	PROBABLE 3-OXOACYL-[ACYL-CARRIER PROTEIN] REDUCTASE FABG4 (3-KETOACYL-ACYL CARRIER PROTEIN REDUCTASE)
Rv0243	1	PROBABLE ACETYL-CoA ACYLTRANSFERASE FADA2 (3-KETOACYL-CoA THIOLASE) (BETA-KETOTHIOLASE)
Rv0244c	1	PROBABLE ACYL-CoA DEHYDROGENASE FADE5
Rv0247c	7	PROBABLE SUCCINATE DEHYDROGENASE [IRON-SULFUR SUBUNIT] (SUCCINIC DEHYDROGENASE)
Rv0248c	7	PROBABLE SUCCINATE DEHYDROGENASE [IRON-SULFUR SUBUNIT] (SUCCINIC DEHYDROGENASE)
Rv0250c	10	CONSERVED PROTEIN
Rv0266c	7	PROBABLE 5-OXOPROLINASE OPLA (5-OXO-L-PROLINASE) (PYROGLUTAMASE) (5-OPASE)
Rv0270	1	PROBABLE FATTY-ACID-CoA LIGASE FADD2 (FATTY-ACID-CoA SYNTHETASE) (FATTY-ACID-CoA SYNTHASE)
Rv0272c	10	UNKNOWN PROTEIN
Rv0274	10	CONSERVED PROTEIN
Rv0281	1	POSSIBLE S-ADENOSYLMETHIONINE-DEPENDENT METHYLTRANSFERASE
Rv0287	3	ESAT-6 LIKE PROTEIN ESXG (CONSERVED PROTEIN TB9.8)
Rv0296c	7	PROBABLE SULFATASE
Rv0298	10	HYPOTHETICAL PROTEIN
Rv0300	0	POSSIBLE ANTITOXIN VAPB2
Rv0301	0	POSSIBLE TOXIN VAPC2
Rv0309	3	POSSIBLE CONSERVED EXPORTED PROTEIN
Rv0310c	10	CONSERVED PROTEIN
Rv0313	10	CONSERVED PROTEIN
Rv0315	7	POSSIBLE BETA-1,3-GLUCANASE PRECURSOR
Rv0316	7	POSSIBLE MUCONOLACTONE ISOMERASE
Rv0319	7	PROBABLE PYRROLIDONE-CARBOXYLATE PEPTIDASE PCP (5-OXOPROLYL-PEPTIDASE) (PYROGLUTAMYL-PEPTIDASE I) (PGP-I) (PYRASE)
Rv0321	7	PROBABLE DEOXYCYTIDINE TRIPHOSPHATE DEAMINASE DCD (DCTP DEAMINASE)
Rv0331	7	POSSIBLE DEHYDROGENASE/REDUCTASE
Rv0332	10	CONSERVED PROTEIN
Rv0333	10	UNKNOWN PROTEIN
Rv0347	3	PROBABLE CONSERVED MEMBRANE PROTEIN
Rv0348	9	POSSIBLE TRANSCRIPTIONAL REGULATORY PROTEIN
Rv0350	0	PROBABLE CHAPERONE PROTEIN DNAK (HEAT SHOCK PROTEIN 70) (HEAT SHOCK 70 KDA PROTEIN) (HSP70)
Rv0351	0	PROBABLE GRPE PROTEIN (HSP-70 COFACTOR)
Rv0352	0	PROBABLE CHAPERONE PROTEIN DNAJ1
Rv0357c	7	PROBABLE ADENYLOSUCCINATE SYNTHETASE PURA (IMP--ASPARTATE LIGASE) (ADSS) (AMPSASE)
Rv0360c	10	CONSERVED PROTEIN
Rv0363c	7	PROBABLE FRUCTOSE-BISPHOSPHATE ALDOLASE FBA
Rv0379	3	POSSIBLE PROTEIN TRANSPORT PROTEIN SECE2
Rv0384c	0	PROBABLE ENDOPEPTIDASE ATP BINDING PROTEIN (CHAIN B) CLPB (CLPB PROTEIN) (HEAT SHOCK PROTEIN F84.1)
Rv0386	9	PROBABLE TRANSCRIPTIONAL REGULATORY PROTEIN (PROBABLY LUXR/UHPA-FAMILY)
Rv0390	10	CONSERVED PROTEIN
Rv0391	7	PROBABLE O-SUCCINYLHOMOSERINE SULFHYDRYLASE METZ (OSH SULFHYDRYLASE)
Rv0398c	3	POSSIBLE SECRETED PROTEIN
Rv0400c	1	ACYL-CoA DEHYDROGENASE FADE7
Rv0408	7	PROBABLE PHOSPHATE ACETYLTRANSFERASE PTA (PHOSPHOTRANSACETYLASE)
Rv0411c	3	PROBABLE GLUTAMINE-BINDING LIPOPROTEIN GLNH (GLNBP)
Rv0418	3	PROBABLE LIPOPROTEIN AMINOPEPTIDASE LPQL
Rv0423c	7	PROBABLE THIAMINE BIOSYNTHESIS PROTEIN THIC
Rv0425c	3	POSSIBLE METAL CATION TRANSPORTING P-TYPE ATPase CTPH
Rv0427c	2	PROBABLE EXODEOXYRIBONUCLEASE III PROTEIN XTHA (EXONUCLEASE III) (EXO III) (AP ENDONUCLEASE VI)
Rv0429c	2	PROBABLE POLYPEPTIDE DEFORMYLASE DEF (PDF) (FORMYLMETHIONINE DEFORMYLASE)
Rv0431	3	PUTATIVE TUBERCULIN RELATED PEPTIDE
Rv0432	0	PROBABLE PERIPLASMIC SUPEROXIDE DISMUTASE [CU-ZN] SODC
Rv0440	0	60 KDA CHAPERONIN 2 GROEL2 (PROTEIN CPN60-2) (GROEL PROTEIN 2) (65 KDA ANTIGEN) (HEAT SHOCK PROTEIN 65) (CELL WALL PROTEIN A) (ANTIGEN A)
Rv0443	10	CONSERVED PROTEIN
Rv0450c	3	PROBABLE CONSERVED TRANSMEMBRANE TRANSPORT PROTEIN MMPL4
Rv0455c	10	CONSERVED PROTEIN
Rv0457c	7	PROBABLE PEPTIDASE
Rv0458	7	PROBABLE ALDEHYDE DEHYDROGENASE
Rv0462	7	DIHYDROLIPOAMIDE DEHYDROGENASE LPDC (LIPOAMIDE REDUCTASE (NADH)) (LIPOYL DEHYDROGENASE) (DIHYDROLIPOYL DEHYDROGENASE) (DIAPHORASE)
Rv0467	7	ISOCITRATE LYASE ICL (ISOCITRASE) (ISOCITRATASE)
Rv0468	1	PROBABLE 3-HYDROXYBUTYRYL-CoA DEHYDROGENASE FADB2 (BETA-HYDROXYBUTYRYL-CoA DEHYDROGENASE) (BHBD)
Rv0469	1	POSSIBLE MYCOLIC ACID SYNTHASE UMAA
Rv0475	3	IRON-REGULATED HEPARIN BINDING HEMAGGLUTININ HBHA (ADHESIN)
Rv0480c	7	POSSIBLE AMIDOHYDROLASE
Rv0489	7	PROBABLE PHOSPHOGLYCERATE MUTASE 1 GPM1 (PHOSPHOGLYCEROMUTASE) (PGAM) (BPG-DEPENDENT PGAM)
Rv0491	9	TWO COMPONENT SENSORY TRANSDUCTION PROTEIN REGX3 (TRANSCRIPTIONAL REGULATORY PROTEIN) (PROBABLY LUXR-FAMILY)
Rv0498	10	CONSERVED HYPOTHETICAL PROTEIN
Rv0500	7	PROBABLE PYRROLINE-5-CARBOXYLATE REDUCTASE PROC (P5CR) (P5C REDUCTASE)
Rv0503c	1	CYCLOPROPANE-FATTY-ACYL-PHOSPHOLIPID SYNTHASE 2 CMAA2 (CYCLOPROPANE FATTY ACID SYNTHASE) (CFA SYNTHASE) (CYCLOPROPANE MYCOLIC ACID SYNTHASE 2) (MYCOLIC ACID TRANS-CYCLOPROPANE SYNTHETASE)
Rv0511	7	PROBABLE UROPORPHYRIN-III C-METHYLTRANSFERASE HEMD (UROPORPHYRINOGEN III METHYLASE) (UROGEN III METHYLASE) (SUMT) (UROGEN III METHYLASE) (UROM)
Rv0512	7	PROBABLE DELTA-AMINOLEVULINIC ACID DEHYDRATASE HEMB (PORPHOBILINOGEN SYNTHASE) (ALAD) (ALADH)
Rv0518	3	POSSIBLE EXPORTED PROTEIN
Rv0523c	10	CONSERVED PROTEIN
Rv0524	7	PROBABLE GLUTAMATE-1-SEMIALDEHYDE 2,1-AMINOMUTASE HEML (GSA) (GLUTAMATE-1-SEMIALDEHYDE AMINOTRANSFERASE) (GSA-AT)
Rv0526	7	POSSIBLE THIOREDOXIN PROTEIN (THIOL-DISULFIDE INTERCHANGE PROTEIN)
Rv0538	3	POSSIBLE CONSERVED MEMBRANE PROTEIN
Rv0540	10	CONSERVED HYPOTHETICAL PROTEIN
Rv0543c	10	CONSERVED PROTEIN
Rv0546c	10	CONSERVED PROTEIN
Rv0548c	7	PROBABLE NAPHTHOATE SYNTHASE MENB (DIHYDROXYNAPHTHOIC ACID SYNTHETASE) (DHNA SYNTHETASE)
Rv0552	10	CONSERVED PROTEIN
Rv0554	0	POSSIBLE PEROXIDASE BPOC (NON-HAEM PEROXIDASE)
Rv0559c	3	POSSIBLE CONSERVED SECRETED PROTEIN
Rv0560c	7	POSSIBLE BENZOQUINONE METHYLTRANSFERASE (METHYLASE)
Rv0566c	10	CONSERVED PROTEIN
Rv0569	10	CONSERVED PROTEIN
Rv0576	9	PROBABLE TRANSCRIPTIONAL REGULATORY PROTEIN (POSSIBLY ARSR-FAMILY)
Rv0577	10	CONSERVED PROTEIN TB27.3
Rv0583c	3	PROBABLE CONSERVED LIPOPROTEIN LPQN
Rv0604	3	PROBABLE CONSERVED LIPOPROTEIN LPQO
Rv0613c	10	UNKNOWN PROTEIN
Rv0624	0	POSSIBLE TOXIN VAPC30. CONTAINS PIN DOMAIN.
Rv0630c	2	PROBABLE EXONUCLEASE V (BETA CHAIN) RECB (EXODEOXYRIBONUCLEASE V BETA CHAIN)(EXODEOXYRIBONUCLEASE V POLYPEPTIDE) (CHI-SPECIFIC ENDONUCLEASE)
Rv0632c	1	PROBABLE ENOYL-CoA HYDRATASE ECHA3 (ENOYL HYDRASE) (UNSATURATED ACYL-CoA HYDRATASE) (CROTONASE)
Rv0634A	10	UNKNOWN PROTEIN
Rv0634B	2	PROBABLE 50S RIBOSOMAL PROTEIN L33 RPMG2
Rv0634c	0	POSSIBLE GLYOXALASE II (HYDROXYACYLGLUTATHIONE HYDROLASE) (GLX II)
Rv0635	7	(3R)-HYDROXYACYL-ACP DEHYDRATASE SUBUNIT HADA
Rv0636	7	(3R)-HYDROXYACYL-ACP DEHYDRATASE SUBUNIT HADB
Rv0637	7	(3R)-HYDROXYACYL-ACP DEHYDRATASE SUBUNIT HADC
Rv0639	2	PROBABLE TRANSCRIPTION ANTITERMINATION PROTEIN NUSG
Rv0640	2	PROBABLE 50S RIBOSOMAL PROTEIN L11 RPLK
Rv0641	2	PROBABLE 50S RIBOSOMAL PROTEIN L1 RPLA
Rv0642c	1	METHOXY MYCOLIC ACID SYNTHASE 4 MMAA4 (METHYL MYCOLIC ACID SYNTHASE 4) (MMA4) (HYDROXY MYCOLIC ACID SYNTHASE)
Rv0643c	1	METHOXY MYCOLIC ACID SYNTHASE 3 MMAA3 (METHYL MYCOLIC ACID SYNTHASE 3) (MMA3) (HYDROXY MYCOLIC ACID SYNTHASE)
Rv0644c	1	METHOXY MYCOLIC ACID SYNTHASE 2 MMAA2 (METHYL MYCOLIC ACID SYNTHASE 2) (MMA2) (HYDROXY MYCOLIC ACID SYNTHASE)
Rv0651	2	PROBABLE 50S RIBOSOMAL PROTEIN L10 RPLJ
Rv0652	2	PROBABLE 50S RIBOSOMAL PROTEIN L7/L12 RPLL (SA1)
Rv0667	2	DNA-DIRECTED RNA POLYMERASE (BETA CHAIN) RPOB (TRANSCRIPTASE BETA CHAIN) (RNA POLYMERASE BETA SUBUNIT)
Rv0668	2	DNA-DIRECTED RNA POLYMERASE (BETA' CHAIN) RPOC (TRANSCRIPTASE BETA' CHAIN) (RNA POLYMERASE BETA' SUBUNIT).
Rv0670	2	PROBABLE ENDONUCLEASE IV END (ENDODEOXYRIBONUCLEASE IV) (APURINASE)
Rv0672	1	PROBABLE ACYL-CoA DEHYDROGENASE FADE8
Rv0673	1	POSSIBLE ENOYL-CoA HYDRATASE ECHA4 (ENOYL HYDRASE) (UNSATURATED ACYL-CoA HYDRATASE) (CROTONASE)
Rv0675	1	PROBABLE ENOYL-CoA HYDRATASE ECHA5 (ENOYL HYDRASE) (UNSATURATED ACYL-CoA HYDRATASE) (CROTONASE)
Rv0677c	3	POSSIBLE CONSERVED MEMBRANE PROTEIN MMPS5
Rv0678	10	CONSERVED PROTEIN
Rv0679c	10	CONSERVED THREONINE RICH PROTEIN
Rv0683	2	PROBABLE 30S RIBOSOMAL PROTEIN S7 RPSG
Rv0684	2	PROBABLE ELONGATION FACTOR G FUSA1 (EF-G)
Rv0685	2	PROBABLE IRON-REGULATED ELONGATION FACTOR TU TUF (EF-TU)
Rv0688	7	PUTATIVE FERREDOXIN REDUCTASE
Rv0700	2	30S RIBOSOMAL PROTEIN S10 RPSJ (TRANSCRIPTION ANTITERMINATION FACTOR NUSE)
Rv0701	2	PROBABLE 50S RIBOSOMAL PROTEIN L3 RPLC
Rv0702	2	PROBABLE 50S RIBOSOMAL PROTEIN L4 RPLD
Rv0703	2	PROBABLE 50S RIBOSOMAL PROTEIN L23 RPLW
Rv0704	2	PROBABLE 50S RIBOSOMAL PROTEIN L2 RPLB
Rv0705	2	PROBABLE 30S RIBOSOMAL PROTEIN S19 RPSS
Rv0706	2	PROBABLE 50S RIBOSOMAL PROTEIN L22 RPLV
Rv0707	2	PROBABLE 30S RIBOSOMAL PROTEIN S3 RPSC
Rv0708	2	PROBABLE 50S RIBOSOMAL PROTEIN L16 RPLP
Rv0709	2	PROBABLE 50S RIBOSOMAL PROTEIN L29 RPMC
Rv0710	2	PROBABLE 30S RIBOSOMAL PROTEIN S17 RPSQ
Rv0711	7	POSSIBLE ARYLSULFATASE ATSA (ARYL-SULFATE SULPHOHYDROLASE) (ARYLSULPHATASE)
Rv0714	2	PROBABLE 50S RIBOSOMAL PROTEIN L14 RPLN
Rv0715	2	PROBABLE 50S RIBOSOMAL PROTEIN L24 RPLX
Rv0716	2	PROBABLE 50S RIBOSOMAL PROTEIN L5 RPLE
Rv0718	2	PROBABLE 30S RIBOSOMAL PROTEIN S8 RPSH
Rv0719	2	PROBABLE 50S RIBOSOMAL PROTEIN L6 RPLF
Rv0720	2	PROBABLE 50S RIBOSOMAL PROTEIN L18 RPLR
Rv0722	2	PROBABLE 50S RIBOSOMAL PROTEIN L30 RPMD
Rv0723	2	PROBABLE 50S RIBOSOMAL PROTEIN L15 RPLO
Rv0727c	7	POSSIBLE L-FUCULOSE PHOSPHATE ALDOLASE FUCA (L-FUCULOSE-1-PHOSPHATE ALDOLASE)
Rv0730	7	GCN5-RELATED N-ACETYLTRANSFERASE
Rv0731c	1	POSSIBLE S-ADENOSYLMETHIONINE-DEPENDENT METHYLTRANSFERASE
Rv0733	7	PROBABLE ADENYLATE KINASE ADK (ATP-AMP TRANSPHOSPHORYLASE)
Rv0734	7	PROBABLE METHIONINE AMINOPEPTIDASE MAPA (MAP) (PEPTIDASE M) (MetAP)
Rv0738	10	CONSERVED PROTEIN
Rv0740	10	CONSERVED HYPOTHETICAL PROTEIN
Rv0743c	10	HYPOTHETICAL PROTEIN
Rv0751c	7	PROBABLE 3-HYDROXYISOBUTYRATE DEHYDROGENASE MMSB (HIBADH)
Rv0753c	7	PROBABLE METHYLMALONATE-SEMIALDEHYDE DEHYDROGENASE MMSA (METHYLMALONIC ACID SEMIALDEHYDE DEHYDROGENASE) (MMSDH)
Rv0759c	10	CONSERVED HYPOTHETICAL PROTEIN
Rv0760c	10	CONSERVED PROTEIN
Rv0761c	7	POSSIBLE ZINC-CONTAINING ALCOHOL DEHYDROGENASE NAD DEPENDENT ADHB
Rv0773c	7	PROBABLE BIFUNCTIONAL ACYLASE GGTA: CEPHALOSPORIN ACYLASE (GL-7ACA ACYLASE) + GAMMA-GLUTAMYLTRANSPEPTIDASE (GGT)
Rv0777	7	PROBABLE ADENYLOSUCCINATE LYASE PURB (ADENYLOSUCCINASE) (ASL) (ASASE)
Rv0786c	10	CONSERVED PROTEIN
Rv0787	10	UNKNOWN PROTEIN
Rv0787A	10	CONSERVED PROTEIN
Rv0788	7	PROBABLE PHOSPHORIBOSYLFORMYLGLYCINAMIDINE SYNTHASE I PURG (FGAM SYNTHASE I)
Rv0794c	7	PROBABLE OXIDOREDUCTASE
Rv0795	5	PUTATIVE TRANSPOSASE FOR INSERTION SEQUENCE ELEMENT IS6110 (FRAGMENT)
Rv0798c	0	29 KDa ANTIGEN CFP29
Rv0799c	10	CONSERVED PROTEIN
Rv0800	7	PROBABLE AMINOPEPTIDASE PEPC
Rv0801	10	CONSERVED PROTEIN
Rv0803	7	PHOSPHORIBOSYLFORMYLGLYCINAMIDINE SYNTHASE II PURL (FGAM SYNTHASE II)
Rv0813c	10	CONSERVED PROTEIN
Rv0814c	7	CONSERVED PROTEIN SSEC2
Rv0815c	7	PROBABLE THIOSULFATE SULFURTRANSFERASE CYSA2 (RHODANESE-LIKE PROTEIN) (THIOSULFATE CYANIDE TRANSSULFURASE) (THIOSULFATE THIOTRANSFERASE)
Rv0821c	3	PROBABLE PHOSPHATE-TRANSPORT SYSTEM TRANSCRIPTIONAL REGULATORY PROTEIN PHOY2
Rv0824c	1	PROBABLE ACYL-[ACYL-CARRIER PROTEIN] DESATURASE DESA1 (ACYL-[ACP] DESATURASE) (STEAROYL-ACP DESATURASE) (PROTEIN DES)
Rv0830	1	POSSIBLE S-ADENOSYLMETHIONINE-DEPENDENT METHYLTRANSFERASE
Rv0831c	10	CONSERVED PROTEIN
Rv0838	3	PROBABLE CONSERVED LIPOPROTEIN LPQR
Rv0853c	7	PROBABLE PYRUVATE OR INDOLE-3-PYRUVATE DECARBOXYLASE PDC
Rv0854	10	CONSERVED PROTEIN
Rv0858c	7	PROBABLE N-SUCCINYLDIAMINOPIMELATE AMINOTRANSFERASE DAPC (DAP-AT)
Rv0859	1	POSSIBLE ACYL-CoA THIOLASE FADA
Rv0860	1	PROBABLE FATTY OXIDATION PROTEIN FADB
Rv0864	7	PROBABLE MOLYBDENUM COFACTOR BIOSYNTHESIS PROTEIN C 2 MOAC2
Rv0865	7	PROBABLE MOLYBDOPTERIN BIOSYNTHESIS MOG PROTEIN
Rv0866	7	PROBABLE MOLYBDENUM COFACTOR BIOSYNTHESIS PROTEIN E2 MOAE2 (MOLYBDOPTERIN CONVERTING FACTOR LARGE SUBUNIT) (MOLYBDOPTERIN [MPT] CONVERTING FACTOR, SUBUNIT 2)
Rv0871	0	PROBABLE COLD SHOCK-LIKE PROTEIN B CSPB
Rv0873	1	PROBABLE ACYL-CoA DEHYDROGENASE FADE10
Rv0884c	7	POSSIBLE PHOSPHOSERINE AMINOTRANSFERASE SERC (PSAT)
Rv0889c	7	PROBABLE CITRATE SYNTHASE II CITA
Rv0896	7	PROBABLE CITRATE SYNTHASE I GLTA2
Rv0898c	10	CONSERVED HYPOTHETICAL PROTEIN
Rv0899	3	OUTER MEMBRANE PROTEIN A OMPA
Rv0903c	9	TWO COMPONENT RESPONSE TRANSCRIPTIONAL REGULATORY PROTEIN PRRA
Rv0905	1	POSSIBLE ENOYL-CoA HYDRATASE ECHA6 (ENOYL HYDRASE) (UNSATURATED ACYL-CoA HYDRATASE) (CROTONASE)
Rv0911	10	CONSERVED PROTEIN
Rv0925c	10	CONSERVED PROTEIN
Rv0928	3	PERIPLASMIC PHOSPHATE-BINDING LIPOPROTEIN PSTS3 (PBP-3) (PSTS3) (PHOS1)
Rv0932c	3	PERIPLASMIC PHOSPHATE-BINDING LIPOPROTEIN PSTS2 (PBP-2) (PSTS2)
Rv0934	3	PERIPLASMIC PHOSPHATE-BINDING LIPOPROTEIN PSTS1 (PBP-1) (PSTS1)
Rv0939	7	POSSIBLE BIFUNCTIONAL ENZYME: 2-HYDROXYHEPTA-2,4-DIENE-1,7-DIOATE ISOMERASE (HHDD ISOMERASE) + CYCLASE/DEHYDRASE
Rv0946c	7	PROBABLE GLUCOSE-6-PHOSPHATE ISOMERASE PGI (GPI) (PHOSPHOGLUCOSE ISOMERASE) (PHOSPHOHEXOSE ISOMERASE) (PHI)
Rv0951	7	PROBABLE SUCCINYL-CoA SYNTHETASE (BETA CHAIN) SUCC (SCS-BETA)
Rv0952	7	PROBABLE SUCCINYL-CoA SYNTHETASE (ALPHA CHAIN) SUCD (SCS-ALPHA)
Rv0953c	7	POSSIBLE OXIDOREDUCTASE
Rv0957	7	PROBABLE BIFUNCTIONAL PURINE BIOSYNTHESIS PROTEIN PURH: PHOSPHORIBOSYLAMINOIMIDAZOLECARBOXAMIDE FORMYLTRANSFERASE (AICAR TRANSFORMYLASE) (5'-PHOSPHORIBOSYL-5-AMINOIMIDAZOLE-4-CARBOXAMIDE FORMYLTRANSFERASE) + INOSINEMONOPHOSPHATE CYCLOHYDROLASE (IMP CYCLOHYDROLASE) (INOSINICASE) (IMP SYNTHETASE) (ATIC)
Rv0968	10	CONSERVED PROTEIN
Rv0972c	1	PROBABLE ACYL-CoA DEHYDROGENASE FADE12
Rv0979A	2	PROBABLE 50S RIBOSOMAL PROTEIN L32 RPMF
Rv0983	7	PROBABLE SERINE PROTEASE PEPD (SERINE PROTEINASE) (MTB32B)
Rv0984	7	POSSIBLE PTERIN-4-ALPHA-CARBINOLAMINE DEHYDRATASE MOAB2 (PHS) (4-ALPHA- HYDROXY-TETRAHYDROPTERIN DEHYDRATASE) (PTERIN-4-A-CARBINOLAMINE DEHYDRATASE) (PHENYLALANINE HYDROXYLASE-STIMULATING PROTEIN) (PHS) (PTERIN CARBINOLAMINE DEHYDRATASE) (PCD)
Rv1001	7	PROBABLE ARGININE DEIMINASE ARCA (ADI) (AD) (ARGININE DIHYDROLASE)
Rv1006	10	UNKNOWN PROTEIN
Rv1008	3	PROBABLE DEOXYRIBONUCLEASE TATD (YJJV PROTEIN)
Rv1015c	2	PROBABLE 50S RIBOSOMAL PROTEIN L25 RPLY
Rv1017c	7	PROBABLE RIBOSE-PHOSPHATE PYROPHOSPHOKINASE PRSA (PHOSPHORIBOSYL PYROPHOSPHATE SYNTHETASE) (PRPP SYNTHETASE)
Rv1023	7	PROBABLE ENOLASE ENO
Rv1038c / Rv1197	3	ESAT-6 LIKE PROTEIN ESXJ / ESXK
Rv1056	10	CONSERVED PROTEIN
Rv1058	1	PROBABLE MEDIUM CHAIN FATTY-ACID-CoA LIGASE FADD14 (FATTY-ACID-CoA SYNTHETASE) (FATTY-ACID-CoA SYNTHASE)
Rv1061	10	CONSERVED PROTEIN
Rv1070c	1	PROBABLE ENOYL-CoA HYDRATASE ECHA8 (ENOYL HYDRASE) (UNSATURATED ACYL-CoA HYDRATASE) (CROTONASE)
Rv1071c	1	POSSIBLE ENOYL-CoA HYDRATASE ECHA9 (ENOYL HYDRASE) (UNSATURATED ACYL-CoA HYDRATASE) (CROTONASE)
Rv1074c	1	PROBABLE BETA-KETOACYL CoA THIOLASE FADA3
Rv1077	7	PROBABLE CYSTATHIONINE BETA-SYNTHASE CBS (SERINE SULFHYDRASE) (BETA-THIONASE) (HEMOPROTEIN H-450)
Rv1079	7	PROBABLE CYSTATHIONINE GAMMA-SYNTHASE METB (CGS) (O-SUCCINYLHOMOSERINE [THIOL]-LYASE)
Rv1080c	2	PROBABLE TRANSCRIPTION ELONGATION FACTOR GREA (TRANSCRIPT CLEAVAGE FACTOR GREA)
Rv1082	0	MYCOTHIOL CONJUGATE AMIDASE MCA (MYCOTHIOL S-CONJUGATE AMIDASE)
Rv1093	7	PROBABLE SERINE HYDROXYMETHYLTRANSFERASE 1 glyA1
Rv1094	1	POSSIBLE ACYL-[ACYL-CARRIER PROTEIN] DESATURASE DESA2 (ACYL-[ACP] DESATURASE) (STEAROYL-ACP DESATURASE)
Rv1095	7	PROBABLE PHOH-LIKE PROTEIN PHOH2 (PHOSPHATE STARVATION-INDUCIBLE PROTEIN PSIH)
Rv1096	7	POSSIBLE GLYCOSYL HYDROLASE
Rv1098c	7	PROBABLE FUMARASE FUM (FUMARATE HYDRATASE)
Rv1099c	7	POSSIBLE FRUCTOSE 1,6-BISPHOSPHATASE GLPX
Rv1100	10	CONSERVED PROTEIN
Rv1107c	2	PROBABLE EXODEOXYRIBONUCLEASE VII (SMALL SUBUNIT) XSEA (EXONUCLEASE VII SMALL SUBUNIT)
Rv1109c	10	CONSERVED PROTEIN
Rv1117	10	CONSERVED PROTEIN
Rv1122	7	PROBABLE 6-PHOSPHOGLUCONATE DEHYDROGENASE, DECARBOXYLATING GND2
Rv1126c	10	CONSERVED PROTEIN
Rv1130	7	POSSIBLE METHYLCITRATE DEHYDRATASE PRPD
Rv1133c	7	PROBABLE 5-METHYLTETRAHYDROPTEROYLTRIGLUTAMATE--HOMOCYSTEINE METHYLTRANSFERASE METE (METHIONINE SYNTHASE, VITAMIN-B12 INDEPENDENT ISOZYME)
Rv1143	1	PROBABLE ALPHA-METHYLACYL-CoA RACEMASE MCR (2-METHYLACYL-CoA RACEMASE) (2-ARYLPROPIONYL-CoA EPIMERASE )
Rv1144	7	PROBABLE SHORT-CHAIN TYPE DEHYDROGENASE/REDUCTASE
Rv1152	9	PROBABLE TRANSCRIPTIONAL REGULATORY PROTEIN
Rv1159A	10	UNKNOWN PROTEIN
Rv1160	2	PROBABLE MUTATOR PROTEIN MUTT2 (7,8-DIHYDRO-8-OXOGUANINE-TRIPHOSPHATASE) (8-OXO-DGTPASE)
Rv1162	7	PROBABLE RESPIRATORY NITRATE REDUCTASE (BETA CHAIN) NARH
Rv1174c	3	LOW MOLECULAR WEIGHT T-CELL ANTIGEN TB8.4
Rv1177	7	PROBABLE FERREDOXIN FDXC
Rv1181	1	PROBABLE POLYKETIDE BETA-KETOACYL SYNTHASE PKS4
Rv1187	7	PROBABLE PYRROLINE-5-CARBOXYLATE DEHYDROGENASE ROCA
Rv1198	3	PUTATIVE ESAT-6 LIKE PROTEIN ESXL (ESAT-6 LIKE PROTEIN 4)
Rv1201c	7	PROBABLE TETRAHYDRODIPICOLINATE N-SUCCINYLTRANSFERASE DAPD
Rv1202	7	PROBABLE SUCCINYL-DIAMINOPIMELATE DESUCCINYLASE DAPE
Rv1223	7	PROBABLE SERINE PROTEASE HTRA (DEGP PROTEIN)
Rv1240	7	PROBABLE MALATE DEHYDROGENASE MDH
Rv1244	3	PROBABLE LIPOPROTEIN LPQZ
Rv1245c	7	PROBABLE SHORT-CHAIN TYPE DEHYDROGENASE/REDUCTASE
Rv1247c	0	ANTITOXIN RELB
Rv1248c	7	MULTIFUNCTIONAL ALPHA-KETOGLUTARATE METABOLIC ENZYME
Rv1253	2	PROBABLE COLD-SHOCK DEAD-BOX PROTEIN A HOMOLOG DEAD (ATP-DEPENDENT RNA HELICASE DEAD HOMOLOG)
Rv1257c	7	PROBABLE OXIDOREDUCTASE
Rv1260	7	PROBABLE OXIDOREDUCTASE
Rv1265	10	UNKNOWN PROTEIN
Rv1269c	3	CONSERVED PROBABLE SECRETED PROTEIN
Rv1270c	3	POSSIBLE LIPOPROTEIN LPRA
Rv1275	3	POSSIBLE LIPOPROTEIN LPRC
Rv1284	7	BETA-CARBONIC ANHYDRASE
Rv1288	10	CONSERVED PROTEIN
Rv1292	2	PROBABLE ARGINYL-TRNA SYNTHETASE ARGS (ARGRS) (ARGININE--tRNA LIGASE)
Rv1293	7	PROBABLE DIAMINOPIMELATE DECARBOXYLASE LYSA (DAP DECARBOXYLASE)
Rv1294	7	PROBABLE HOMOSERINE DEHYDROGENASE THRA
Rv1295	7	PROBABLE THREONINE SYNTHASE THRC (TS)
Rv1298	2	PROBABLE 50S RIBOSOMAL PROTEIN L31 RPME
Rv1299	2	PROBABLE PEPTIDE CHAIN RELEASE FACTOR 1 PRFA (RF-1)
Rv1301	10	CONSERVED PROTEIN
Rv1308	7	PROBABLE ATP SYNTHASE ALPHA CHAIN ATPA
Rv1310	7	PROBABLE ATP SYNTHASE BETA CHAIN ATPD
Rv1311	7	PROBABLE ATP SYNTHASE EPSILON CHAIN ATPC
Rv1314c	10	CONSERVED PROTEIN
Rv1323	1	PROBABLE ACETYL-CoA ACETYLTRANSFERASE FADA4 (ACETOACETYL-CoA THIOLASE)
Rv1324	7	POSSIBLE THIOREDOXIN
Rv1326c	7	PROBABLE 1,4-ALPHA-GLUCAN BRANCHING ENZYME GLGB (GLYCOGEN BRANCHING ENZYME)
Rv1327c	7	PROBABLE GLUCANASE GLGE
Rv1328	7	PROBABLE GLYCOGEN PHOSPHORYLASE GLGP
Rv1331	10	CONSERVED HYPOTHETICAL PROTEIN
Rv1334	1	POSSIBLE HYDROLASE
Rv1336	7	PROBABLE CYSTEINE SYNTHASE B CYSM (CSASE B) (O-PHOSPHOSERINE SULFHYDRYLASE B) (O-PHOSPHOSERINE (THIOL)-LYASE B)
Rv1339	10	CONSERVED PROTEIN
Rv1340	2	PROBABLE RIBONUCLEASE RPHA (RNase PH) (tRNA NUCLEOTIDYLTRANSFERASE)
Rv1341	10	CONSERVED PROTEIN
Rv1346	1	PROBABLE ACYL-CoA DEHYDROGENASE MBTN
Rv1368	3	PROBABLE CONSERVED LIPOPROTEIN LPRF
Rv1377c	7	PUTATIVE TRANSFERASE
Rv1380	7	PROBABLE ASPARTATE CARBAMOYLTRANSFERASE PYRB (ATCase) (ASPARTATE TRANSCARBAMYLASE)
Rv1381	7	PROBABLE DIHYDROOROTASE PYRC (DHOase)
Rv1386	6	PE FAMILY PROTEIN PE15
Rv1388	2	PUTATIVE INTEGRATION HOST FACTOR MIHF
Rv1390	2	PROBABLE DNA-DIRECTED RNA POLYMERASE (OMEGA CHAIN) RPOZ (TRANSCRIPTASE OMEGA CHAIN) (RNA POLYMERASE OMEGA SUBUNIT)
Rv1392	7	PROBABLE S-ADENOSYLMETHIONINE SYNTHETASE METK (MAT) (AdoMet SYNTHETASE) (METHIONINE ADENOSYLTRANSFERASE)
Rv1397c	0	POSSIBLE TOXIN VAPC10
Rv1404	9	PROBABLE TRANSCRIPTIONAL REGULATORY PROTEIN
Rv1406	2	PROBABLE METHIONYL-TRNA FORMYLTRANSFERASE FMT
Rv1411c	3	PROBABLE CONSERVED LIPOPROTEIN LPRG
Rv1412	7	PROBABLE RIBOFLAVIN SYNTHASE ALPHA CHAIN RIBC (RIBE)
Rv1416	7	PROBABLE RIBOFLAVIN SYNTHASE BETA CHAIN RIBH (6,7-DIMETHYL-8-RIBITYLLUMAZINE SYNTHASE) (DMRL SYNTHASE) (LUMAZINE SYNTHASE)
Rv1419	10	UNKNOWN PROTEIN
Rv1436	7	PROBABLE GLYCERALDEHYDE 3-PHOSPHATE DEHYDROGENASE GAP (GAPDH)
Rv1437	7	PROBABLE PHOSPHOGLYCERATE KINASE PGK
Rv1438	7	PROBABLE TRIOSEPHOSPHATE ISOMERASE TPI (TIM)
Rv1442	7	PROBABLE BIOTIN SULFOXIDE REDUCTASE BISC (BDS REDUCTASE) (BSO REDUCTASE)
Rv1445c	7	PROBABLE 6-PHOSPHOGLUCONOLACTONASE DEVB (6PGL)
Rv1448c	7	PROBABLE TRANSALDOLASE TAL
Rv1449c	7	PROBABLE TRANSKETOLASE TKT (TK)
Rv1454c	7	PROBABLE QUINONE REDUCTASE QOR (NADPH:QUINONE REDUCTASE) (ZETA-CRYSTALLIN HOMOLOG PROTEIN)
Rv1464	7	PROBABLE CYSTEINE DESULFURASE CSD
Rv1467c	1	PROBABLE ACYL-CoA DEHYDROGENASE FADE15
Rv1471	7	PROBABLE THIOREDOXIN TRXB1
Rv1475c	7	PROBABLE IRON-REGULATED ACONITATE HYDRATASE ACN (CITRATE HYDRO-LYASE) (ACONITASE)
Rv1479	9	PROBABLE TRANSCRIPTIONAL REGULATORY PROTEIN MOXR1
Rv1484	1	NADH-DEPENDENT ENOYL-[ACYL-CARRIER-PROTEIN] REDUCTASE INHA (NADH-DEPENDENT ENOYL-ACP REDUCTASE)
Rv1489	10	CONSERVED PROTEIN
Rv1498A	10	CONSERVED PROTEIN
Rv1511	7	GDP-D-MANNOSE DEHYDRATASE GMDA (GDP-MANNOSE 4,6 DEHYDRATASE) (GMD)
Rv1527c	1	PROBABLE POLYKETIDE SYNTHASE PKS5
Rv1531	10	CONSERVED PROTEIN
Rv1536	2	ISOLEUCYL-tRNA SYNTHETASE IleS
Rv1538c	7	PROBABLE L-APARAGINASE AnsA
Rv1558	10	CONSERVED PROTEIN
Rv1564c	0	PROBABLE MALTOOLIGOSYLTREHALOSE SYNTHASE TREX
Rv1568	7	PROBABLE ADENOSYLMETHIONINE-8-AMINO-7-OXONONANOATE AMINOTRANSFERASE BIOA
Rv1571	10	CONSERVED PROTEIN
Rv1590	10	CONSERVED HYPOTHETICAL PROTEIN
Rv1594	7	PROBABLE QUINOLINATE SYNTHETASE NADA
Rv1596	7	PROBABLE NICOTINATE-NUCLEOTIDE PYROPHOSPHATASE NADC
Rv1599	7	PROBABLE HISTIDINOL DEHYDROGENASE HISD (HDH)
Rv1600	7	PROBABLE HISTIDINOL-PHOSPHATE AMINOTRANSFERASE HISC1
Rv1601	7	PROBABLE IMIDAZOLE GLYCEROL-PHOSPHATE DEHYDRATASE HISB
Rv1603	7	PROBABLE PHOSPHORIBOSYLFORMIMINO-5-AMINOIMIDAZOLE CARBOXAMIDE RIBOTIDE ISOMERASE HISA
Rv1606	7	PROBABLE PHOSPHORIBOSYL-AMP 1,6 CYCLOHYDROLASE HISI
Rv1609	7	ANTHRANILATE SYNTHASE COMPONENT I TRPE (GLUTAMINE AMIDOTRANSFERASE)
Rv1611	7	PROBABLE INDOLE-3-GLYCEROL PHOSPHATE SYNTHASE TRPC
Rv1612	7	TRYPTOPHAN SYNTHASE, BETA SUBUNIT TRPB
Rv1613	7	PROBABLE TRYPTOPHAN SYNTHASE, ALPHA SUBUNIT TRPA
Rv1617	7	PROBABLE PYRUVATE KINASE PYKA
Rv1626	9	PROBABLE TWO-COMPONENT SYSTEM TRANSCRIPTIONAL REGULATOR
Rv1627c	1	PROBABLE NONSPECIFIC LIPID-TRANSFER PROTEIN
Rv1628c	10	CONSERVED PROTEIN
Rv1629	2	PROBABLE DNA POLYMERASE I POLA
Rv1630	2	PROBABLE RIBOSOMAL PROTEIN S1 RPSA
Rv1636	0	IRON-REGULATED UNIVERSAL STRESS PROTEIN FAMILY PROTEIN TB15.3
Rv1637c	10	CONSERVED PROTEIN
Rv1638A	10	CONSERVED HYPOTHETICAL PROTEIN
Rv1641	2	PROBABLE INITIATION FACTOR IF-3 INFC
Rv1643	2	PROBABLE 50S RIBOSOMAL PROTEIN L20 RPLT
Rv1652	7	PROBABLE N-ACETYL-GAMMA-GLUTAMYL-PHOSHATE REDUCTASE ARGC
Rv1653	7	PROBABLE GLUTAMATE N-ACETYLTRANSFERASE ARGJ
Rv1654	7	PROBABLE ACETYLGLUTAMATE KINASE ARGB
Rv1655	7	PROBABLE ACETYLORNITHINE AMINOTRANSFERASE ARGD
Rv1656	7	PROBABLE ORNITHINE CARBAMOYLTRANSFERASE, ANABOLIC ARGF
Rv1658	7	PROBABLE ARGININOSUCCINATE SYNTHASE ARGG
Rv1659	7	PROBABLE ARGININOSUCCINATE LYASE ARGH
Rv1660	1	POSSIBLE CHALCONE SYNTHASE PKS10
Rv1665	1	POSSIBLE CHALCONE SYNTHASE PKS11
Rv1680	10	HYPOTHETICAL PROTEIN
Rv1699	7	PROBABLE CTP SYNTHASE PYRG
Rv1700	2	NUDIX HYDROLASE
Rv1703c	7	PROBABLE CATECHOL-O-METHYLTRANSFERASE
Rv1712	7	PROBABLE CYTIDYLATE KINASE CMK (CMP KINASE) (CYTIDINE MONOPHOSPHATE KINASE) (CK)
Rv1718	10	CONSERVED HYPOTHETICAL PROTEIN
Rv1730c	3	POSSIBLE PENICILLIN-BINDING PROTEIN
Rv1731	7	POSSIBLE SUCCINATE-SEMIALDEHYDE DEHYDROGENASE [NADP+] DEPENDENT (SSDH) GABD2
Rv1732c	10	CONSERVED PROTEIN
Rv1738	10	CONSERVED PROTEIN
Rv1765c	10	CONSERVED HYPOTHETICAL PROTEIN
Rv1767	10	CONSERVED PROTEIN
Rv1774	7	PROBABLE OXIDOREDUCTASE
Rv1782	3	ESX CONSERVED COMPONENT ECCB5. PROBABLE MEMBRANE PROTEIN.
Rv1794	10	CONSERVED PROTEIN
Rv1810	10	CONSERVED PROTEIN
Rv1817	7	POSSIBLE FLAVOPROTEIN
Rv1820	7	PROBABLE ACETOLACTATE SYNTHASE ILVG (ACETOHYDROXY-ACID SYNTHASE)(ALS)
Rv1827	10	CONSERVED PROTEIN WITH FHA DOMAIN, GARA
Rv1829	10	CONSERVED PROTEIN
Rv1832	7	PROBABLE GLYCINE DEHYDROGENASE GCVB (GLYCINE DECARBOXYLASE) (GLYCINE CLEAVAGE SYSTEM P-PROTEIN)
Rv1836c	10	CONSERVED PROTEIN
Rv1837c	7	PROBABLE MALATE SYNTHASE G GLCB
Rv1843c	7	PROBABLE INOSINE-5'-MONOPHOSPHATE DEHYDROGENASE GUAB1(IMP DEHYDROGENASE) (IMPDH) (IMPD)
Rv1847	10	CONSERVED PROTEIN
Rv1848	7	UREASE GAMMA SUBUNIT UREA (UREA AMIDOHYDROLASE)
Rv1849	7	UREASE BETA SUBUNIT UREB
Rv1850	7	UREASE ALPHA SUBUNIT UREC (UREA AMIDOHYDROLASE)
Rv1855c	7	POSSIBLE OXIDOREDUCTASE
Rv1856c	7	POSSIBLE OXIDOREDUCTASE
Rv1860	3	ALANINE AND PROLINE RICH SECRETED PROTEIN APA (FIBRONECTIN ATTACHMENT PROTEIN) (IMMUNOGENIC PROTEIN MPT32) (ANTIGEN MPT-32) (45-kDa GLYCOPROTEIN) (45/47 kDa ANTIGEN)
Rv1867	10	CONSERVED PROTEIN
Rv1869c	7	PROBABLE REDUCTASE
Rv1875	10	CONSERVED PROTEIN
Rv1876	7	PROBABLE BACTERIOFERRITIN BFRA
Rv1878	7	PROBABLE GLUTAMINE SYNTHETASE GLNA3 (GLUTAMINE SYNTHASE) (GS-I)
Rv1885c	7	POSSIBLE CHORISMATE MUTASE
Rv1886c	1	SECRETED ANTIGEN 85-B FBPB (85B) (ANTIGEN 85 COMPLEX B) (MYCOLYL TRANSFERASE 85B) (FIBRONECTIN-BINDING PROTEIN B) (EXTRACELLULAR ALPHA-ANTIGEN)
Rv1893	10	CONSERVED HYPOTHETICAL PROTEIN
Rv1899c	3	POSSIBLE LIPOPROTEIN LPPD
Rv1906c	10	CONSERVED PROTEIN
Rv1908c	0	CATALASE-PEROXIDASE-PEROXYNITRITASE T KATG
Rv1910c	3	PROBABLE EXPORTED PROTEIN
Rv1913	10	CONSERVED HYPOTHETICAL PROTEIN
Rv1919c	10	CONSERVED PROTEIN
Rv1925	1	PROBABLE ACYL-CoA LIGASE FADD31 (ACYL-CoA SYNTHETASE) (ACYL-CoA SYNTHASE)
Rv1926c	3	IMMUNOGENIC PROTEIN MPT63 (ANTIGEN MPT63/MPB63) (16 kDa IMMUNOPROTECTIVE EXTRACELLULAR PROTEIN)
Rv1932	0	PROBABLE THIOL PEROXIDASE TPX
Rv1942c	0	POSSIBLE TOXIN MAZF5
Rv1944c	10	CONSERVED PROTEIN
Rv1962c	0	POSSIBLE TOXIN VAPC35. CONTAINS PIN DOMAIN.
Rv1980c	3	IMMUNOGENIC PROTEIN MPT64 (ANTIGEN MPT64/MPB64)
Rv1984c	3	PROBABLE CUTINASE PRECURSOR CFP21
Rv1987	3	POSSIBLE CHITINASE
Rv1990c	9	PROBABLE TRANSCRIPTIONAL REGULATORY PROTEIN
Rv1991c	0	TOXIN MAZF6
Rv1993c	10	CONSERVED PROTEIN
Rv2006	0	PROBABLE TREHALOSE-6-PHOSPHATE PHOSPHATASE OTSB1 (TREHALOSE-PHOSPHATASE) (TPP)
Rv2007c	7	FERREDOXIN FDXA
Rv2019	10	CONSERVED PROTEIN
Rv2030c	10	CONSERVED PROTEIN
Rv2031c	0	HEAT SHOCK PROTEIN HSPX (ALPHA-CRYSTALLIN HOMOLOG) (14 kDa ANTIGEN) (HSP16.3)
Rv2032	10	CONSERVED PROTEIN ACG
Rv2035	10	CONSERVED HYPOTHETICAL PROTEIN
Rv2043c	7	PYRAZINAMIDASE/NICOTINAMIDASE PNCA (PZase)
Rv2046	3	PROBABLE LIPOPROTEIN LPPI
Rv2048c	1	POLYKETIDE SYNTHASE PKS12
Rv2050	10	CONSERVED PROTEIN
Rv2068c	7	CLASS A BETA-LACTAMASE BLAC
Rv2074	7	POSSIBLE PYRIDOXAMINE 5'-PHOSPHATE OXIDASE (PNP/PMP OXIDASE) (PYRIDOXINEPHOSPHATE OXIDASE) (PNPOX) (PYRIDOXINE 5'-PHOSPHATE OXIDASE)
Rv2080	3	LIPOPROTEIN LPPJ
Rv2091c	3	PROBABLE MEMBRANE PROTEIN
Rv2094c	3	SEC-INDEPENDENT PROTEIN TRANSLOCASE MEMBRANE-BOUND PROTEIN TATA
Rv2103c	0	POSSIBLE TOXIN VAPC37. CONTAINS PIN DOMAIN.
Rv2109c	7	PROTEASOME ALPHA SUBUNIT PRCA; ASSEMBLES WITH BETA SUBUNIT PRCB.
Rv2110c	7	PROTEASOME BETA SUBUNIT PRCB; ASSEMBLES WITH ALPHA SUBUNIT PRCA.
Rv2111c	7	PROKARYOTIC UBIQUITIN-LIKE PROTEIN PUP
Rv2114	10	CONSERVED PROTEIN
Rv2118c	7	RNA METHYLTRANSFERASE
Rv2121c	7	ATP PHOSPHORIBOSYLTRANSFERASE HISG
Rv2124c	7	5-METHYLTETRAHYDROFOLATE--HOMOCYSTEIN METHYLTRANSFERASE METH (METHIONINE SYNTHASE, VITAMIN-B12 DEPENDENT ISOZYME) (MS)
Rv2130c	7	CYSTEINE:1D-MYO-INOSITYL 2-AMINO-2-DEOXY--D-GLUCOPYRANOSIDE LIGASE MSHC
Rv2134c	10	CONSERVED PROTEIN
Rv2135c	10	CONSERVED PROTEIN
Rv2140c	10	CONSERVED PROTEIN TB18.6
Rv2141c	10	CONSERVED PROTEIN
Rv2142c	0	POSSIBLE TOXIN PARE2
Rv2145c	3	DIVIVA FAMILY PROTEIN WAG31
Rv2149c	10	CONSERVED PROTEIN YFIH
Rv2150c	3	CELL DIVISION PROTEIN FTSZ
Rv2166c	10	CONSERVED PROTEIN
Rv2171	3	PROBABLE CONSERVED LIPOPROTEIN LPPM
Rv2172c	10	CONSERVED PROTEIN
Rv2175c	9	CONSERVED REGULATORY PROTEIN
Rv2178c	7	PROBABLE 3-DEOXY-D-ARABINO-HEPTULOSONATE 7-PHOSPHATE SYNTHASE AROG (DAHP SYNTHETASE, PHENYLALANINE-REPRESSIBLE)
Rv2185c	10	CONSERVED PROTEIN TB16.3
Rv2187	1	PROBABLE LONG-CHAIN-FATTY-ACID-CoA LIGASE FADD15 (FATTY-ACID-CoA SYNTHETASE) (FATTY-ACID-CoA SYNTHASE)
Rv2194	7	PROBABLE UBIQUINOL-CYTOCHROME C REDUCTASE QCRC (CYTOCHROME C SUBUNIT)
Rv2202c	7	ADENOSINE KINASE
Rv2204c	10	CONSERVED PROTEIN
Rv2210c	7	PROBABLE BRANCHED-CHAIN AMINO ACID TRANSAMINASE ILVE
Rv2211c	7	PROBABLE AMINOMETHYLTRANSFERASE GCVT (GLYCINE CLEAVAGE SYSTEM T PROTEIN)
Rv2212	7	ADENYLYL CYCLASE (ATP PYROPHOSPHATE-LYASE) (ADENYLATE CYCLASE)
Rv2215	7	DLAT, DIHYDROLIPOAMIDE ACYLTRANSFERASE, E2 COMPONENT OF PYRUVATE DEHYDROGENASE
Rv2220	7	GLUTAMINE SYNTHETASE GLNA1 (GLUTAMINE SYNTHASE) (GS-I)
Rv2222c	7	PROBABLE GLUTAMINE SYNTHETASE GLNA2 (GLUTAMINE SYNTHASE) (GS-II)
Rv2224c	3	PROBABLE CARBOXYLESTERASE CAEA
Rv2226	10	CONSERVED PROTEIN
Rv2229c	10	CONSERVED PROTEIN
Rv2230c	10	CONSERVED PROTEIN
Rv2238c	0	PROBABLE PEROXIREDOXIN AHPE
Rv2240c	10	UNKNOWN PROTEIN
Rv2241	7	PYRUVATE DEHYDROGENASE E1 COMPONENT ACEE (PYRUVATE DECARBOXYLASE) (PYRUVATE DEHYDROGENASE) (PYRUVIC DEHYDROGENASE)
Rv2243	1	MALONYL CoA-ACYL CARRIER PROTEIN TRANSACYLASE FABD (MALONYL CoA:ACPM ACYLTRANSFERASE) (MCT)
Rv2244	1	MEROMYCOLATE EXTENSION ACYL CARRIER PROTEIN ACPM
Rv2245	1	3-OXOACYL-[ACYL-CARRIER PROTEIN] SYNTHASE 1 KASA (BETA-KETOACYL-ACP SYNTHASE) (KAS I)
Rv2246	1	3-OXOACYL-[ACYL-CARRIER PROTEIN] SYNTHASE 2 KASB (BETA-KETOACYL-ACP SYNTHASE) (KAS I)
Rv2251	7	POSSIBLE FLAVOPROTEIN
Rv2257c	10	CONSERVED PROTEIN
Rv2258c	9	POSSIBLE TRANSCRIPTIONAL REGULATORY PROTEIN
Rv2259	7	S-NITROSOMYCOTHIOL REDUCTASE MSCR
Rv2260	10	CONSERVED HYPOTHETICAL PROTEIN
Rv2280	7	PROBABLE DEHYDROGENASE
Rv2290	3	PROBABLE CONSERVED LIPOPROTEIN LPPO
Rv2291	7	PROBABLE THIOSULFATE SULFURTRANSFERASE SSEB
Rv2299c	0	PROBABLE CHAPERONE PROTEIN HTPG (HEAT SHOCK PROTEIN) (HSP90 FAMILY PROTEIN) (HIGH TEMPERATURE PROTEIN G)
Rv2301	3	PROBABLE CUTINASE CUT2
Rv2302	10	CONSERVED PROTEIN
Rv2314c	10	CONSERVED PROTEIN
Rv2315c	10	CONSERVED PROTEIN
Rv2330c	3	PROBABLE LIPOPROTEIN LPPP
Rv2334	7	PROBABLE CYSTEINE SYNTHASE A CYSK1 (O-ACETYLSERINE SULFHYDRYLASE A) (O-ACETYLSERINE (THIOL)-LYASE A) (CSASE A)
Rv2345	3	POSSIBLE CONSERVED TRANSMEMBRANE PROTEIN
Rv2346c	3	PUTATIVE ESAT-6 LIKE PROTEIN ESXO (ESAT-6 LIKE PROTEIN 6)
Rv2359	9	PROBABLE ZINC UPTAKE REGULATION PROTEIN ZUR
Rv2360c	10	UNKNOWN PROTEIN
Rv2361c	3	LONG (C50) CHAIN Z-ISOPRENYL DIPHOSPHATE SYNTHASE (Z-DECAPRENYL DIPHOSPHATE SYNTHASE)
Rv2376c	3	LOW MOLECULAR WEIGHT ANTIGEN CFP2 (LOW MOLECULAR WEIGHT PROTEIN ANTIGEN 2) (CFP-2)
Rv2377c	1	PUTATIVE CONSERVED PROTEIN MBTH
Rv2383c	1	PHENYLOXAZOLINE SYNTHASE MBTB (PHENYLOXAZOLINE SYNTHETASE)
Rv2391	7	FERREDOXIN-DEPENDENT SULFITE REDUCTASE SIRA
Rv2400c	3	PROBABLE SULFATE-BINDING LIPOPROTEIN SUBI
Rv2402	10	CONSERVED PROTEIN
Rv2412	2	PROBABLE 30S RIBOSOMAL PROTEIN S20 RPST
Rv2416c	0	ENHANCED INTRACELLULAR SURVIVAL PROTEIN EIS, GCN5-RELATED N-ACETYLTRANSFERASE
Rv2419c	7	PROBABLE PHOSPHOGLYCERATE MUTASE (PHOSPHOGLYCEROMUTASE)
Rv2420c	10	CONSERVED HYPOTHETICAL PROTEIN
Rv2427c	7	PROBABLE GAMMA-GLUTAMYL PHOSPHATE REDUCTASE PROTEIN PROA (GPR) (GLUTAMATE-5-SEMIALDEHYDE DEHYDROGENASE) (GLUTAMYL-GAMMA-SEMIALDEHYDE DEHYDROGENASE)
Rv2428	0	ALKYL HYDROPEROXIDE REDUCTASE C PROTEIN AHPC (ALKYL HYDROPEROXIDASE C)
Rv2429	0	ALKYL HYDROPEROXIDE REDUCTASE D PROTEIN AHPD (ALKYL HYDROPEROXIDASE D)
Rv2441c	2	PROBABLE 50S RIBOSOMAL PROTEIN L27 RPMA
Rv2442c	2	PROBABLE 50S RIBOSOMAL PROTEIN L21 RPLU
Rv2444c	2	POSSIBLE RIBONUCLEASE E RNE
Rv2445c	7	PROBABLE NUCLEOSIDE DIPHOSPHATE KINASE NDKA (NDK) (NDP KINASE) (NUCLEOSIDE-2-P KINASE)
Rv2448c	2	PROBABLE VALYL-tRNA SYNTHASE PROTEIN VALS (VALYL-tRNA SYNTHETASE) (VALINE--tRNA LIGASE) (VALINE TRANSLASE)
Rv2449c	10	CONSERVED PROTEIN
Rv2454c	7	PROBABLE OXIDOREDUCTASE (BETA SUBUNIT)
Rv2460c	7	PROBABLE ATP-DEPENDENT CLP PROTEASE PROTEOLYTIC SUBUNIT 2 CLPP2 (ENDOPEPTIDASE CLP 2)
Rv2461c	7	PROBABLE ATP-DEPENDENT CLP PROTEASE PROTEOLYTIC SUBUNIT 1 CLPP1 (ENDOPEPTIDASE CLP)
Rv2462c	3	PROBABLE TRIGGER FACTOR (TF) PROTEIN TIG
Rv2465c	7	RIBOSE-5-PHOSPHATE ISOMERASE
Rv2466c	10	CONSERVED PROTEIN
Rv2467	7	PROBABLE AMINOPEPTIDASE N PEPN (LYSYL AMINOPEPTIDASE) (LYS-AP) (ALANINE AMINOPEPTIDASE)
Rv2470	7	POSSIBLE GLOBIN (OXYGEN-BINDING PROTEIN) GLBO
Rv2475c	10	CONSERVED PROTEIN
Rv2476c	7	PROBABLE NAD-DEPENDENT GLUTAMATE DEHYDROGENASE GDH (NAD-GDH) (NAD-DEPENDENT GLUTAMIC DEHYDROGENASE)
Rv2477c	3	PROBABLE MACROLIDE-TRANSPORT ATP-BINDING PROTEIN ABC TRANSPORTER
Rv2495c	7	PROBABLE BRANCHED-CHAIN KETO ACID DEHYDROGENASE E2 COMPONENT BKDC
Rv2496c	7	PROBABLE BRANCHED-CHAIN KETO ACID DEHYDROGENASE E1 COMPONENT, BETA SUBUNIT BKDB
Rv2497c	7	PROBABLE BRANCHED-CHAIN KETO ACID DEHYDROGENASE E1 COMPONENT, ALPHA SUBUNIT BKDA
Rv2498c	7	PROBABLE CITRATE (PRO-3S)-LYASE (BETA SUBUNIT) CITE (CITRASE) (CITRATASE) (CITRITASE) (CITRIDESMOLASE) (CITRASE ALDOLASE)
Rv2499c	7	POSSIBLE OXIDASE REGULATORY-RELATED PROTEIN
Rv2503c	1	PROBABLE SUCCINYL-CoA:3-KETOACID-COENZYME A TRANSFERASE (BETA SUBUNIT) SCOB (3-OXO-ACID:CoA TRANSFERASE) (OXCT B) (SUCCINYL CoA:3-OXOACID CoA-TRANSFERASE)
Rv2504c	1	PROBABLE SUCCINYL-CoA:3-KETOACID-COENZYME A TRANSFERASE (ALPHA SUBUNIT) SCOA (3-OXO ACID:CoA TRANSFERASE) (OXCT A) (SUCCINYL-CoA:3-OXOACID-COENZYME A TRANSFERASE)
Rv2511	7	OLIGORIBONUCLEASE ORN
Rv2520c	3	POSSIBLE CONSERVED MEMBRANE PROTEIN
Rv2521	0	PROBABLE BACTERIOFERRITIN COMIGRATORY PROTEIN BCP
Rv2522c	10	CONSERVED HYPOTHETICAL PROTEIN
Rv2523c	1	HOLO-[ACYL-CARRIER PROTEIN] SYNTHASE ACPS (HOLO-ACP SYNTHASE) (CoA:APO-[ACP]PANTETHEINEPHOSPHOTRANSFERASE) (CoA:APO-[ACYL-CARRIER PROTEIN]PANTETHEINEPHOSPHOTRANSFERASE)
Rv2524c	1	PROBABLE FATTY ACID SYNTHASE FAS (FATTY ACID SYNTHETASE)
Rv2533c	2	N UTILIZATION SUBSTANCE PROTEIN NUSB (NUSB PROTEIN)
Rv2534c	2	PROBABLE ELONGATION FACTOR P EFP
Rv2535c	7	PROBABLE CYTOPLASMIC PEPTIDASE PEPQ
Rv2537c	7	3-DEHYDROQUINATE DEHYDRATASE AROD (AROQ) (3-DEHYDROQUINASE) (TYPE II DHQASE)
Rv2540c	7	PROBABLE CHORISMATE SYNTHASE AROF (5-ENOLPYRUVYLSHIKIMATE-3-PHOSPHATE PHOSPHOLYASE)
Rv2555c	2	PROBABLE ALANYL-TRNA SYNTHETASE ALAS (ALANINE--TRNA LIGASE) (ALANINE TRANSLASE) (ALARS)
Rv2556c	10	CONSERVED HYPOTHETICAL PROTEIN
Rv2557	10	CONSERVED PROTEIN
Rv2558	10	CONSERVED PROTEIN
Rv2568c	10	CONSERVED HYPOTHETICAL PROTEIN
Rv2572c	2	PROBABLE ASPARTYL-TRNA SYNTHETASE ASPS (ASPARTATE--TRNA LIGASE) (ASPRS) (ASPARTIC ACID TRANSLASE)
Rv2575	3	POSSIBLE CONSERVED MEMBRANE GLYCINE RICH PROTEIN
Rv2579	7	POSSIBLE HALOALKANE DEHALOGENASE DHAA (1-CHLOROHEXANE HALIDOHYDROLASE)
Rv2582	2	PROBABLE PEPTIDYL-PROLYL CIS-TRANS ISOMERASE B PPIB (CYCLOPHILIN) (PPIASE) (ROTAMASE) (PEPTIDYLPROLYL ISOMERASE)
Rv2589	7	4-AMINOBUTYRATE AMINOTRANSFERASE GABT (GAMMA-AMINO-N-BUTYRATE TRANSAMINASE) (GABA TRANSAMINASE) (GLUTAMATE:SUCCINIC SEMIALDEHYDE TRANSAMINASE) (GABA AMINOTRANSFERASE) (GABA-AT)
Rv2590	1	PROBABLE FATTY-ACID-CoA LIGASE FADD9 (FATTY-ACID-CoA SYNTHETASE) (FATTY-ACID-CoA SYNTHASE)
Rv2603c	10	HIGHLY CONSERVED PROTEIN
Rv2605c	1	PROBABLE ACYL-CoA THIOESTERASE II TESB2 (TEII)
Rv2606c	7	POSSIBLE PYRIDOXINE BIOSYNTHESIS PROTEIN SNZP
Rv2607	7	PROBABLE PYRIDOXAMINE 5'-PHOSPHATE OXIDASE PDXH (PNP/PMP OXIDASE) (PYRIDOXINEPHOSPHATE OXIDASE) (PNPOX) (PYRIDOXINE 5'-PHOSPHATE OXIDASE)
Rv2614c	2	PROBABLE THREONYL-tRNA SYNTHETASE THRS (THREONINE-tRNA SYNTHETASE)(ThrRS) (THREONINE-tRNA LIGASE)
Rv2619c	10	CONSERVED PROTEIN
Rv2623	0	UNIVERSAL STRESS PROTEIN FAMILY PROTEIN TB31.7
Rv2626c	10	HYPOXIC RESPONSE PROTEIN 1 HRP1
Rv2632c	10	CONSERVED PROTEIN
Rv2658c	5	POSSIBLE PROPHAGE PROTEIN
Rv2672	7	POSSIBLE SECRETED PROTEASE
Rv2674	7	PROBABLE PEPTIDE METHIONINE SULFOXIDE REDUCTASE MSRB (PROTEIN-METHIONINE-R-OXIDE REDUCTASE) (PEPTIDE MET(O) REDUCTASE)
Rv2676c	10	CONSERVED PROTEIN
Rv2677c	7	PROBABLE PROTOPORPHYRINOGEN OXIDASE HEMY (PROTOPORPHYRINOGEN-IX OXIDASE) (PROTOPORPHYRINOGENASE) (PPO)
Rv2679	1	PROBABLE ENOYL-CoA HYDRATASE ECHA15 (ENOYL HYDRASE) (UNSATURATED ACYL-CoA HYDRATASE) (CROTONASE)
Rv2680	10	CONSERVED PROTEIN
Rv2691	3	TRK SYSTEM POTASSIUM UPTAKE PROTEIN CEOB
Rv2692	3	TRK SYSTEM POTASSIUM UPTAKE PROTEIN CEOC
Rv2694c	10	CONSERVED PROTEIN
Rv2696c	10	CONSERVED ALANINE AND GLYCINE AND VALINE RICH PROTEIN
Rv2697c	7	PROBABLE DEOXYURIDINE 5'-TRIPHOSPHATE NUCLEOTIDOHYDROLASE DUT (DUTPASE) (DUTP PYROPHOSPHATASE) (DEOXYURIDINE 5'-TRIPHOSPHATASE) (DUTP DIPHOSPHATASE) (DEOXYURIDINE-TRIPHOSPHATASE)
Rv2699c	10	CONSERVED HYPOTHETICAL PROTEIN
Rv2703	2	RNA POLYMERASE SIGMA FACTOR SIGA (SIGMA-A)
Rv2704	10	CONSERVED PROTEIN
Rv2711	9	IRON-DEPENDENT REPRESSOR AND ACTIVATOR IDER
Rv2714	10	CONSERVED ALANINE AND LEUCINE RICH PROTEIN
Rv2716	10	CONSERVED PROTEIN
Rv2720	9	REPRESSOR LEXA
Rv2726c	7	PROBABLE DIAMINOPIMELATE EPIMERASE DAPF (DAP EPIMERASE)
Rv2740	0	EPOXIDE HYDROLASE
Rv2744c	10	CONSERVED 35 KDA ALANINE RICH PROTEIN
Rv2749	10	CONSERVED PROTEIN
Rv2752c	10	CONSERVED HYPOTHETICAL PROTEIN
Rv2753c	7	PROBABLE DIHYDRODIPICOLINATE SYNTHASE DAPA (DHDPS) (DIHYDRODIPICOLINATE SYNTHETASE)
Rv2754c	7	PROBABLE THYMIDYLATE SYNTHASE THYX (TS) (TSase)
Rv2765	7	PROBABLE ALANINE RICH HYDROLASE
Rv2766c	7	PROBABLE SHORT-CHAIN TYPE DEHYDROGENASE/REDUCTASE
Rv2773c	7	DIHYDRODIPICOLINATE REDUCTASE DAPB (DHPR)
Rv2780	7	SECRETED L-ALANINE DEHYDROGENASE ALD (40 KDA ANTIGEN) (TB43)
Rv2783c	2	BIFUNCTIONAL PROTEIN POLYRIBONUCLEOTIDE NUCLEOTIDYLTRANSFERASE GPSI: GUANOSINE PENTAPHOSPHATE SYNTHETASE + POLYRIBONUCLEOTIDE NUCLEOTIDYLTRANSFERASE (POLYNUCLEOTIDE PHOSPHORYLASE) (PNPASE)
Rv2784c	3	PROBABLE LIPOPROTEIN LPPU
Rv2785c	2	PROBABLE 30S RIBOSOMAL PROTEIN S15 RPSO
Rv2788	9	PROBABLE TRANSCRIPTIONAL REPRESSOR SIRR
Rv2789c	1	PROBABLE ACYL-CoA DEHYDROGENASE FADE21
Rv2790c	3	PROBABLE LIPID-TRANSFER PROTEIN LTP1
Rv2799	3	PROBABLE MEMBRANE PROTEIN
Rv2801c	0	TOXIN MAZF9
Rv2831	1	PROBABLE ENOYL-CoA HYDRATASE ECHA16 (ENOYL HYDRASE) (UNSATURATED ACYL-CoA HYDRATASE) (CROTONASE)
Rv2837c	10	CONSERVED PROTEIN
Rv2839c	2	PROBABLE TRANSLATION INITIATION FACTOR IF-2 INFB
Rv2842c	10	CONSERVED PROTEIN
Rv2844	10	CONSERVED ALANINE RICH PROTEIN
Rv2845c	2	PROBABLE PROLYL-TRNA SYNTHETASE PROS (PROLINE--TRNA LIGASE) (PRORS) (GLOBAL RNA SYNTHESIS FACTOR) (PROLINE TRANSLASE)
Rv2857c	7	PROBABLE SHORT-CHAIN TYPE DEHYDROGENASE/REDUCTASE
Rv2858c	7	PROBABLE ALDEHYDE DEHYDROGENASE ALDC
Rv2859c	7	POSSIBLE AMIDOTRANSFERASE
Rv2860c	7	PROBABLE GLUTAMINE SYNTHETASE GLNA4 (GLUTAMINE SYNTHASE) (GS-II)
Rv2861c	7	PROBABLE METHIONINE AMINOPEPTIDASE MAPB (MAP) (PEPTIDASE M)
Rv2873	3	CELL SURFACE LIPOPROTEIN MPT83 (LIPOPROTEIN P23)
Rv2875	3	MAJOR SECRETED IMMUNOGENIC PROTEIN MPT70
Rv2878c	3	SOLUBLE SECRETED ANTIGEN MPT53 PRECURSOR
Rv2882c	2	RIBOSOME RECYCLING FACTOR FRR (RIBOSOME RELEASING FACTOR) (RRF)
Rv2883c	7	PROBABLE URIDYLATE KINASE PYRH (UK) (URIDINE MONOPHOSPHATE KINASE) (UMP KINASE)
Rv2889c	2	PROBABLE ELONGATION FACTOR TSF (EF-TS)
Rv2890c	2	PROBABLE 30S RIBOSOMAL PROTEIN S2 RPSB
Rv2895c	7	POSSIBLE MYCOBACTIN UTILIZATION PROTEIN VIUB
Rv2901c	10	CONSERVED PROTEIN
Rv2904c	2	PROBABLE 50S RIBOSOMAL PROTEIN L19 RPLS
Rv2908c	10	CONSERVED HYPOTHETICAL PROTEIN
Rv2909c	2	PROBABLE 30S RIBOSOMAL PROTEIN S16 RPSP
Rv2910c	10	CONSERVED HYPOTHETICAL PROTEIN
Rv2919c	9	PROBABLE NITROGEN REGULATORY PROTEIN P-II GLNB
Rv2922A	7	PROBABLE ACYLPHOSPHATASE ACYP (ACYLPHOSPHATE PHOSPHOHYDROLASE)
Rv2923c	10	CONSERVED PROTEIN
Rv2927c	10	CONSERVED HYPOTHETICAL PROTEIN
Rv2928	1	PROBABLE THIOESTERASE TESA
Rv2931	1	PHENOLPTHIOCEROL SYNTHESIS TYPE-I POLYKETIDE SYNTHASE PPSA
Rv2933	1	PHENOLPTHIOCEROL SYNTHESIS TYPE-I POLYKETIDE SYNTHASE PPSC
Rv2934	1	PHENOLPTHIOCEROL SYNTHESIS TYPE-I POLYKETIDE SYNTHASE PPSD
Rv2935	1	PHENOLPTHIOCEROL SYNTHESIS TYPE-I POLYKETIDE SYNTHASE PPSE
Rv2940c	1	PROBABLE MULTIFUNCTIONAL MYCOCEROSIC ACID SYNTHASE MEMBRANE-ASSOCIATED MAS
Rv2941	1	FATTY-ACID-AMP LIGASE FADD28 (FATTY-ACID-AMP SYNTHETASE) (FATTY-ACID-AMP SYNTHASE)
Rv2945c	3	PROBABLE CONSERVED LIPOPROTEIN LPPX
Rv2965c	3	PROBABLE PHOSPHOPANTETHEINE ADENYLYLTRANSFERASE KDTB (PANTETHEINE- PHOSPHATE ADENYLYLTRANSFERASE) (PPAT) (DEPHOSPHO-CoA PYROPHOSPHORYLASE)
Rv2967c	7	PROBABLE PYRUVATE CARBOXYLASE PCA (PYRUVIC CARBOXYLASE)
Rv2969c	3	POSSIBLE CONSERVED MEMBRANE OR SECRETED PROTEIN
Rv2971	7	PROBABLE OXIDOREDUCTASE
Rv2976c	2	PROBABLE URACIL-DNA GLYCOSYLASE UNG (UDG)
Rv2985	2	POSSIBLE HYDROLASE MUTT1
Rv2986c	2	PROBABLE DNA-BINDING PROTEIN HU HOMOLOG HUPB (HISTONE-LIKE PROTEIN) (HLP) (21-KDA LAMININ-2-BINDING PROTEIN)
Rv2987c	7	PROBABLE 3-ISOPROPYLMALATE DEHYDRATASE (SMALL SUBUNIT) LEUD (ISOPROPYLMALATE ISOMERASE) (ALPHA-IPM ISOMERASE) (IPMI)
Rv2988c	7	PROBABLE 3-ISOPROPYLMALATE DEHYDRATASE (LARGE SUBUNIT) LEUC (ISOPROPYLMALATE ISOMERASE) (ALPHA-IPM ISOMERASE) (IPMI)
Rv2989	9	PROBABLE TRANSCRIPTIONAL REGULATORY PROTEIN
Rv2992c	2	GLUTAMYL-TRNA SYNTHETASE GLTS (GLUTAMATE--TRNA LIGASE) (GLUTAMYL-TRNA SYNTHASE) (GLURS)
Rv2993c	7	POSSIBLE 2-HYDROXYHEPTA-2,4-DIENE-1,7-DIOATE ISOMERASE (HHDD ISOMERASE)
Rv2995c	7	PROBABLE 3-ISOPROPYLMALATE DEHYDROGENASE LEUB (BETA-IPM DEHYDROGENASE) (IMDH) (3-IPM-DH)
Rv2996c	7	PROBABLE D-3-PHOSPHOGLYCERATE DEHYDROGENASE SERA1 (PGDH)
Rv3001c	7	PROBABLE KETOL-ACID REDUCTOISOMERASE ILVC (ACETOHYDROXY-ACID ISOMEROREDUCTASE) (ALPHA-KETO-BETA-HYDROXYLACIL REDUCTOISOMERASE)
Rv3006	3	PROBABLE CONSERVED LIPOPROTEIN LPPZ
Rv3010c	7	PROBABLE 6-PHOSPHOFRUCTOKINASE PFKA (PHOSPHOHEXOKINASE) (PHOSPHOFRUCTOKINASE)
Rv3012c	2	PROBABLE GLUTAMYL-TRNA(GLN) AMIDOTRANSFERASE (SUBUNIT C) GATC (Glu-ADT SUBUNIT C)
Rv3014c	2	PROBABLE DNA LIGASE [NAD DEPENDENT] LIGA (POLYDEOXYRIBONUCLEOTIDE SYNTHASE [NAD+])
Rv3028c	7	PROBABLE ELECTRON TRANSFER FLAVOPROTEIN (ALPHA-SUBUNIT) FIXB (ALPHA-ETF) (ELECTRON TRANSFER FLAVOPROTEIN LARGE SUBUNIT) (ETFLS)
Rv3029c	7	PROBABLE ELECTRON TRANSFER FLAVOPROTEIN (BETA-SUBUNIT) FIXA (BETA-ETF) (ELECTRON TRANSFER FLAVOPROTEIN SMALL SUBUNIT) (ETFSS)
Rv3033	10	UNKNOWN PROTEIN
Rv3036c	3	PROBABLE CONSERVED SECRETED PROTEIN TB22.2
Rv3039c	1	PROBABLE ENOYL-CoA HYDRATASE ECHA17 (CROTONASE) (UNSATURED ACYL-CoA HYDRATASE) (ENOYL HYDRASE)
Rv3040c	10	CONSERVED PROTEIN
Rv3042c	7	PROBABLE PHOSPHOSERINE PHOSPHATASE SERB2 (PSP) (O-PHOSPHOSERINE PHOSPHOHYDROLASE) (PSPASE)
Rv3044	3	PROBABLE FEIII-DICITRATE-BINDING PERIPLASMIC LIPOPROTEIN FECB
Rv3045	7	PROBABLE NADP-DEPENDENT ALCOHOL DEHYDROGENASE ADHC
Rv3046c	10	CONSERVED PROTEIN
Rv3048c	2	RIBONUCLEOSIDE-DIPHOSPHATE REDUCTASE (BETA CHAIN) NRDF2 (RIBONUCLEOTIDE REDUCTASE SMALL SUBUNIT) (R2F PROTEIN)
Rv3051c	2	RIBONUCLEOSIDE-DIPHOSPHATE REDUCTASE (ALPHA CHAIN) NRDE (RIBONUCLEOTIDE REDUCTASE SMALL SUBUNIT) (R1F PROTEIN)
Rv3061c	1	PROBABLE ACYL-CoA DEHYDROGENASE FADE22
Rv3068c	7	PROBABLE PHOSPHOGLUCOMUTASE PGMA (GLUCOSE PHOSPHOMUTASE) (PGM)
Rv3075c	10	CONSERVED PROTEIN
Rv3079c	10	CONSERVED PROTEIN
Rv3082c	0	VIRULENCE-REGULATING TRANSCRIPTIONAL REGULATOR VIRS (ARAC/XYLS FAMILY)
Rv3099c	10	CONSERVED PROTEIN
Rv3105c	2	PROBABLE PEPTIDE CHAIN RELEASE FACTOR 2 PRFB (RF-2)
Rv3127	10	CONSERVED PROTEIN
Rv3133c	9	TWO COMPONENT TRANSCRIPTIONAL REGULATORY PROTEIN DEVR (PROBABLY LUXR/UHPA-FAMILY)
Rv3142c	10	HYPOTHETICAL PROTEIN
Rv3143	9	PROBABLE RESPONSE REGULATOR
Rv3147	7	PROBABLE NADH DEHYDROGENASE I (CHAIN C) NUOC (NADH-UBIQUINONE OXIDOREDUCTASE CHAIN C)
Rv3149	7	PROBABLE NADH DEHYDROGENASE I (CHAIN E) NUOE (NADH-UBIQUINONE OXIDOREDUCTASE CHAIN E)
Rv3150	7	PROBABLE NADH DEHYDROGENASE I (CHAIN F) NUOF (NADH-UBIQUINONE OXIDOREDUCTASE CHAIN F)
Rv3151	7	PROBABLE NADH DEHYDROGENASE I (CHAIN G) NUOG (NADH-UBIQUINONE OXIDOREDUCTASE CHAIN G)
Rv3161c	7	POSSIBLE DIOXYGENASE
Rv3169	10	CONSERVED PROTEIN
Rv3188	10	CONSERVED HYPOTHETICAL PROTEIN
Rv3196A	10	UNKNOWN PROTEIN
Rv3198A	7	POSSIBLE GLUTAREDOXIN PROTEIN
Rv3205c	10	CONSERVED PROTEIN
Rv3207c	10	CONSERVED PROTEIN
Rv3208A	10	CONSERVED PROTEIN TB9.4
Rv3212	10	CONSERVED ALANINE VALINE RICH PROTEIN
Rv3214	7	POSSIBLE PHOSPHOGLYCERATE MUTASE GPM2 (PHOSPHOGLYCEROMUTASE) (PGAM) (BPG-DEPENDENT PGAM)
Rv3224	7	POSSIBLE IRON-REGULATED SHORT-CHAIN DEHYDROGENASE/REDUCTASE
Rv3244c	3	PROBABLE CONSERVED LIPOPROTEIN LPQB
Rv3246c	9	TWO COMPONENT SENSORY TRANSDUCTION TRANSCRIPTIONAL REGULATORY PROTEIN MTRA
Rv3248c	7	PROBABLE ADENOSYLHOMOCYSTEINASE SAHH (S-ADENOSYL-L-HOMOCYSTEINE HYDROLASE) (ADOHCYASE)
Rv3255c	7	PROBABLE MANNOSE-6-PHOSPHATE ISOMERASE MANA (PHOSPHOMANNOSE ISOMERASE) (PHOSPHOMANNOISOMERASE) (PMI) (PHOSPHOHEXOISOMERASE) (PHOSPHOHEXOMUTASE)
Rv3257c	7	PROBABLE PHOSPHOMANNOMUTASE PMMA (PMM) (PHOSPHOMANNOSE MUTASE)
Rv3259	10	CONSERVED HYPOTHETICAL PROTEIN
Rv3260c	9	PROBABLE TRANSCRIPTIONAL REGULATORY PROTEIN WHIB-LIKE WHIB2
Rv3264c	3	D-ALPHA-D-MANNOSE-1-PHOSPHATE GUANYLYLTRANSFERASE MANB (D-ALPHA-D-HEPTOSE-1-PHOSPHATE GUANYLYLTRANSFERASE)
Rv3267	10	CONSERVED PROTEIN (CPSA-RELATED PROTEIN)
Rv3268	10	CONSERVED HYPOTHETICAL PROTEIN
Rv3269	10	CONSERVED PROTEIN
Rv3270	3	PROBABLE METAL CATION-TRANSPORTING P-TYPE ATPase C CTPC
Rv3274c	1	PROBABLE ACYL-CoA DEHYDROGENASE FADE25
Rv3276c	7	PROBABLE PHOSPHORIBOSYLAMINOIMIDAZOLE CARBOXYLASE ATPase SUBUNIT PURK (AIR CARBOXYLASE) (AIRC)
Rv3279c	7	POSSIBLE BIFUNCTIONAL PROTEIN BIRA: BIOTIN OPERON REPRESSOR + BIOTIN--[ACETYL-CoA-CARBOXYLASE] SYNTHETASE (BIOTIN--PROTEIN LIGASE)
Rv3280	1	PROBABLE PROPIONYL-CoA CARBOXYLASE BETA CHAIN 5 ACCD5 (PCCASE) (PROPANOYL-CoA:CARBON DIOXIDE LIGASE)
Rv3283	7	PROBABLE THIOSULFATE SULFURTRANSFERASE SSEA (RHODANESE) (THIOSULFATE CYANIDE TRANSSULFURASE) (THIOSULFATE THIOTRANSFERASE)
Rv3284	10	CONSERVED HYPOTHETICAL PROTEIN
Rv3285	1	PROBABLE BIFUNCTIONAL PROTEIN ACETYL-/PROPIONYL-COENZYME A CARBOXYLASE (ALPHA CHAIN) ACCA3: BIOTIN CARBOXYLASE + BIOTIN CARBOXYL CARRIER PROTEIN (BCCP)
Rv3290c	7	PROBABLE L-LYSINE-EPSILON AMINOTRANSFERASE LAT (L-LYSINE AMINOTRANSFERASE) (LYSINE 6-AMINOTRANSFERASE)
Rv3299c	7	PROBABLE ARYLSULFATASE ATSB (ARYL-SULFATE SULPHOHYDROLASE) (SULFATASE)
Rv3304	10	CONSERVED PROTEIN
Rv3306c	7	PROBABLE AMIDOHYDROLASE AMIB1 (AMINOHYDROLASE)
Rv3310	3	ACID PHOSPHATASE (ACID PHOSPHOMONOESTERASE) (PHOSPHOMONOESTERASE) (GLYCEROPHOSPHATASE)
Rv3311	10	CONSERVED PROTEIN
Rv3313c	7	PROBABLE ADENOSINE DEAMINASE ADD (ADENOSINE AMINOHYDROLASE)
Rv3315c	7	PROBABLE CYTIDINE DEAMINASE CDD (CYTIDINE AMINOHYDROLASE) (CYTIDINE NUCLEOSIDE DEAMINASE)
Rv3318	7	PROBABLE SUCCINATE DEHYDROGENASE (FLAVOPROTEIN SUBUNIT) SDHA (SUCCINIC DEHYDROGENASE) (FUMARATE REDUCTASE) (FUMARATE DEHYDROGENASE) (FUMARIC HYDROGENASE)
Rv3339c	7	PROBABLE ISOCITRATE DEHYDROGENASE [NADP] ICD1 (OXALOSUCCINATE DECARBOXYLASE) (IDH) (NADP+-SPECIFIC ICDH) (IDP)
Rv3340	7	PROBABLE O-ACETYLHOMOSERINE SULFHYDRYLASE METC (HOMOCYSTEINE SYNTHASE) (O-ACETYLHOMOSERINE (THIOL)-LYASE) (OAH SULFHYDRYLASE) (O-ACETYL-L-HOMOSERINE SULFHYDRYLASE)
Rv3356c	7	PROBABLE BIFUNCTIONAL PROTEIN FOLD: METHYLENETETRAHYDROFOLATE DEHYDROGENASE + METHENYLTETRAHYDROFOLATE CYCLOHYDROLASE
Rv3368c	7	POSSIBLE OXIDOREDUCTASE
Rv3369	10	CONSERVED PROTEIN
Rv3376	10	CONSERVED HYPOTHETICAL PROTEIN
Rv3389c	7	PROBABLE 3-HYDROXYACYL-THIOESTER DEHYDRATASE HTDY
Rv3396c	7	PROBABLE GMP SYNTHASE [GLUTAMINE-HYDROLYZING] GUAA (GLUTAMINE AMIDOTRANSFERASE) (GMP SYNTHETASE)
Rv3399	1	POSSIBLE S-ADENOSYLMETHIONINE-DEPENDENT METHYLTRANSFERASE
Rv3400	7	PROBABLE HYDROLASE
Rv3401	10	CONSERVED PROTEIN
Rv3410c	7	PROBABLE INOSINE-5'-MONOPHOSPHATE DEHYDROGENASE GUAB3 (IMP DEHYDROGENASE) (INOSINIC ACID DEHYDROGENASE) (INOSINATE DEHYDROGENASE) (IMP OXIDOREDUCTASE) (INOSINE-5'-MONOPHOSPHATE OXIDOREDUCTASE) (IMPDH) (IMPD)
Rv3412	10	CONSERVED HYPOTHETICAL PROTEIN
Rv3417c	0	60 KDA CHAPERONIN 1 GROEL1 (PROTEIN CPN60-1) (GROEL PROTEIN 1)
Rv3418c	0	10 KDA CHAPERONIN GROES (PROTEIN CPN10) (PROTEIN GROES) (BCG-A HEAT SHOCK PROTEIN) (10 KDA ANTIGEN)
Rv3423c	7	ALANINE RACEMASE ALR
Rv3432c	7	PROBABLE GLUTAMATE DECARBOXYLASE GADB
Rv3433c	10	CONSERVED PROTEIN
Rv3442c	2	PROBABLE 30S RIBOSOMAL PROTEIN S9 RPSI
Rv3443c	2	PROBABLE 50S RIBOSOMAL PROTEIN L13 RPLM
Rv3456c	2	PROBABLE 50S RIBOSOMAL PROTEIN L17 RPLQ
Rv3457c	2	PROBABLE DNA-DIRECTED RNA POLYMERASE (ALPHA CHAIN) RPOA (TRANSCRIPTASE ALPHA CHAIN) (RNA POLYMERASE ALPHA SUBUNIT) (DNA-DIRECTED RNA NUCLEOTIDYLTRANSFERASE)
Rv3458c	2	PROBABLE 30S RIBOSOMAL PROTEIN S4 RPSD
Rv3459c	2	PROBABLE 30S RIBOSOMAL PROTEIN S11 RPSK
Rv3460c	2	PROBABLE 30S RIBOSOMAL PROTEIN S13 RPSM
Rv3461c	2	PROBABLE 50S RIBOSOMAL PROTEIN L36 RPMJ
Rv3462c	2	PROBABLE TRANSLATION INITIATION FACTOR IF-1 INFA
Rv3463	10	CONSERVED PROTEIN
Rv3464	7	dTDP-GLUCOSE 4,6-DEHYDRATASE RMLB
Rv3465	7	dTDP-4-DEHYDRORHAMNOSE 3,5-EPIMERASE RMLC (dTDP-4-KETO-6-DEOXYGLUCOSE 3,5-EPIMERASE) (dTDP-L-RHAMNOSE SYNTHETASE) (THYMIDINE DIPHOSPHO-4-KETO-RHAMNOSE 3,5-EPIMERASE)
Rv3483c	3	POSSIBLE EXPORTED PROTEIN
Rv3485c	7	PROBABLE SHORT-CHAIN TYPE DEHYDROGENASE/REDUCTASE
Rv3489	10	UNKNOWN PROTEIN
Rv3504	1	PROBABLE ACYL-CoA DEHYDROGENASE FADE26
Rv3505	1	PROBABLE ACYL-CoA DEHYDROGENASE FADE27
Rv3509c	7	PROBABLE ACETOHYDROXYACID SYNTHASE ILVX (ACETOLACTATE SYNTHASE)
Rv3520c	7	POSSIBLE COENZYME F420-DEPENDENT OXIDOREDUCTASE
Rv3526	7	POSSIBLE OXYGENASE COMPONENT OF 3-KETOSTEROID-9-ALPHA-HYDROXYLASE KSHA
Rv3534c	7	PROBABLE 4-HYDROXY-2-OXOVALERATE ALDOLASE (HOA)
Rv3535c	7	PROBABLE ACETALDEHYDE DEHYDROGENASE (ACETALDEHYDE DEHYDROGENASE [ACETYLATING])
Rv3536c	7	PROBABLE HYDRATASE
Rv3541c	10	CONSERVED PROTEIN
Rv3545c	7	PROBABLE CYTOCHROME P450 125 CYP125
Rv3546	1	PROBABLE ACETYL-CoA ACETYLTRANSFERASE FADA5 (ACETOACETYL-CoA THIOLASE)
Rv3547	7	DEAZAFLAVIN-DEPENDENT NITROREDUCTASE DDN
Rv3550	1	PROBABLE ENOYL-CoA HYDRATASE ECHA20 (ENOYL HYDRASE) (UNSATURATED ACYL-CoA HYDRATASE) (CROTONASE)
Rv3551	7	POSSIBLE CoA-TRANSFERASE (ALPHA SUBUNIT)
Rv3552	7	POSSIBLE CoA-TRANSFERASE (BETA SUBUNIT)
Rv3556c	1	PROBABLE ACETYL-CoA ACETYLTRANSFERASE FADA6 (ACETOACETYL-CoA THIOLASE)
Rv3562	1	PROBABLE ACYL-CoA DEHYDROGENASE FADE31
Rv3563	1	PROBABLE ACYL-CoA DEHYDROGENASE FADE32
Rv3565	7	POSSIBLE ASPARTATE AMINOTRANSFERASE ASPB (TRANSAMINASE A) (ASPAT) (GLUTAMIC--OXALOACETIC TRANSAMINASE) (GLUTAMIC--ASPARTIC TRANSAMINASE)
Rv3566c	7	ARYLAMINE N-ACETYLTRANSFERASE NAT (ARYLAMINE ACETYLASE)
Rv3568c	7	3,4-DHSA DIOXYGENASE
Rv3569c	7	4,9-DHSA HYDROLASE
Rv3570c	7	POSSIBLE OXIDOREDUCTASE. POSSIBLE 3-HYDROXY-9,10-SECONANDROST-1,3,5(10)-TRIENE-9,17-DIONE HYDROXYLASE.
Rv3572	10	UNKNOWN PROTEIN
Rv3580c	2	CYSTEINYL-TRNA SYNTHETASE 1 CYSS1 (CYSTEINE--TRNA LIGASE 1) (CYSRS 1) (CYSTEINE TRANSLASE)
Rv3581c	7	PROBABLE 2C-METHYL-D-ERYTHRITOL 2,4-CYCLODIPHOSPHATE SYNTHASE ISPF (MECPS)
Rv3583c	9	POSSIBLE TRANSCRIPTION FACTOR
Rv3584	3	POSSIBLE CONSERVED LIPOPROTEIN LPQE
Rv3587c	3	PROBABLE CONSERVED MEMBRANE PROTEIN
Rv3588c	7	BETA-CARBONIC ANHYDRASE CANB
Rv3592	7	POSSIBLE HEME DEGRADING PROTEIN MHUD
Rv3596c	7	PROBABLE ATP-DEPENDENT PROTEASE ATP-BINDING SUBUNIT CLPC1
Rv3597c	2	IRON-REGULATED H-NS-LIKE PROTEIN LSR2
Rv3600c	10	CONSERVED PROTEIN
Rv3607c	7	PROBABLE DIHYDRONEOPTERIN ALDOLASE FOLB (DHNA)
Rv3609c	7	GTP CYCLOHYDROLASE I FOLE (GTP-CH-I)
Rv3614c	3	ESX-1 SECRETION-ASSOCIATED PROTEIN ESPD
Rv3628	7	INORGANIC PYROPHOSPHATASE PPA (PYROPHOSPHATE PHOSPHO-HYDROLASE) (PPASE) (INORGANIC DIPHOSPHATASE) (DIPHOSPHATE PHOSPHO-HYDROLASE)
Rv3634c	7	UDP-GLUCOSE 4-EPIMERASE GALE1 (GALACTOWALDENASE) (UDP-GALACTOSE 4-EPIMERASE) (URIDINE DIPHOSPHATE GALACTOSE 4-EPIMERASE) (URIDINE DIPHOSPHO-GALACTOSE 4-EPIMERASE)
Rv3646c	2	DNA TOPOISOMERASE I TOPA (OMEGA-PROTEIN) (RELAXING ENZYME) (UNTWISTING ENZYME) (SWIVELASE) (TYPE I DNA TOPOISOMERASE) (NICKING-CLOSING ENZYME) (TOPO I)
Rv3648c	0	PROBABLE COLD SHOCK PROTEIN A CSPA
Rv3668c	7	POSSIBLE PROTEASE
Rv3671c	7	POSSIBLE MEMBRANE-ASSOCIATED SERINE PROTEASE
Rv3678c	10	CONSERVED PROTEIN
Rv3684	7	PROBABLE LYASE
Rv3688c	10	CONSERVED PROTEIN
Rv3696c	7	PROBABLE GLYCEROL KINASE GLPK (ATP:GLYCEROL 3-PHOSPHOTRANSFERASE) (GLYCEROKINASE) (GK)
Rv3699	10	CONSERVED PROTEIN
Rv3705c	10	CONSERVED PROTEIN
Rv3708c	7	ASPARTATE-SEMIALDEHYDE DEHYDROGENASE ASD (ASA DEHYDROGENASE) (ASADH) (ASPARTIC SEMIALDEHYDE DEHYDROGENASE) (L-ASPARTATE-BETA-SEMIALDEHYDE DEHYDROGENASE)
Rv3709c	7	ASPARTOKINASE ASK (ASPARTATE KINASE) [CONTAINS: ASPARTOKINASE ALPHA SUBUNIT (ASK-ALPHA); AND ASPARTOKINASE BETA SUBUNIT (ASK-BETA)]
Rv3710	7	2-ISOPROPYLMALATE SYNTHASE LEUA (ALPHA-ISOPROPYLMALATE SYNTHASE) (ALPHA-IPM SYNTHETASE) (IPMS)
Rv3717	10	CONSERVED HYPOTHETICAL PROTEIN
Rv3718c	10	CONSERVED PROTEIN
Rv3722c	10	CONSERVED PROTEIN
Rv3747	10	CONSERVED PROTEIN
Rv3748	10	CONSERVED HYPOTHETICAL PROTEIN
Rv3755c	10	CONSERVED PROTEIN
Rv3759c	0	POSSIBLE OSMOPROTECTANT (GLYCINE BETAINE/CARNITINE/CHOLINE/L-PROLINE) BINDING LIPOPROTEIN PROX
Rv3763	3	19 KDA LIPOPROTEIN ANTIGEN PRECURSOR LPQH
Rv3766	10	HYPOTHETICAL PROTEIN
Rv3768	10	UNKNOWN PROTEIN
Rv3772	7	PROBABLE HISTIDINOL-PHOSPHATE AMINOTRANSFERASE HISC2 (IMIDAZOLE ACETOL-PHOSPHATE TRANSAMINASE) (IMIDAZOLYLACETOLPHOSPHATE AMINOTRANSFERASE)
Rv3774	1	POSSIBLE ENOYL-CoA HYDRATASE ECHA21 (ENOYL HYDRASE) (UNSATURATED ACYL-CoA HYDRATASE) (CROTONASE)
Rv3780	10	CONSERVED PROTEIN
Rv3797	1	PROBABLE ACYL-CoA DEHYDROGENASE FADE35
Rv3799c	1	PROBABLE PROPIONYL-CoA CARBOXYLASE BETA CHAIN 4 ACCD4 (PCCASE) (PROPANOYL-CoA:CARBON DIOXIDE LIGASE)
Rv3800c	1	POLYKETIDE SYNTHASE PKS13
Rv3801c	1	FATTY-ACID-AMP LIGASE FADD32 (FATTY-ACID-AMP SYNTHETASE) (FATTY-ACID-AMP SYNTHASE). ALSO SHOWN TO HAVE ACYL-ACP LIGASE ACTIVITY.
Rv3803c	1	SECRETED MPT51/MPB51 ANTIGEN PROTEIN FBPD (MPT51/MPB51 ANTIGEN 85 COMPLEX C) (AG58C) (MYCOLYL TRANSFERASE 85C) (FIBRONECTIN-BINDING PROTEIN C) (85C)
Rv3804c	1	SECRETED ANTIGEN 85-A FBPA (MYCOLYL TRANSFERASE 85A) (FIBRONECTIN-BINDING PROTEIN A) (ANTIGEN 85 COMPLEX A)
Rv3818	10	UNKNOWN PROTEIN
Rv3825c	1	PROBABLE POLYKETIDE SYNTHASE PKS2
Rv3841	7	POSSIBLE BACTERIOFERRITIN BFRB
Rv3846	0	SUPEROXIDE DISMUTASE [FE] SODA
Rv3852	2	POSSIBLE HISTONE-LIKE PROTEIN HNS
Rv3853	9	REGULATOR OF RNase E ACTIVITY A RRAA
Rv3858c	7	PROBABLE NADH-DEPENDENT GLUTAMATE SYNTHASE (SMALL SUBUNIT) GLTD (L-GLUTAMATE SYNTHASE) (L-GLUTAMATE SYNTHETASE) (NADH-GLUTAMATE SYNTHASE) (GLUTAMATE SYNTHASE (NADH)) (GLTS BETA CHAIN) (NADPH-GOGAT)
Rv3859c	7	PROBABLE FERREDOXIN-DEPENDENT GLUTAMATE SYNTHASE [NADPH] (LARGE SUBUNIT) GLTB (L-GLUTAMATE SYNTHASE) (L-GLUTAMATE SYNTHETASE) (NADH-GLUTAMATE SYNTHASE) (GLUTAMATE SYNTHASE (NADH))(NADPH-GOGAT)
Rv3865	3	ESX-1 SECRETION-ASSOCIATED PROTEIN ESPF
Rv3867	3	ESX-1 SECRETION-ASSOCIATED PROTEIN ESPH
Rv3868	3	ESX CONSERVED COMPONENT ECCA1
Rv3869	3	ESX CONSERVED COMPONENT ECCB1. POSSIBLE MEMBRANE PROTEIN.
Rv3874	3	10 KDA CULTURE FILTRATE ANTIGEN ESXB (LHP) (CFP10)
Rv3875	3	6 KDA EARLY SECRETORY ANTIGENIC TARGET ESXA (ESAT-6)
Rv3881c	3	SECRETED ESX-1 SUBSTRATE PROTEIN B, ESPB. CONSERVED ALANINE AND GLYCINE RICH PROTEIN
Rv3902c	10	HYPOTHETICAL PROTEIN
Rv3908	2	POSSIBLE MUTATOR PROTEIN MUTT4
Rv3914	7	THIOREDOXIN TRXC (TRX) (MPT46)
Rv3918c	3	PROBABLE CHROMOSOME PARTITIONING PROTEIN PARA
Rv3920c	10	CONSERVED PROTEIN SIMILAR TO JAG PROTEIN

## Sheet: Starvation CF
Gene	Functional class*	Gene name					* Functional class:
							0 virulence, detoxification, adaptation
Rv0002	2	DNA POLYMERASE III (BETA CHAIN) DNAN (DNA NUCLEOTIDYLTRANSFERASE)					1 lipid metabolism
Rv0005	2	DNA GYRASE (SUBUNIT B) GYRB (DNA TOPOISOMERASE (ATP-HYDROLYSING)) (DNA TOPOISOMERASE II) (TYPE II DNA TOPOISOMERASE)					2 information pathways
Rv0006	2	DNA GYRASE (SUBUNIT A) GYRA (DNA TOPOISOMERASE (ATP-HYDROLYSING)) (DNA TOPOISOMERASE II) (TYPE II DNA TOPOISOMERASE)					3 cell wall and cell processes
Rv0008c	3	POSSIBLE MEMBRANE PROTEIN					4 stable RNAs
Rv0009	2	PROBABLE IRON-REGULATED PEPTIDYL-PROLYL CIS-TRANS ISOMERASE A PPIA (PPIase A) (ROTAMASE A)					5 insertion seqs and phages
Rv0014c	9	TRANSMEMBRANE SERINE/THREONINE-PROTEIN KINASE B PKNB (PROTEIN KINASE B) (STPK B)					6 PE/PPE
Rv0020c	9	CONSERVED PROTEIN WITH FHA DOMAIN, FHAA					7 intermediary metabolism and respiration
Rv0036c	10	CONSERVED PROTEIN					8 unknown
Rv0040c	3	SECRETED PROLINE RICH PROTEIN MTC28 (PROLINE RICH 28 KDA ANTIGEN)					9 regulatory proteins
Rv0041	2	PROBABLE LEUCYL-tRNA SYNTHETASE LEUS (LEUCINE--tRNA LIGASE) (LEURS)					10 conserved hypotheticals
Rv0044c	7	POSSIBLE OXIDOREDUCTASE
Rv0046c	7	MYO-INOSITOL-1-PHOSPHATE SYNTHASE INO1 (INOSITOL 1-PHOSPHATE SYNTHETASE) (D-GLUCOSE 6-PHOSPHATE CYCLOALDOLASE) (GLUCOSE 6-PHOSPHATE CYCLASE) (GLUCOCYCLOALDOLASE)
Rv0048c	3	POSSIBLE MEMBRANE PROTEIN
Rv0052	10	CONSERVED PROTEIN
Rv0053	2	PROBABLE 30S RIBOSOMAL PROTEIN S6 RPSF
Rv0054	2	PROBABLE SINGLE-STRAND BINDING PROTEIN SSB (HELIX-DESTABILIZING PROTEIN)
Rv0056	2	PROBABLE 50S RIBOSOMAL PROTEIN L9 RPLI
Rv0058	2	PROBABLE REPLICATIVE DNA HELICASE DNAB
Rv0063	7	POSSIBLE OXIDOREDUCTASE
Rv0066c	7	PROBABLE ISOCITRATE DEHYDROGENASE [NADP] ICD2 (OXALOSUCCINATE DECARBOXYLASE) (IDH) (NADP+-SPECIFIC ICDH) (IDP)
Rv0074	10	CONSERVED PROTEIN
Rv0078A	10	HYPOTHETICAL PROTEIN
Rv0081	9	PROBABLE TRANSCRIPTIONAL REGULATORY PROTEIN
Rv0092	3	CATION TRANSPORTER P-TYPE ATPase A CTPA
Rv0125	7	PROBABLE SERINE PROTEASE PEPA (SERINE PROTEINASE) (MTB32A)
Rv0126	0	TREHALOSE SYNTHASE TRES
Rv0127	0	MALTOKINASE MAK
Rv0129c	1	SECRETED ANTIGEN 85-C FBPC (85C) (ANTIGEN 85 COMPLEX C) (AG58C) (MYCOLYL TRANSFERASE 85C) (FIBRONECTIN-BINDING PROTEIN C)
Rv0137c	7	PROBABLE PEPTIDE METHIONINE SULFOXIDE REDUCTASE MSRA (PROTEIN-METHIONINE-S-OXIDE REDUCTASE) (PEPTIDE MET(O) REDUCTASE)
Rv0141c	10	UNKNOWN PROTEIN
Rv0144	9	PROBABLE TRANSCRIPTIONAL REGULATORY PROTEIN (POSSIBLY TETR-FAMILY)
Rv0146	1	POSSIBLE S-ADENOSYLMETHIONINE-DEPENDENT METHYLTRANSFERASE
Rv0148	7	PROBABLE SHORT-CHAIN TYPE DEHYDROGENASE/REDUCTASE
Rv0155	7	PROBABLE NAD(P) TRANSHYDROGENASE (SUBUNIT ALPHA) PNTAA [FIRST PART; CATALYTIC PART] (PYRIDINE NUCLEOTIDE TRANSHYDROGENASE SUBUNIT ALPHA) (NICOTINAMIDE NUCLEOTIDE TRANSHYDROGENASE SUBUNIT ALPHA)
Rv0158	9	PROBABLE TRANSCRIPTIONAL REGULATORY PROTEIN (POSSIBLY TETR-FAMILY)
Rv0161	7	POSSIBLE OXIDOREDUCTASE
Rv0162c	7	PROBABLE ZINC-TYPE ALCOHOL DEHYDROGENASE (E SUBUNIT) ADHE
Rv0163	10	CONSERVED PROTEIN
Rv0164	10	CONSERVED PROTEIN TB18.5
Rv0178	3	PROBABLE CONSERVED MCE ASSOCIATED MEMBRANE PROTEIN
Rv0183	7	POSSIBLE LYSOPHOSPHOLIPASE
Rv0187	7	PROBABLE O-METHYLTRANSFERASE
Rv0189c	7	PROBABLE DIHYDROXY-ACID DEHYDRATASE ILVD (DAD)
Rv0196	9	POSSIBLE TRANSCRIPTIONAL REGULATORY PROTEIN
Rv0197	7	POSSIBLE OXIDOREDUCTASE
Rv0198c	7	PROBABLE ZINC METALLOPROTEASE ZMP1
Rv0206c	3	POSSIBLE CONSERVED TRANSMEMBRANE TRANSPORT PROTEIN MMPL3
Rv0211	7	PROBABLE IRON-REGULATED PHOSPHOENOLPYRUVATE CARBOXYKINASE [GTP] PCKA (PHOSPHOENOLPYRUVATE CARBOXYLASE) (PEPCK)(PEP CARBOXYKINASE)
Rv0216	7	DOUBLE HOTDOG HYDRATASE
Rv0222	1	PROBABLE ENOYL-CoA HYDRATASE ECHA1 (ENOYL HYDRASE) (UNSATURATED ACYL-CoA HYDRATASE) (CROTONASE)
Rv0223c	7	PROBABLE ALDEHYDE DEHYDROGENASE
Rv0227c	3	PROBABLE CONSERVED MEMBRANE PROTEIN
Rv0229c	3	POSSIBLE CONSERVED MEMBRANE PROTEIN WITH PIN DOMAIN
Rv0230c	1	PROBABLE PHOSPHOTRIESTERASE PHP (PARATHION HYDROLASE) (PTE) (ARYLDIALKYLPHOSPHATASE) (PARAOXONASE) (A-ESTERASE) (ARYLTRIPHOSPHATASE) (PARAOXON HYDROLASE)
Rv0231	1	PROBABLE ACYL-CoA DEHYDROGENASE FADE4
Rv0234c	7	PROBABLE SUCCINATE-SEMIALDEHYDE DEHYDROGENASE [NADP+] DEPENDENT (SSDH) GABD1
Rv0237	3	PROBABLE CONSERVED LIPOPROTEIN LPQI
Rv0240	0	POSSIBLE TOXIN VAPC24. CONTAINS PIN DOMAIN.
Rv0242c	1	PROBABLE 3-OXOACYL-[ACYL-CARRIER PROTEIN] REDUCTASE FABG4 (3-KETOACYL-ACYL CARRIER PROTEIN REDUCTASE)
Rv0243	1	PROBABLE ACETYL-CoA ACYLTRANSFERASE FADA2 (3-KETOACYL-CoA THIOLASE) (BETA-KETOTHIOLASE)
Rv0244c	1	PROBABLE ACYL-CoA DEHYDROGENASE FADE5
Rv0247c	7	PROBABLE SUCCINATE DEHYDROGENASE [IRON-SULFUR SUBUNIT] (SUCCINIC DEHYDROGENASE)
Rv0248c	7	PROBABLE SUCCINATE DEHYDROGENASE [IRON-SULFUR SUBUNIT] (SUCCINIC DEHYDROGENASE)
Rv0250c	10	CONSERVED PROTEIN
Rv0265c	3	PROBABLE PERIPLASMIC IRON-TRANSPORT LIPOPROTEIN
Rv0270	1	PROBABLE FATTY-ACID-CoA LIGASE FADD2 (FATTY-ACID-CoA SYNTHETASE) (FATTY-ACID-CoA SYNTHASE)
Rv0272c	10	UNKNOWN PROTEIN
Rv0274	10	CONSERVED PROTEIN
Rv0281	1	POSSIBLE S-ADENOSYLMETHIONINE-DEPENDENT METHYLTRANSFERASE
Rv0283	3	ESX CONSERVED COMPONENT ECCB3. POSSIBLE MEMBRANE PROTEIN.
Rv0291	7	PROBABLE MEMBRANE-ANCHORED MYCOSIN MYCP3 (SERINE PROTEASE) (SUBTILISIN-LIKE PROTEASE) (SUBTILASE-LIKE) (MYCOSIN-3)
Rv0296c	7	PROBABLE SULFATASE
Rv0300	0	POSSIBLE ANTITOXIN VAPB2
Rv0301	0	POSSIBLE TOXIN VAPC2
Rv0309	3	POSSIBLE CONSERVED EXPORTED PROTEIN
Rv0310c	10	CONSERVED PROTEIN
Rv0313	10	CONSERVED PROTEIN
Rv0316	7	POSSIBLE MUCONOLACTONE ISOMERASE
Rv0319	7	PROBABLE PYRROLIDONE-CARBOXYLATE PEPTIDASE PCP (5-OXOPROLYL-PEPTIDASE) (PYROGLUTAMYL-PEPTIDASE I) (PGP-I) (PYRASE)
Rv0321	7	PROBABLE DEOXYCYTIDINE TRIPHOSPHATE DEAMINASE DCD (DCTP DEAMINASE)
Rv0324	9	POSSIBLE TRANSCRIPTIONAL REGULATORY PROTEIN (POSSIBLY ARSR-FAMILY)
Rv0328	9	POSSIBLE TRANSCRIPTIONAL REGULATORY PROTEIN (POSSIBLY TETR/ACRR-FAMILY)
Rv0331	7	POSSIBLE DEHYDROGENASE/REDUCTASE
Rv0332	10	CONSERVED PROTEIN
Rv0333	10	UNKNOWN PROTEIN
Rv0344c	3	PROBABLE LIPOPROTEIN LPQJ
Rv0347	3	PROBABLE CONSERVED MEMBRANE PROTEIN
Rv0348	9	POSSIBLE TRANSCRIPTIONAL REGULATORY PROTEIN
Rv0349	10	HYPOTHETICAL PROTEIN
Rv0350	0	PROBABLE CHAPERONE PROTEIN DNAK (HEAT SHOCK PROTEIN 70) (HEAT SHOCK 70 KDA PROTEIN) (HSP70)
Rv0351	0	PROBABLE GRPE PROTEIN (HSP-70 COFACTOR)
Rv0352	0	PROBABLE CHAPERONE PROTEIN DNAJ1
Rv0356c	10	CONSERVED PROTEIN
Rv0360c	10	CONSERVED PROTEIN
Rv0363c	7	PROBABLE FRUCTOSE-BISPHOSPHATE ALDOLASE FBA
Rv0379	3	POSSIBLE PROTEIN TRANSPORT PROTEIN SECE2
Rv0384c	0	PROBABLE ENDOPEPTIDASE ATP BINDING PROTEIN (CHAIN B) CLPB (CLPB PROTEIN) (HEAT SHOCK PROTEIN F84.1)
Rv0386	9	PROBABLE TRANSCRIPTIONAL REGULATORY PROTEIN (PROBABLY LUXR/UHPA-FAMILY)
Rv0390	10	CONSERVED PROTEIN
Rv0391	7	PROBABLE O-SUCCINYLHOMOSERINE SULFHYDRYLASE METZ (OSH SULFHYDRYLASE)
Rv0394c	3	POSSIBLE SECRETED PROTEIN
Rv0398c	3	POSSIBLE SECRETED PROTEIN
Rv0399c	3	POSSIBLE CONSERVED LIPOPROTEIN LPQK
Rv0400c	1	ACYL-CoA DEHYDROGENASE FADE7
Rv0408	7	PROBABLE PHOSPHATE ACETYLTRANSFERASE PTA (PHOSPHOTRANSACETYLASE)
Rv0411c	3	PROBABLE GLUTAMINE-BINDING LIPOPROTEIN GLNH (GLNBP)
Rv0417	7	PROBABLE THIAMIN BIOSYNTHESIS PROTEIN THIG (THIAZOLE BIOSYNTHESIS PROTEIN)
Rv0418	3	PROBABLE LIPOPROTEIN AMINOPEPTIDASE LPQL
Rv0419	3	POSSIBLE LIPOPROTEIN PEPTIDASE LPQM
Rv0421c	10	CONSERVED HYPOTHETICAL PROTEIN
Rv0423c	7	PROBABLE THIAMINE BIOSYNTHESIS PROTEIN THIC
Rv0427c	2	PROBABLE EXODEOXYRIBONUCLEASE III PROTEIN XTHA (EXONUCLEASE III) (EXO III) (AP ENDONUCLEASE VI)
Rv0428c	7	GCN5-RELATED N-ACETYLTRANSFERASE
Rv0429c	2	PROBABLE POLYPEPTIDE DEFORMYLASE DEF (PDF) (FORMYLMETHIONINE DEFORMYLASE)
Rv0431	3	PUTATIVE TUBERCULIN RELATED PEPTIDE
Rv0432	0	PROBABLE PERIPLASMIC SUPEROXIDE DISMUTASE [CU-ZN] SODC
Rv0440	0	60 KDA CHAPERONIN 2 GROEL2 (PROTEIN CPN60-2) (GROEL PROTEIN 2) (65 KDA ANTIGEN) (HEAT SHOCK PROTEIN 65) (CELL WALL PROTEIN A) (ANTIGEN A)
Rv0443	10	CONSERVED PROTEIN
Rv0444c	2	ANTI-SIGMA FACTOR RSKA (REGULATOR OF SIGMA K)
Rv0445c	2	PROBABLE ALTERNATIVE RNA POLYMERASE SIGMA FACTOR SIGK
Rv0451c	3	PROBABLE CONSERVED MEMBRANE PROTEIN MMPS4
Rv0455c	10	CONSERVED PROTEIN
Rv0457c	7	PROBABLE PEPTIDASE
Rv0458	7	PROBABLE ALDEHYDE DEHYDROGENASE
Rv0462	7	DIHYDROLIPOAMIDE DEHYDROGENASE LPDC (LIPOAMIDE REDUCTASE (NADH)) (LIPOYL DEHYDROGENASE) (DIHYDROLIPOYL DEHYDROGENASE) (DIAPHORASE)
Rv0464c	10	CONSERVED PROTEIN
Rv0467	7	ISOCITRATE LYASE ICL (ISOCITRASE) (ISOCITRATASE)
Rv0468	1	PROBABLE 3-HYDROXYBUTYRYL-CoA DEHYDROGENASE FADB2 (BETA-HYDROXYBUTYRYL-CoA DEHYDROGENASE) (BHBD)
Rv0469	1	POSSIBLE MYCOLIC ACID SYNTHASE UMAA
Rv0475	3	IRON-REGULATED HEPARIN BINDING HEMAGGLUTININ HBHA (ADHESIN)
Rv0478	7	PROBABLE DEOXYRIBOSE-PHOSPHATE ALDOLASE DEOC (PHOSPHODEOXYRIBOALDOLASE) (DEOXYRIBOALDOLASE)
Rv0480c	7	POSSIBLE AMIDOHYDROLASE
Rv0482	3	PROBABLE UDP-N-ACETYLENOLPYRUVOYLGLUCOSAMINE REDUCTASE MURB (UDP-N-ACETYLMURAMATE DEHYDROGENASE)
Rv0484c	7	PROBABLE SHORT-CHAIN TYPE OXIDOREDUCTASE
Rv0489	7	PROBABLE PHOSPHOGLYCERATE MUTASE 1 GPM1 (PHOSPHOGLYCEROMUTASE) (PGAM) (BPG-DEPENDENT PGAM)
Rv0491	9	TWO COMPONENT SENSORY TRANSDUCTION PROTEIN REGX3 (TRANSCRIPTIONAL REGULATORY PROTEIN) (PROBABLY LUXR-FAMILY)
Rv0500	7	PROBABLE PYRROLINE-5-CARBOXYLATE REDUCTASE PROC (P5CR) (P5C REDUCTASE)
Rv0503c	1	CYCLOPROPANE-FATTY-ACYL-PHOSPHOLIPID SYNTHASE 2 CMAA2 (CYCLOPROPANE FATTY ACID SYNTHASE) (CFA SYNTHASE) (CYCLOPROPANE MYCOLIC ACID SYNTHASE 2) (MYCOLIC ACID TRANS-CYCLOPROPANE SYNTHETASE)
Rv0504c	10	CONSERVED PROTEIN
Rv0508	10	CONSERVED HYPOTHETICAL PROTEIN
Rv0510	7	PROBABLE PORPHOBILINOGEN DEAMINASE HEMC (PBG) (HYDROXYMETHYLBILANE SYNTHASE) (HMBS) (PRE-UROPORPHYRINOGEN SYNTHASE)
Rv0511	7	PROBABLE UROPORPHYRIN-III C-METHYLTRANSFERASE HEMD (UROPORPHYRINOGEN III METHYLASE) (UROGEN III METHYLASE) (SUMT) (UROGEN III METHYLASE) (UROM)
Rv0512	7	PROBABLE DELTA-AMINOLEVULINIC ACID DEHYDRATASE HEMB (PORPHOBILINOGEN SYNTHASE) (ALAD) (ALADH)
Rv0523c	10	CONSERVED PROTEIN
Rv0524	7	PROBABLE GLUTAMATE-1-SEMIALDEHYDE 2,1-AMINOMUTASE HEML (GSA) (GLUTAMATE-1-SEMIALDEHYDE AMINOTRANSFERASE) (GSA-AT)
Rv0526	7	POSSIBLE THIOREDOXIN PROTEIN (THIOL-DISULFIDE INTERCHANGE PROTEIN)
Rv0543c	10	CONSERVED PROTEIN
Rv0546c	10	CONSERVED PROTEIN
Rv0548c	7	PROBABLE NAPHTHOATE SYNTHASE MENB (DIHYDROXYNAPHTHOIC ACID SYNTHETASE) (DHNA SYNTHETASE)
Rv0552	10	CONSERVED PROTEIN
Rv0555	7	PROBABLE BIFUNCTIONAL MENAQUINONE BIOSYNTHESIS PROTEIN MEND : 2-SUCCINYL-6-HYDROXY-2,4-CYCLOHEXADIENE-1-CARBOXYLATE SYNTHASE (SHCHC SYNTHASE) + 2-OXOGLUTARATE DECARBOXYLASE (ALPHA- KETOGLUTARATE DECARBOXYLASE) (KDC)
Rv0562	7	PROBABLE POLYPRENYL-DIPHOSPHATE SYNTHASE GRCC1 (POLYPRENYL PYROPHOSPHATE SYNTHETASE)
Rv0566c	10	CONSERVED PROTEIN
Rv0569	10	CONSERVED PROTEIN
Rv0571c	10	CONSERVED PROTEIN
Rv0576	9	PROBABLE TRANSCRIPTIONAL REGULATORY PROTEIN (POSSIBLY ARSR-FAMILY)
Rv0577	10	CONSERVED PROTEIN TB27.3
Rv0583c	3	PROBABLE CONSERVED LIPOPROTEIN LPQN
Rv0595c	0	POSSIBLE TOXIN VAPC4
Rv0598c	0	POSSIBLE TOXIN VAPC27. CONTAINS PIN DOMAIN.
Rv0604	3	PROBABLE CONSERVED LIPOPROTEIN LPQO
Rv0617	0	POSSIBLE TOXIN VAPC29. CONTAINS PIN DOMAIN.
Rv0624	0	POSSIBLE TOXIN VAPC30. CONTAINS PIN DOMAIN.
Rv0627	0	POSSIBLE TOXIN VAPC5
Rv0632c	1	PROBABLE ENOYL-CoA HYDRATASE ECHA3 (ENOYL HYDRASE) (UNSATURATED ACYL-CoA HYDRATASE) (CROTONASE)
Rv0634A	10	UNKNOWN PROTEIN
Rv0634c	0	POSSIBLE GLYOXALASE II (HYDROXYACYLGLUTATHIONE HYDROLASE) (GLX II)
Rv0635	7	(3R)-HYDROXYACYL-ACP DEHYDRATASE SUBUNIT HADA
Rv0636	7	(3R)-HYDROXYACYL-ACP DEHYDRATASE SUBUNIT HADB
Rv0637	7	(3R)-HYDROXYACYL-ACP DEHYDRATASE SUBUNIT HADC
Rv0639	2	PROBABLE TRANSCRIPTION ANTITERMINATION PROTEIN NUSG
Rv0640	2	PROBABLE 50S RIBOSOMAL PROTEIN L11 RPLK
Rv0641	2	PROBABLE 50S RIBOSOMAL PROTEIN L1 RPLA
Rv0642c	1	METHOXY MYCOLIC ACID SYNTHASE 4 MMAA4 (METHYL MYCOLIC ACID SYNTHASE 4) (MMA4) (HYDROXY MYCOLIC ACID SYNTHASE)
Rv0643c	1	METHOXY MYCOLIC ACID SYNTHASE 3 MMAA3 (METHYL MYCOLIC ACID SYNTHASE 3) (MMA3) (HYDROXY MYCOLIC ACID SYNTHASE)
Rv0644c	1	METHOXY MYCOLIC ACID SYNTHASE 2 MMAA2 (METHYL MYCOLIC ACID SYNTHASE 2) (MMA2) (HYDROXY MYCOLIC ACID SYNTHASE)
Rv0645c	1	METHOXY MYCOLIC ACID SYNTHASE 1 MMAA1 (METHYL MYCOLIC ACID SYNTHASE 1) (MMA1) (HYDROXY MYCOLIC ACID SYNTHASE)
Rv0651	2	PROBABLE 50S RIBOSOMAL PROTEIN L10 RPLJ
Rv0652	2	PROBABLE 50S RIBOSOMAL PROTEIN L7/L12 RPLL (SA1)
Rv0654	7	PROBABLE DIOXYGENASE
Rv0667	2	DNA-DIRECTED RNA POLYMERASE (BETA CHAIN) RPOB (TRANSCRIPTASE BETA CHAIN) (RNA POLYMERASE BETA SUBUNIT)
Rv0668	2	DNA-DIRECTED RNA POLYMERASE (BETA' CHAIN) RPOC (TRANSCRIPTASE BETA' CHAIN) (RNA POLYMERASE BETA' SUBUNIT).
Rv0670	2	PROBABLE ENDONUCLEASE IV END (ENDODEOXYRIBONUCLEASE IV) (APURINASE)
Rv0672	1	PROBABLE ACYL-CoA DEHYDROGENASE FADE8
Rv0673	1	POSSIBLE ENOYL-CoA HYDRATASE ECHA4 (ENOYL HYDRASE) (UNSATURATED ACYL-CoA HYDRATASE) (CROTONASE)
Rv0675	1	PROBABLE ENOYL-CoA HYDRATASE ECHA5 (ENOYL HYDRASE) (UNSATURATED ACYL-CoA HYDRATASE) (CROTONASE)
Rv0676c	3	PROBABLE CONSERVED TRANSMEMBRANE TRANSPORT PROTEIN MMPL5
Rv0677c	3	POSSIBLE CONSERVED MEMBRANE PROTEIN MMPS5
Rv0678	10	CONSERVED PROTEIN
Rv0679c	10	CONSERVED THREONINE RICH PROTEIN
Rv0684	2	PROBABLE ELONGATION FACTOR G FUSA1 (EF-G)
Rv0685	2	PROBABLE IRON-REGULATED ELONGATION FACTOR TU TUF (EF-TU)
Rv0686	3	PROBABLE MEMBRANE PROTEIN
Rv0700	2	30S RIBOSOMAL PROTEIN S10 RPSJ (TRANSCRIPTION ANTITERMINATION FACTOR NUSE)
Rv0701	2	PROBABLE 50S RIBOSOMAL PROTEIN L3 RPLC
Rv0703	2	PROBABLE 50S RIBOSOMAL PROTEIN L23 RPLW
Rv0708	2	PROBABLE 50S RIBOSOMAL PROTEIN L16 RPLP
Rv0709	2	PROBABLE 50S RIBOSOMAL PROTEIN L29 RPMC
Rv0711	7	POSSIBLE ARYLSULFATASE ATSA (ARYL-SULFATE SULPHOHYDROLASE) (ARYLSULPHATASE)
Rv0714	2	PROBABLE 50S RIBOSOMAL PROTEIN L14 RPLN
Rv0715	2	PROBABLE 50S RIBOSOMAL PROTEIN L24 RPLX
Rv0716	2	PROBABLE 50S RIBOSOMAL PROTEIN L5 RPLE
Rv0719	2	PROBABLE 50S RIBOSOMAL PROTEIN L6 RPLF
Rv0723	2	PROBABLE 50S RIBOSOMAL PROTEIN L15 RPLO
Rv0727c	7	POSSIBLE L-FUCULOSE PHOSPHATE ALDOLASE FUCA (L-FUCULOSE-1-PHOSPHATE ALDOLASE)
Rv0730	7	GCN5-RELATED N-ACETYLTRANSFERASE
Rv0731c	1	POSSIBLE S-ADENOSYLMETHIONINE-DEPENDENT METHYLTRANSFERASE
Rv0733	7	PROBABLE ADENYLATE KINASE ADK (ATP-AMP TRANSPHOSPHORYLASE)
Rv0734	7	PROBABLE METHIONINE AMINOPEPTIDASE MAPA (MAP) (PEPTIDASE M) (MetAP)
Rv0740	10	CONSERVED HYPOTHETICAL PROTEIN
Rv0743c	10	HYPOTHETICAL PROTEIN
Rv0749	0	POSSIBLE TOXIN VAPC31. CONTAINS PIN DOMAIN.
Rv0751c	7	PROBABLE 3-HYDROXYISOBUTYRATE DEHYDROGENASE MMSB (HIBADH)
Rv0753c	7	PROBABLE METHYLMALONATE-SEMIALDEHYDE DEHYDROGENASE MMSA (METHYLMALONIC ACID SEMIALDEHYDE DEHYDROGENASE) (MMSDH)
Rv0759c	10	CONSERVED HYPOTHETICAL PROTEIN
Rv0760c	10	CONSERVED PROTEIN
Rv0761c	7	POSSIBLE ZINC-CONTAINING ALCOHOL DEHYDROGENASE NAD DEPENDENT ADHB
Rv0773c	7	PROBABLE BIFUNCTIONAL ACYLASE GGTA: CEPHALOSPORIN ACYLASE (GL-7ACA ACYLASE) + GAMMA-GLUTAMYLTRANSPEPTIDASE (GGT)
Rv0777	7	PROBABLE ADENYLOSUCCINATE LYASE PURB (ADENYLOSUCCINASE) (ASL) (ASASE)
Rv0780	7	PHOSPHORIBOSYLAMINOIMIDAZOLE- SUCCINOCARBOXAMIDE SYNTHASE PURC (SAICAR SYNTHETASE)
Rv0786c	10	CONSERVED PROTEIN
Rv0787	10	UNKNOWN PROTEIN
Rv0788	7	PROBABLE PHOSPHORIBOSYLFORMYLGLYCINAMIDINE SYNTHASE I PURG (FGAM SYNTHASE I)
Rv0794c	7	PROBABLE OXIDOREDUCTASE
Rv0795	5	PUTATIVE TRANSPOSASE FOR INSERTION SEQUENCE ELEMENT IS6110 (FRAGMENT)
Rv0798c	0	29 KDa ANTIGEN CFP29
Rv0799c	10	CONSERVED PROTEIN
Rv0800	7	PROBABLE AMINOPEPTIDASE PEPC
Rv0801	10	CONSERVED PROTEIN
Rv0803	7	PHOSPHORIBOSYLFORMYLGLYCINAMIDINE SYNTHASE II PURL (FGAM SYNTHASE II)
Rv0805	7	CLASS III CYCLIC NUCLEOTIDE PHOSPHODIESTERASE (cNMP PDE)
Rv0807	10	CONSERVED HYPOTHETICAL PROTEIN
Rv0813c	10	CONSERVED PROTEIN
Rv0814c	7	CONSERVED PROTEIN SSEC2
Rv0815c	7	PROBABLE THIOSULFATE SULFURTRANSFERASE CYSA2 (RHODANESE-LIKE PROTEIN) (THIOSULFATE CYANIDE TRANSSULFURASE) (THIOSULFATE THIOTRANSFERASE)
Rv0821c	3	PROBABLE PHOSPHATE-TRANSPORT SYSTEM TRANSCRIPTIONAL REGULATORY PROTEIN PHOY2
Rv0824c	1	PROBABLE ACYL-[ACYL-CARRIER PROTEIN] DESATURASE DESA1 (ACYL-[ACP] DESATURASE) (STEAROYL-ACP DESATURASE) (PROTEIN DES)
Rv0831c	10	CONSERVED PROTEIN
Rv0835	3	POSSIBLE LIPOPROTEIN LPQQ
Rv0838	3	PROBABLE CONSERVED LIPOPROTEIN LPQR
Rv0846c	7	PROBABLE OXIDASE
Rv0852	1	POSSIBLE FATTY-ACID-CoA LIGASE FADD16 (FATTY-ACID-CoA SYNTHETASE) (FATTY-ACID-CoA SYNTHASE)
Rv0853c	7	PROBABLE PYRUVATE OR INDOLE-3-PYRUVATE DECARBOXYLASE PDC
Rv0854	10	CONSERVED PROTEIN
Rv0855	1	PROBABLE FATTY-ACID-CoA RACEMASE FAR
Rv0858c	7	PROBABLE N-SUCCINYLDIAMINOPIMELATE AMINOTRANSFERASE DAPC (DAP-AT)
Rv0859	1	POSSIBLE ACYL-CoA THIOLASE FADA
Rv0860	1	PROBABLE FATTY OXIDATION PROTEIN FADB
Rv0864	7	PROBABLE MOLYBDENUM COFACTOR BIOSYNTHESIS PROTEIN C 2 MOAC2
Rv0865	7	PROBABLE MOLYBDOPTERIN BIOSYNTHESIS MOG PROTEIN
Rv0866	7	PROBABLE MOLYBDENUM COFACTOR BIOSYNTHESIS PROTEIN E2 MOAE2 (MOLYBDOPTERIN CONVERTING FACTOR LARGE SUBUNIT) (MOLYBDOPTERIN [MPT] CONVERTING FACTOR, SUBUNIT 2)
Rv0871	0	PROBABLE COLD SHOCK-LIKE PROTEIN B CSPB
Rv0873	1	PROBABLE ACYL-CoA DEHYDROGENASE FADE10
Rv0880	9	POSSIBLE TRANSCRIPTIONAL REGULATORY PROTEIN (POSSIBLY MARR-FAMILY)
Rv0884c	7	POSSIBLE PHOSPHOSERINE AMINOTRANSFERASE SERC (PSAT)
Rv0889c	7	PROBABLE CITRATE SYNTHASE II CITA
Rv0893c	1	POSSIBLE S-ADENOSYLMETHIONINE-DEPENDENT METHYLTRANSFERASE
Rv0896	7	PROBABLE CITRATE SYNTHASE I GLTA2
Rv0898c	10	CONSERVED HYPOTHETICAL PROTEIN
Rv0899	3	OUTER MEMBRANE PROTEIN A OMPA
Rv0901	3	POSSIBLE CONSERVED EXPORTED OR MEMBRANE PROTEIN
Rv0903c	9	TWO COMPONENT RESPONSE TRANSCRIPTIONAL REGULATORY PROTEIN PRRA
Rv0904c	1	PUTATIVE ACETYL-COENZYME A CARBOXYLASE CARBOXYL TRANSFERASE (SUBUNIT BETA) ACCD3 (ACCASE BETA CHAIN)
Rv0905	1	POSSIBLE ENOYL-CoA HYDRATASE ECHA6 (ENOYL HYDRASE) (UNSATURATED ACYL-CoA HYDRATASE) (CROTONASE)
Rv0906	10	CONSERVED PROTEIN
Rv0907	10	CONSERVED PROTEIN
Rv0913c	7	POSSIBLE DIOXYGENASE
Rv0919	7	GCN5-RELATED N-ACETYLTRANSFERASE
Rv0925c	10	CONSERVED PROTEIN
Rv0928	3	PERIPLASMIC PHOSPHATE-BINDING LIPOPROTEIN PSTS3 (PBP-3) (PSTS3) (PHOS1)
Rv0931c	9	TRANSMEMBRANE SERINE/THREONINE-PROTEIN KINASE D PKND (PROTEIN KINASE D) (STPK D)
Rv0932c	3	PERIPLASMIC PHOSPHATE-BINDING LIPOPROTEIN PSTS2 (PBP-2) (PSTS2)
Rv0934	3	PERIPLASMIC PHOSPHATE-BINDING LIPOPROTEIN PSTS1 (PBP-1) (PSTS1)
Rv0937c	2	DNA END-BINDING PROTEIN, MKU
Rv0939	7	POSSIBLE BIFUNCTIONAL ENZYME: 2-HYDROXYHEPTA-2,4-DIENE-1,7-DIOATE ISOMERASE (HHDD ISOMERASE) + CYCLASE/DEHYDRASE
Rv0946c	7	PROBABLE GLUCOSE-6-PHOSPHATE ISOMERASE PGI (GPI) (PHOSPHOGLUCOSE ISOMERASE) (PHOSPHOHEXOSE ISOMERASE) (PHI)
Rv0951	7	PROBABLE SUCCINYL-CoA SYNTHETASE (BETA CHAIN) SUCC (SCS-BETA)
Rv0952	7	PROBABLE SUCCINYL-CoA SYNTHETASE (ALPHA CHAIN) SUCD (SCS-ALPHA)
Rv0953c	7	POSSIBLE OXIDOREDUCTASE
Rv0957	7	PROBABLE BIFUNCTIONAL PURINE BIOSYNTHESIS PROTEIN PURH: PHOSPHORIBOSYLAMINOIMIDAZOLECARBOXAMIDE FORMYLTRANSFERASE (AICAR TRANSFORMYLASE) (5'-PHOSPHORIBOSYL-5-AMINOIMIDAZOLE-4-CARBOXAMIDE FORMYLTRANSFERASE) + INOSINEMONOPHOSPHATE CYCLOHYDROLASE (IMP CYCLOHYDROLASE) (INOSINICASE) (IMP SYNTHETASE) (ATIC)
Rv0968	10	CONSERVED PROTEIN
Rv0971c	1	PROBABLE ENOYL-CoA HYDRATASE ECHA7 (ENOYL HYDRASE) (UNSATURATED ACYL-CoA HYDRATASE) (CROTONASE)
Rv0973c	1	PROBABLE ACETYL-/PROPIONYL-COENZYME A CARBOXYLASE ALPHA CHAIN (ALPHA SUBUNIT) ACCA2: BIOTIN CARBOXYLASE + BIOTIN CARBOXYL CARRIER PROTEIN (BCCP)
Rv0983	7	PROBABLE SERINE PROTEASE PEPD (SERINE PROTEINASE) (MTB32B)
Rv0984	7	POSSIBLE PTERIN-4-ALPHA-CARBINOLAMINE DEHYDRATASE MOAB2 (PHS) (4-ALPHA- HYDROXY-TETRAHYDROPTERIN DEHYDRATASE) (PTERIN-4-A-CARBINOLAMINE DEHYDRATASE) (PHENYLALANINE HYDROXYLASE-STIMULATING PROTEIN) (PHS) (PTERIN CARBINOLAMINE DEHYDRATASE) (PCD)
Rv0999	10	UNKNOWN PROTEIN
Rv1006	10	UNKNOWN PROTEIN
Rv1007c	2	PROBABLE METHIONYL-TRNA SYNTHETASE METS (MetRS) (METHIONINE--tRNA LIGASE)
Rv1008	3	PROBABLE DEOXYRIBONUCLEASE TATD (YJJV PROTEIN)
Rv1015c	2	PROBABLE 50S RIBOSOMAL PROTEIN L25 RPLY
Rv1016c	3	PROBABLE CONSERVED LIPOPROTEIN LPQT
Rv1017c	7	PROBABLE RIBOSE-PHOSPHATE PYROPHOSPHOKINASE PRSA (PHOSPHORIBOSYL PYROPHOSPHATE SYNTHETASE) (PRPP SYNTHETASE)
Rv1019	9	PROBABLE TRANSCRIPTIONAL REGULATORY PROTEIN (PROBABLY TETR-FAMILY)
Rv1023	7	PROBABLE ENOLASE ENO
Rv1056	10	CONSERVED PROTEIN
Rv1058	1	PROBABLE MEDIUM CHAIN FATTY-ACID-CoA LIGASE FADD14 (FATTY-ACID-CoA SYNTHETASE) (FATTY-ACID-CoA SYNTHASE)
Rv1060	10	UNKNOWN PROTEIN
Rv1061	10	CONSERVED PROTEIN
Rv1062	10	CONSERVED HYPOTHETICAL PROTEIN
Rv1070c	1	PROBABLE ENOYL-CoA HYDRATASE ECHA8 (ENOYL HYDRASE) (UNSATURATED ACYL-CoA HYDRATASE) (CROTONASE)
Rv1071c	1	POSSIBLE ENOYL-CoA HYDRATASE ECHA9 (ENOYL HYDRASE) (UNSATURATED ACYL-CoA HYDRATASE) (CROTONASE)
Rv1074c	1	PROBABLE BETA-KETOACYL CoA THIOLASE FADA3
Rv1077	7	PROBABLE CYSTATHIONINE BETA-SYNTHASE CBS (SERINE SULFHYDRASE) (BETA-THIONASE) (HEMOPROTEIN H-450)
Rv1079	7	PROBABLE CYSTATHIONINE GAMMA-SYNTHASE METB (CGS) (O-SUCCINYLHOMOSERINE [THIOL]-LYASE)
Rv1080c	2	PROBABLE TRANSCRIPTION ELONGATION FACTOR GREA (TRANSCRIPT CLEAVAGE FACTOR GREA)
Rv1084	10	CONSERVED PROTEIN
Rv1093	7	PROBABLE SERINE HYDROXYMETHYLTRANSFERASE 1 glyA1
Rv1094	1	POSSIBLE ACYL-[ACYL-CARRIER PROTEIN] DESATURASE DESA2 (ACYL-[ACP] DESATURASE) (STEAROYL-ACP DESATURASE)
Rv1096	7	POSSIBLE GLYCOSYL HYDROLASE
Rv1098c	7	PROBABLE FUMARASE FUM (FUMARATE HYDRATASE)
Rv1099c	7	POSSIBLE FRUCTOSE 1,6-BISPHOSPHATASE GLPX
Rv1109c	10	CONSERVED PROTEIN
Rv1113	0	POSSIBLE ANTITOXIN VAPB32
Rv1114	0	POSSIBLE TOXIN VAPC32. CONTAINS PIN DOMAIN.
Rv1122	7	PROBABLE 6-PHOSPHOGLUCONATE DEHYDROGENASE, DECARBOXYLATING GND2
Rv1126c	10	CONSERVED PROTEIN
Rv1133c	7	PROBABLE 5-METHYLTETRAHYDROPTEROYLTRIGLUTAMATE--HOMOCYSTEINE METHYLTRANSFERASE METE (METHIONINE SYNTHASE, VITAMIN-B12 INDEPENDENT ISOZYME)
Rv1143	1	PROBABLE ALPHA-METHYLACYL-CoA RACEMASE MCR (2-METHYLACYL-CoA RACEMASE) (2-ARYLPROPIONYL-CoA EPIMERASE )
Rv1144	7	PROBABLE SHORT-CHAIN TYPE DEHYDROGENASE/REDUCTASE
Rv1159A	10	UNKNOWN PROTEIN
Rv1161	7	PROBABLE RESPIRATORY NITRATE REDUCTASE (ALPHA CHAIN) NARG
Rv1166	3	PROBABLE CONSERVED LIPOPROTEIN LPQW
Rv1174c	3	LOW MOLECULAR WEIGHT T-CELL ANTIGEN TB8.4
Rv1177	7	PROBABLE FERREDOXIN FDXC
Rv1201c	7	PROBABLE TETRAHYDRODIPICOLINATE N-SUCCINYLTRANSFERASE DAPD
Rv1202	7	PROBABLE SUCCINYL-DIAMINOPIMELATE DESUCCINYLASE DAPE
Rv1219c	9	PROBABLE TRANSCRIPTIONAL REGULATORY PROTEIN
Rv1223	7	PROBABLE SERINE PROTEASE HTRA (DEGP PROTEIN)
Rv1228	3	PROBABLE LIPOPROTEIN LPQX
Rv1229c	7	PROBABLE MRP-RELATED PROTEIN MRP
Rv1240	7	PROBABLE MALATE DEHYDROGENASE MDH
Rv1242	0	POSSIBLE TOXIN VAPC33. CONTAINS PIN DOMAIN.
Rv1244	3	PROBABLE LIPOPROTEIN LPQZ
Rv1248c	7	MULTIFUNCTIONAL ALPHA-KETOGLUTARATE METABOLIC ENZYME
Rv1257c	7	PROBABLE OXIDOREDUCTASE
Rv1260	7	PROBABLE OXIDOREDUCTASE
Rv1265	10	UNKNOWN PROTEIN
Rv1266c	9	PROBABLE TRANSMEMBRANE SERINE/THREONINE-PROTEIN KINASE H PKNH (PROTEIN KINASE H) (STPK H)
Rv1269c	3	CONSERVED PROBABLE SECRETED PROTEIN
Rv1270c	3	POSSIBLE LIPOPROTEIN LPRA
Rv1275	3	POSSIBLE LIPOPROTEIN LPRC
Rv1276c	10	CONSERVED HYPOTHETICAL PROTEIN
Rv1280c	3	PROBABLE PERIPLASMIC OLIGOPEPTIDE-BINDING LIPOPROTEIN OPPA
Rv1284	7	BETA-CARBONIC ANHYDRASE
Rv1288	10	CONSERVED PROTEIN
Rv1292	2	PROBABLE ARGINYL-TRNA SYNTHETASE ARGS (ARGRS) (ARGININE--tRNA LIGASE)
Rv1293	7	PROBABLE DIAMINOPIMELATE DECARBOXYLASE LYSA (DAP DECARBOXYLASE)
Rv1295	7	PROBABLE THREONINE SYNTHASE THRC (TS)
Rv1299	2	PROBABLE PEPTIDE CHAIN RELEASE FACTOR 1 PRFA (RF-1)
Rv1301	10	CONSERVED PROTEIN
Rv1306	7	PROBABLE ATP SYNTHASE B CHAIN ATPF
Rv1308	7	PROBABLE ATP SYNTHASE ALPHA CHAIN ATPA
Rv1309	7	PROBABLE ATP SYNTHASE GAMMA CHAIN ATPG
Rv1310	7	PROBABLE ATP SYNTHASE BETA CHAIN ATPD
Rv1311	7	PROBABLE ATP SYNTHASE EPSILON CHAIN ATPC
Rv1314c	10	CONSERVED PROTEIN
Rv1323	1	PROBABLE ACETYL-CoA ACETYLTRANSFERASE FADA4 (ACETOACETYL-CoA THIOLASE)
Rv1324	7	POSSIBLE THIOREDOXIN
Rv1326c	7	PROBABLE 1,4-ALPHA-GLUCAN BRANCHING ENZYME GLGB (GLYCOGEN BRANCHING ENZYME)
Rv1327c	7	PROBABLE GLUCANASE GLGE
Rv1328	7	PROBABLE GLYCOGEN PHOSPHORYLASE GLGP
Rv1331	10	CONSERVED HYPOTHETICAL PROTEIN
Rv1334	1	POSSIBLE HYDROLASE
Rv1336	7	PROBABLE CYSTEINE SYNTHASE B CYSM (CSASE B) (O-PHOSPHOSERINE SULFHYDRYLASE B) (O-PHOSPHOSERINE (THIOL)-LYASE B)
Rv1339	10	CONSERVED PROTEIN
Rv1340	2	PROBABLE RIBONUCLEASE RPHA (RNase PH) (tRNA NUCLEOTIDYLTRANSFERASE)
Rv1350	1	PROBABLE 3-OXOACYL-[ACYL-CARRIER PROTEIN] REDUCTASE FABG2 (3-KETOACYL-ACYL CARRIER PROTEIN REDUCTASE)
Rv1368	3	PROBABLE CONSERVED LIPOPROTEIN LPRF
Rv1377c	7	PUTATIVE TRANSFERASE
Rv1380	7	PROBABLE ASPARTATE CARBAMOYLTRANSFERASE PYRB (ATCase) (ASPARTATE TRANSCARBAMYLASE)
Rv1381	7	PROBABLE DIHYDROOROTASE PYRC (DHOase)
Rv1385	7	PROBABLE OROTIDINE 5'-PHOSPHATE DECARBOXYLASE PYRF (OMP DECARBOXYLASE) (OMPDECASE)
Rv1386	6	PE FAMILY PROTEIN PE15
Rv1388	2	PUTATIVE INTEGRATION HOST FACTOR MIHF
Rv1389	7	PROBABLE GUANYLATE KINASE GMK
Rv1390	2	PROBABLE DNA-DIRECTED RNA POLYMERASE (OMEGA CHAIN) RPOZ (TRANSCRIPTASE OMEGA CHAIN) (RNA POLYMERASE OMEGA SUBUNIT)
Rv1391	7	PROBABLE DNA/PANTOTHENATE METABOLISM FLAVOPROTEIN HOMOLOG DFP
Rv1392	7	PROBABLE S-ADENOSYLMETHIONINE SYNTHETASE METK (MAT) (AdoMet SYNTHETASE) (METHIONINE ADENOSYLTRANSFERASE)
Rv1404	9	PROBABLE TRANSCRIPTIONAL REGULATORY PROTEIN
Rv1411c	3	PROBABLE CONSERVED LIPOPROTEIN LPRG
Rv1412	7	PROBABLE RIBOFLAVIN SYNTHASE ALPHA CHAIN RIBC (RIBE)
Rv1416	7	PROBABLE RIBOFLAVIN SYNTHASE BETA CHAIN RIBH (6,7-DIMETHYL-8-RIBITYLLUMAZINE SYNTHASE) (DMRL SYNTHASE) (LUMAZINE SYNTHASE)
Rv1419	10	UNKNOWN PROTEIN
Rv1429	10	CONSERVED PROTEIN
Rv1436	7	PROBABLE GLYCERALDEHYDE 3-PHOSPHATE DEHYDROGENASE GAP (GAPDH)
Rv1437	7	PROBABLE PHOSPHOGLYCERATE KINASE PGK
Rv1438	7	PROBABLE TRIOSEPHOSPHATE ISOMERASE TPI (TIM)
Rv1442	7	PROBABLE BIOTIN SULFOXIDE REDUCTASE BISC (BDS REDUCTASE) (BSO REDUCTASE)
Rv1443c	10	UNKNOWN PROTEIN
Rv1445c	7	PROBABLE 6-PHOSPHOGLUCONOLACTONASE DEVB (6PGL)
Rv1448c	7	PROBABLE TRANSALDOLASE TAL
Rv1449c	7	PROBABLE TRANSKETOLASE TKT (TK)
Rv1454c	7	PROBABLE QUINONE REDUCTASE QOR (NADPH:QUINONE REDUCTASE) (ZETA-CRYSTALLIN HOMOLOG PROTEIN)
Rv1464	7	PROBABLE CYSTEINE DESULFURASE CSD
Rv1467c	1	PROBABLE ACYL-CoA DEHYDROGENASE FADE15
Rv1471	7	PROBABLE THIOREDOXIN TRXB1
Rv1475c	7	PROBABLE IRON-REGULATED ACONITATE HYDRATASE ACN (CITRATE HYDRO-LYASE) (ACONITASE)
Rv1479	9	PROBABLE TRANSCRIPTIONAL REGULATORY PROTEIN MOXR1
Rv1484	1	NADH-DEPENDENT ENOYL-[ACYL-CARRIER-PROTEIN] REDUCTASE INHA (NADH-DEPENDENT ENOYL-ACP REDUCTASE)
Rv1485	7	FERROCHELATASE HEMZ (PROTOHEME FERRO-LYASE) (HEME SYNTHETASE)
Rv1487	3	CONSERVED MEMBRANE PROTEIN
Rv1495	0	POSSIBLE TOXIN MAZF4
Rv1496	3	POSSIBLE TRANSPORT SYSTEM KINASE
Rv1497	7	PROBABLE ESTERASE LIPL
Rv1498A	10	CONSERVED PROTEIN
Rv1511	7	GDP-D-MANNOSE DEHYDRATASE GMDA (GDP-MANNOSE 4,6 DEHYDRATASE) (GMD)
Rv1531	10	CONSERVED PROTEIN
Rv1532c	10	CONSERVED HYPOTHETICAL PROTEIN
Rv1536	2	ISOLEUCYL-tRNA SYNTHETASE IleS
Rv1544	1	POSSIBLE KETOACYL REDUCTASE
Rv1546	10	CONSERVED PROTEIN
Rv1556	9	POSSIBLE REGULATORY PROTEIN
Rv1558	10	CONSERVED PROTEIN
Rv1561	0	POSSIBLE TOXIN VAPC11
Rv1564c	0	PROBABLE MALTOOLIGOSYLTREHALOSE SYNTHASE TREX
Rv1570	7	PROBABLE DETHIOBIOTIN SYNTHETASE BioD
Rv1571	10	CONSERVED PROTEIN
Rv1596	7	PROBABLE NICOTINATE-NUCLEOTIDE PYROPHOSPHATASE NADC
Rv1599	7	PROBABLE HISTIDINOL DEHYDROGENASE HISD (HDH)
Rv1601	7	PROBABLE IMIDAZOLE GLYCEROL-PHOSPHATE DEHYDRATASE HISB
Rv1603	7	PROBABLE PHOSPHORIBOSYLFORMIMINO-5-AMINOIMIDAZOLE CARBOXAMIDE RIBOTIDE ISOMERASE HISA
Rv1609	7	ANTHRANILATE SYNTHASE COMPONENT I TRPE (GLUTAMINE AMIDOTRANSFERASE)
Rv1611	7	PROBABLE INDOLE-3-GLYCEROL PHOSPHATE SYNTHASE TRPC
Rv1612	7	TRYPTOPHAN SYNTHASE, BETA SUBUNIT TRPB
Rv1613	7	PROBABLE TRYPTOPHAN SYNTHASE, ALPHA SUBUNIT TRPA
Rv1617	7	PROBABLE PYRUVATE KINASE PYKA
Rv1626	9	PROBABLE TWO-COMPONENT SYSTEM TRANSCRIPTIONAL REGULATOR
Rv1627c	1	PROBABLE NONSPECIFIC LIPID-TRANSFER PROTEIN
Rv1629	2	PROBABLE DNA POLYMERASE I POLA
Rv1630	2	PROBABLE RIBOSOMAL PROTEIN S1 RPSA
Rv1636	0	IRON-REGULATED UNIVERSAL STRESS PROTEIN FAMILY PROTEIN TB15.3
Rv1637c	10	CONSERVED PROTEIN
Rv1638A	10	CONSERVED HYPOTHETICAL PROTEIN
Rv1641	2	PROBABLE INITIATION FACTOR IF-3 INFC
Rv1643	2	PROBABLE 50S RIBOSOMAL PROTEIN L20 RPLT
Rv1652	7	PROBABLE N-ACETYL-GAMMA-GLUTAMYL-PHOSHATE REDUCTASE ARGC
Rv1653	7	PROBABLE GLUTAMATE N-ACETYLTRANSFERASE ARGJ
Rv1655	7	PROBABLE ACETYLORNITHINE AMINOTRANSFERASE ARGD
Rv1656	7	PROBABLE ORNITHINE CARBAMOYLTRANSFERASE, ANABOLIC ARGF
Rv1659	7	PROBABLE ARGININOSUCCINATE LYASE ARGH
Rv1665	1	POSSIBLE CHALCONE SYNTHASE PKS11
Rv1683	1	POSSIBLE BIFUNCTIONAL ENZYME; LONG-CHAIN ACYL-CoA SYNTHASE AND LIPASE.
Rv1685c	10	CONSERVED HYPOTHETICAL PROTEIN
Rv1689	2	PROBABLE TYROSYL-tRNA SYNTHASE TYRS (TYRRS)
Rv1699	7	PROBABLE CTP SYNTHASE PYRG
Rv1700	2	NUDIX HYDROLASE
Rv1703c	7	PROBABLE CATECHOL-O-METHYLTRANSFERASE
Rv1711	10	CONSERVED HYPOTHETICAL PROTEIN
Rv1712	7	PROBABLE CYTIDYLATE KINASE CMK (CMP KINASE) (CYTIDINE MONOPHOSPHATE KINASE) (CK)
Rv1716	10	CONSERVED HYPOTHETICAL PROTEIN
Rv1718	10	CONSERVED HYPOTHETICAL PROTEIN
Rv1732c	10	CONSERVED PROTEIN
Rv1738	10	CONSERVED PROTEIN
Rv1743	9	PROBABLE TRANSMEMBRANE SERINE/THREONINE-PROTEIN KINASE E PKNE (PROTEIN KINASE E) (STPK E)
Rv1747	3	PROBABLE CONSERVED TRANSMEMBRANE ATP-BINDING PROTEIN ABC TRANSPORTER
Rv1761c	3	POSSIBLE EXPORTED PROTEIN
Rv1765c	10	CONSERVED HYPOTHETICAL PROTEIN
Rv1767	10	CONSERVED PROTEIN
Rv1771	7	L-GULONO-1,4-LACTONE DEHYDROGENASE
Rv1774	7	PROBABLE OXIDOREDUCTASE
Rv1778c	10	UNKNOWN PROTEIN
Rv1780	10	CONSERVED PROTEIN
Rv1782	3	ESX CONSERVED COMPONENT ECCB5. PROBABLE MEMBRANE PROTEIN.
Rv1794	10	CONSERVED PROTEIN
Rv1796	7	PROBABLE PROLINE RICH MEMBRANE-ANCHORED MYCOSIN MYCP5 (SERINE PROTEASE) (SUBTILISIN-LIKE PROTEASE) (SUBTILASE-LIKE) (MYCOSIN-5)
Rv1810	10	CONSERVED PROTEIN
Rv1817	7	POSSIBLE FLAVOPROTEIN
Rv1820	7	PROBABLE ACETOLACTATE SYNTHASE ILVG (ACETOHYDROXY-ACID SYNTHASE)(ALS)
Rv1827	10	CONSERVED PROTEIN WITH FHA DOMAIN, GARA
Rv1829	10	CONSERVED PROTEIN
Rv1832	7	PROBABLE GLYCINE DEHYDROGENASE GCVB (GLYCINE DECARBOXYLASE) (GLYCINE CLEAVAGE SYSTEM P-PROTEIN)
Rv1836c	10	CONSERVED PROTEIN
Rv1837c	7	PROBABLE MALATE SYNTHASE G GLCB
Rv1838c	0	POSSIBLE TOXIN VAPC13
Rv1843c	7	PROBABLE INOSINE-5'-MONOPHOSPHATE DEHYDROGENASE GUAB1(IMP DEHYDROGENASE) (IMPDH) (IMPD)
Rv1846c	9	TRANSCRIPTIONAL REPRESSOR BLAI
Rv1847	10	CONSERVED PROTEIN
Rv1850	7	UREASE ALPHA SUBUNIT UREC (UREA AMIDOHYDROLASE)
Rv1855c	7	POSSIBLE OXIDOREDUCTASE
Rv1856c	7	POSSIBLE OXIDOREDUCTASE
Rv1857	3	PROBABLE MOLYBDATE-BINDING LIPOPROTEIN MODA
Rv1860	3	ALANINE AND PROLINE RICH SECRETED PROTEIN APA (FIBRONECTIN ATTACHMENT PROTEIN) (IMMUNOGENIC PROTEIN MPT32) (ANTIGEN MPT-32) (45-kDa GLYCOPROTEIN) (45/47 kDa ANTIGEN)
Rv1869c	7	PROBABLE REDUCTASE
Rv1872c	7	POSSIBLE L-LACTATE DEHYDROGENASE (CYTOCHROME) LLDD2
Rv1873	10	CONSERVED HYPOTHETICAL PROTEIN
Rv1875	10	CONSERVED PROTEIN
Rv1876	7	PROBABLE BACTERIOFERRITIN BFRA
Rv1878	7	PROBABLE GLUTAMINE SYNTHETASE GLNA3 (GLUTAMINE SYNTHASE) (GS-I)
Rv1879	10	CONSERVED HYPOTHETICAL PROTEIN
Rv1886c	1	SECRETED ANTIGEN 85-B FBPB (85B) (ANTIGEN 85 COMPLEX B) (MYCOLYL TRANSFERASE 85B) (FIBRONECTIN-BINDING PROTEIN B) (EXTRACELLULAR ALPHA-ANTIGEN)
Rv1893	10	CONSERVED HYPOTHETICAL PROTEIN
Rv1896c	10	CONSERVED HYPOTHETICAL PROTEIN
Rv1898	10	CONSERVED HYPOTHETICAL PROTEIN
Rv1899c	3	POSSIBLE LIPOPROTEIN LPPD
Rv1906c	10	CONSERVED PROTEIN
Rv1908c	0	CATALASE-PEROXIDASE-PEROXYNITRITASE T KATG
Rv1910c	3	PROBABLE EXPORTED PROTEIN
Rv1911c	3	PROBABLE LIPOPROTEIN LPPC
Rv1913	10	CONSERVED HYPOTHETICAL PROTEIN
Rv1919c	10	CONSERVED PROTEIN
Rv1922	3	PROBABLE CONSERVED LIPOPROTEIN
Rv1926c	3	IMMUNOGENIC PROTEIN MPT63 (ANTIGEN MPT63/MPB63) (16 kDa IMMUNOPROTECTIVE EXTRACELLULAR PROTEIN)
Rv1932	0	PROBABLE THIOL PEROXIDASE TPX
Rv1938	0	PROBABLE EPOXIDE HYDROLASE EPHB (EPOXIDE HYDRATASE)
Rv1942c	0	POSSIBLE TOXIN MAZF5
Rv1944c	10	CONSERVED PROTEIN
Rv1962c	0	POSSIBLE TOXIN VAPC35. CONTAINS PIN DOMAIN.
Rv1980c	3	IMMUNOGENIC PROTEIN MPT64 (ANTIGEN MPT64/MPB64)
Rv1981c	2	RIBONUCLEOSIDE-DIPHOSPHATE REDUCTASE (BETA CHAIN) NRDF1 (RIBONUCLEOTIDE REDUCTASE SMALL SUBUNIT) (R2F PROTEIN)
Rv1984c	3	PROBABLE CUTINASE PRECURSOR CFP21
Rv1989c	10	HYPOTHETICAL PROTEIN
Rv1991c	0	TOXIN MAZF6
Rv1993c	10	CONSERVED PROTEIN
Rv1994c	9	METAL SENSOR TRANSCRIPTIONAL REGULATOR CMTR (ARSR-SMTB FAMILY)
Rv2003c	10	CONSERVED HYPOTHETICAL PROTEIN
Rv2006	0	PROBABLE TREHALOSE-6-PHOSPHATE PHOSPHATASE OTSB1 (TREHALOSE-PHOSPHATASE) (TPP)
Rv2007c	7	FERREDOXIN FDXA
Rv2010	0	TOXIN VAPC15
Rv2019	10	CONSERVED PROTEIN
Rv2022c	10	CONSERVED PROTEIN
Rv2029c	7	6-PHOSPHOFRUCTOKINASE PFKB (PHOSPHOHEXOKINASE) (PHOSPHOFRUCTOKINASE)
Rv2030c	10	CONSERVED PROTEIN
Rv2031c	0	HEAT SHOCK PROTEIN HSPX (ALPHA-CRYSTALLIN HOMOLOG) (14 kDa ANTIGEN) (HSP16.3)
Rv2032	10	CONSERVED PROTEIN ACG
Rv2035	10	CONSERVED HYPOTHETICAL PROTEIN
Rv2043c	7	PYRAZINAMIDASE/NICOTINAMIDASE PNCA (PZase)
Rv2046	3	PROBABLE LIPOPROTEIN LPPI
Rv2048c	1	POLYKETIDE SYNTHASE PKS12
Rv2050	10	CONSERVED PROTEIN
Rv2052c	10	CONSERVED PROTEIN
Rv2054	10	CONSERVED PROTEIN
Rv2061c	10	CONSERVED PROTEIN
Rv2067c	10	CONSERVED PROTEIN
Rv2068c	7	CLASS A BETA-LACTAMASE BLAC
Rv2074	7	POSSIBLE PYRIDOXAMINE 5'-PHOSPHATE OXIDASE (PNP/PMP OXIDASE) (PYRIDOXINEPHOSPHATE OXIDASE) (PNPOX) (PYRIDOXINE 5'-PHOSPHATE OXIDASE)
Rv2080	3	LIPOPROTEIN LPPJ
Rv2089c	7	DIPEPTIDASE PEPE
Rv2091c	3	PROBABLE MEMBRANE PROTEIN
Rv2094c	3	SEC-INDEPENDENT PROTEIN TRANSLOCASE MEMBRANE-BOUND PROTEIN TATA
Rv2096c	7	PROTEASOME ACCESSORY FACTOR B PAFB
Rv2103c	0	POSSIBLE TOXIN VAPC37. CONTAINS PIN DOMAIN.
Rv2109c	7	PROTEASOME ALPHA SUBUNIT PRCA; ASSEMBLES WITH BETA SUBUNIT PRCB.
Rv2110c	7	PROTEASOME BETA SUBUNIT PRCB; ASSEMBLES WITH ALPHA SUBUNIT PRCA.
Rv2111c	7	PROKARYOTIC UBIQUITIN-LIKE PROTEIN PUP
Rv2117	10	CONSERVED HYPOTHETICAL PROTEIN
Rv2121c	7	ATP PHOSPHORIBOSYLTRANSFERASE HISG
Rv2124c	7	5-METHYLTETRAHYDROFOLATE--HOMOCYSTEIN METHYLTRANSFERASE METH (METHIONINE SYNTHASE, VITAMIN-B12 DEPENDENT ISOZYME) (MS)
Rv2134c	10	CONSERVED PROTEIN
Rv2135c	10	CONSERVED PROTEIN
Rv2138	3	PROBABLE CONSERVED LIPOPROTEIN LPPL
Rv2140c	10	CONSERVED PROTEIN TB18.6
Rv2141c	10	CONSERVED PROTEIN
Rv2142c	0	POSSIBLE TOXIN PARE2
Rv2145c	3	DIVIVA FAMILY PROTEIN WAG31
Rv2148c	10	CONSERVED PROTEIN
Rv2149c	10	CONSERVED PROTEIN YFIH
Rv2150c	3	CELL DIVISION PROTEIN FTSZ
Rv2158c	3	PROBABLE UDP-N-ACETYLMURAMOYLALANYL-D-GLUTAMATE-2,6-DIAMINOPIMELATE LIGASE MURE
Rv2159c	10	CONSERVED PROTEIN
Rv2166c	10	CONSERVED PROTEIN
Rv2171	3	PROBABLE CONSERVED LIPOPROTEIN LPPM
Rv2175c	9	CONSERVED REGULATORY PROTEIN
Rv2185c	10	CONSERVED PROTEIN TB16.3
Rv2187	1	PROBABLE LONG-CHAIN-FATTY-ACID-CoA LIGASE FADD15 (FATTY-ACID-CoA SYNTHETASE) (FATTY-ACID-CoA SYNTHASE)
Rv2194	7	PROBABLE UBIQUINOL-CYTOCHROME C REDUCTASE QCRC (CYTOCHROME C SUBUNIT)
Rv2202c	7	ADENOSINE KINASE
Rv2204c	10	CONSERVED PROTEIN
Rv2210c	7	PROBABLE BRANCHED-CHAIN AMINO ACID TRANSAMINASE ILVE
Rv2211c	7	PROBABLE AMINOMETHYLTRANSFERASE GCVT (GLYCINE CLEAVAGE SYSTEM T PROTEIN)
Rv2212	7	ADENYLYL CYCLASE (ATP PYROPHOSPHATE-LYASE) (ADENYLATE CYCLASE)
Rv2213	7	PROBABLE AMINOPEPTIDASE PEPB
Rv2215	7	DLAT, DIHYDROLIPOAMIDE ACYLTRANSFERASE, E2 COMPONENT OF PYRUVATE DEHYDROGENASE
Rv2220	7	GLUTAMINE SYNTHETASE GLNA1 (GLUTAMINE SYNTHASE) (GS-I)
Rv2222c	7	PROBABLE GLUTAMINE SYNTHETASE GLNA2 (GLUTAMINE SYNTHASE) (GS-II)
Rv2224c	3	PROBABLE CARBOXYLESTERASE CAEA
Rv2226	10	CONSERVED PROTEIN
Rv2228c	2	MULTIFUNCTIONAL PROTEIN. HAS RNASE H, ALPHA-RIBAZOLE PHOSPHATASE, AND ACID PHOSPHATASE ACTIVITIES.
Rv2229c	10	CONSERVED PROTEIN
Rv2230c	10	CONSERVED PROTEIN
Rv2238c	0	PROBABLE PEROXIREDOXIN AHPE
Rv2241	7	PYRUVATE DEHYDROGENASE E1 COMPONENT ACEE (PYRUVATE DECARBOXYLASE) (PYRUVATE DEHYDROGENASE) (PYRUVIC DEHYDROGENASE)
Rv2244	1	MEROMYCOLATE EXTENSION ACYL CARRIER PROTEIN ACPM
Rv2245	1	3-OXOACYL-[ACYL-CARRIER PROTEIN] SYNTHASE 1 KASA (BETA-KETOACYL-ACP SYNTHASE) (KAS I)
Rv2247	1	ACETYL/PROPIONYL-CoA CARBOXYLASE (BETA SUBUNIT) ACCD6
Rv2250A	7	POSSIBLE FLAVOPROTEIN
Rv2251	7	POSSIBLE FLAVOPROTEIN
Rv2257c	10	CONSERVED PROTEIN
Rv2258c	9	POSSIBLE TRANSCRIPTIONAL REGULATORY PROTEIN
Rv2259	7	S-NITROSOMYCOTHIOL REDUCTASE MSCR
Rv2260	10	CONSERVED HYPOTHETICAL PROTEIN
Rv2280	7	PROBABLE DEHYDROGENASE
Rv2290	3	PROBABLE CONSERVED LIPOPROTEIN LPPO
Rv2294	7	PROBABLE AMINOTRANSFERASE
Rv2298	10	CONSERVED PROTEIN
Rv2299c	0	PROBABLE CHAPERONE PROTEIN HTPG (HEAT SHOCK PROTEIN) (HSP90 FAMILY PROTEIN) (HIGH TEMPERATURE PROTEIN G)
Rv2302	10	CONSERVED PROTEIN
Rv2314c	10	CONSERVED PROTEIN
Rv2315c	10	CONSERVED PROTEIN
Rv2330c	3	PROBABLE LIPOPROTEIN LPPP
Rv2334	7	PROBABLE CYSTEINE SYNTHASE A CYSK1 (O-ACETYLSERINE SULFHYDRYLASE A) (O-ACETYLSERINE (THIOL)-LYASE A) (CSASE A)
Rv2344c	7	PROBABLE DEOXYGUANOSINE TRIPHOSPHATE TRIPHOSPHOHYDROLASE DGT (DGTPASE) (DGTP TRIPHOSPHOHYDROLASE)
Rv2345	3	POSSIBLE CONSERVED TRANSMEMBRANE PROTEIN
Rv2346c	3	PUTATIVE ESAT-6 LIKE PROTEIN ESXO (ESAT-6 LIKE PROTEIN 6)
Rv2349c	7	PROBABLE PHOSPHOLIPASE C 3 PLCC
Rv2350c	7	PROBABLE MEMBRANE-ASSOCIATED PHOSPHOLIPASE C 2 PLCB
Rv2351c	7	PROBABLE MEMBRANE-ASSOCIATED PHOSPHOLIPASE C 1 PLCA (MTP40 ANTIGEN)
Rv2357c	2	PROBABLE GLYCYL-tRNA SYNTHETASE GLYS (GLYCINE--tRNA LIGASE) (GLYRS)
Rv2358	9	PROBABLE TRANSCRIPTIONAL REGULATORY PROTEIN SMTB (PROBABLY ARSR-FAMILY)
Rv2360c	10	UNKNOWN PROTEIN
Rv2361c	3	LONG (C50) CHAIN Z-ISOPRENYL DIPHOSPHATE SYNTHASE (Z-DECAPRENYL DIPHOSPHATE SYNTHASE)
Rv2373c	0	PROBABLE CHAPERONE PROTEIN DNAJ2
Rv2376c	3	LOW MOLECULAR WEIGHT ANTIGEN CFP2 (LOW MOLECULAR WEIGHT PROTEIN ANTIGEN 2) (CFP-2)
Rv2386c	1	PUTATIVE ISOCHORISMATE SYNTHASE MBTI
Rv2391	7	FERREDOXIN-DEPENDENT SULFITE REDUCTASE SIRA
Rv2394	7	PROBABLE GAMMA-GLUTAMYLTRANSPEPTIDASE PRECURSOR GGTB (GAMMA-GLUTAMYLTRANSFERASE) (GLUTAMYL TRANSPEPTIDASE)
Rv2400c	3	PROBABLE SULFATE-BINDING LIPOPROTEIN SUBI
Rv2402	10	CONSERVED PROTEIN
Rv2403c	3	PROBABLE CONSERVED LIPOPROTEIN LPPR
Rv2405	10	CONSERVED PROTEIN
Rv2416c	0	ENHANCED INTRACELLULAR SURVIVAL PROTEIN EIS, GCN5-RELATED N-ACETYLTRANSFERASE
Rv2419c	7	PROBABLE PHOSPHOGLYCERATE MUTASE (PHOSPHOGLYCEROMUTASE)
Rv2420c	10	CONSERVED HYPOTHETICAL PROTEIN
Rv2421c	7	PROBABLE NICOTINATE-NUCLEOTIDE ADENYLYLTRANSFERASE NADD (DEAMIDO-NAD(+) PYROPHOSPHORYLASE) (DEAMIDO-NAD(+) DIPHOSPHORYLASE) (NICOTINATE MONONUCLEOTIDE ADENYLYLTRANSFERASE) (NAMN ADENYLYLTRANSFERASE)
Rv2427c	7	PROBABLE GAMMA-GLUTAMYL PHOSPHATE REDUCTASE PROTEIN PROA (GPR) (GLUTAMATE-5-SEMIALDEHYDE DEHYDROGENASE) (GLUTAMYL-GAMMA-SEMIALDEHYDE DEHYDROGENASE)
Rv2428	0	ALKYL HYDROPEROXIDE REDUCTASE C PROTEIN AHPC (ALKYL HYDROPEROXIDASE C)
Rv2429	0	ALKYL HYDROPEROXIDE REDUCTASE D PROTEIN AHPD (ALKYL HYDROPEROXIDASE D)
Rv2438c	7	GLUTAMINE-DEPENDENT NAD(+) SYNTHETASE NADE (NAD(+) SYNTHASE [GLUTAMINE-HYDROLYSING])
Rv2441c	2	PROBABLE 50S RIBOSOMAL PROTEIN L27 RPMA
Rv2442c	2	PROBABLE 50S RIBOSOMAL PROTEIN L21 RPLU
Rv2444c	2	POSSIBLE RIBONUCLEASE E RNE
Rv2445c	7	PROBABLE NUCLEOSIDE DIPHOSPHATE KINASE NDKA (NDK) (NDP KINASE) (NUCLEOSIDE-2-P KINASE)
Rv2448c	2	PROBABLE VALYL-tRNA SYNTHASE PROTEIN VALS (VALYL-tRNA SYNTHETASE) (VALINE--tRNA LIGASE) (VALINE TRANSLASE)
Rv2453c	7	PROBABLE MOLYBDOPTERIN-GUANINE DINUCLEOTIDE BIOSYNTHESIS PROTEIN A MOBA
Rv2460c	7	PROBABLE ATP-DEPENDENT CLP PROTEASE PROTEOLYTIC SUBUNIT 2 CLPP2 (ENDOPEPTIDASE CLP 2)
Rv2461c	7	PROBABLE ATP-DEPENDENT CLP PROTEASE PROTEOLYTIC SUBUNIT 1 CLPP1 (ENDOPEPTIDASE CLP)
Rv2462c	3	PROBABLE TRIGGER FACTOR (TF) PROTEIN TIG
Rv2465c	7	RIBOSE-5-PHOSPHATE ISOMERASE
Rv2466c	10	CONSERVED PROTEIN
Rv2467	7	PROBABLE AMINOPEPTIDASE N PEPN (LYSYL AMINOPEPTIDASE) (LYS-AP) (ALANINE AMINOPEPTIDASE)
Rv2470	7	POSSIBLE GLOBIN (OXYGEN-BINDING PROTEIN) GLBO
Rv2474c	10	CONSERVED HYPOTHETICAL PROTEIN
Rv2475c	10	CONSERVED PROTEIN
Rv2476c	7	PROBABLE NAD-DEPENDENT GLUTAMATE DEHYDROGENASE GDH (NAD-GDH) (NAD-DEPENDENT GLUTAMIC DEHYDROGENASE)
Rv2477c	3	PROBABLE MACROLIDE-TRANSPORT ATP-BINDING PROTEIN ABC TRANSPORTER
Rv2494	0	POSSIBLE TOXIN VAPC38. CONTAINS PIN DOMAIN.
Rv2495c	7	PROBABLE BRANCHED-CHAIN KETO ACID DEHYDROGENASE E2 COMPONENT BKDC
Rv2496c	7	PROBABLE BRANCHED-CHAIN KETO ACID DEHYDROGENASE E1 COMPONENT, BETA SUBUNIT BKDB
Rv2498c	7	PROBABLE CITRATE (PRO-3S)-LYASE (BETA SUBUNIT) CITE (CITRASE) (CITRATASE) (CITRITASE) (CITRIDESMOLASE) (CITRASE ALDOLASE)
Rv2499c	7	POSSIBLE OXIDASE REGULATORY-RELATED PROTEIN
Rv2502c	1	PROBABLE ACETYL-/PROPIONYL-CoA CARBOXYLASE (BETA SUBUNIT) ACCD1
Rv2503c	1	PROBABLE SUCCINYL-CoA:3-KETOACID-COENZYME A TRANSFERASE (BETA SUBUNIT) SCOB (3-OXO-ACID:CoA TRANSFERASE) (OXCT B) (SUCCINYL CoA:3-OXOACID CoA-TRANSFERASE)
Rv2504c	1	PROBABLE SUCCINYL-CoA:3-KETOACID-COENZYME A TRANSFERASE (ALPHA SUBUNIT) SCOA (3-OXO ACID:CoA TRANSFERASE) (OXCT A) (SUCCINYL-CoA:3-OXOACID-COENZYME A TRANSFERASE)
Rv2511	7	OLIGORIBONUCLEASE ORN
Rv2517c	10	UNKNOWN PROTEIN
Rv2520c	3	POSSIBLE CONSERVED MEMBRANE PROTEIN
Rv2521	0	PROBABLE BACTERIOFERRITIN COMIGRATORY PROTEIN BCP
Rv2522c	10	CONSERVED HYPOTHETICAL PROTEIN
Rv2523c	1	HOLO-[ACYL-CARRIER PROTEIN] SYNTHASE ACPS (HOLO-ACP SYNTHASE) (CoA:APO-[ACP]PANTETHEINEPHOSPHOTRANSFERASE) (CoA:APO-[ACYL-CARRIER PROTEIN]PANTETHEINEPHOSPHOTRANSFERASE)
Rv2524c	1	PROBABLE FATTY ACID SYNTHASE FAS (FATTY ACID SYNTHETASE)
Rv2527	0	POSSIBLE TOXIN VAPC17
Rv2528c	2	PROBABLE RESTRICTION SYSTEM PROTEIN MRR
Rv2530c	0	POSSIBLE TOXIN VAPC39. CONTAINS PIN DOMAIN.
Rv2533c	2	N UTILIZATION SUBSTANCE PROTEIN NUSB (NUSB PROTEIN)
Rv2534c	2	PROBABLE ELONGATION FACTOR P EFP
Rv2535c	7	PROBABLE CYTOPLASMIC PEPTIDASE PEPQ
Rv2537c	7	3-DEHYDROQUINATE DEHYDRATASE AROD (AROQ) (3-DEHYDROQUINASE) (TYPE II DHQASE)
Rv2538c	7	3-DEHYDROQUINATE SYNTHASE AROB
Rv2540c	7	PROBABLE CHORISMATE SYNTHASE AROF (5-ENOLPYRUVYLSHIKIMATE-3-PHOSPHATE PHOSPHOLYASE)
Rv2543	3	PROBABLE CONSERVED LIPOPROTEIN LPPA
Rv2548	0	POSSIBLE TOXIN VAPC19
Rv2552c	7	PROBABLE SHIKIMATE 5-DEHYDROGENASE AROE (5-DEHYDROSHIKIMATE REDUCTASE)
Rv2555c	2	PROBABLE ALANYL-TRNA SYNTHETASE ALAS (ALANINE--TRNA LIGASE) (ALANINE TRANSLASE) (ALARS)
Rv2556c	10	CONSERVED HYPOTHETICAL PROTEIN
Rv2557	10	CONSERVED PROTEIN
Rv2558	10	CONSERVED PROTEIN
Rv2563	3	PROBABLE GLUTAMINE-TRANSPORT TRANSMEMBRANE PROTEIN ABC TRANSPORTER
Rv2568c	10	CONSERVED HYPOTHETICAL PROTEIN
Rv2569c	10	CONSERVED HYPOTHETICAL PROTEIN
Rv2575	3	POSSIBLE CONSERVED MEMBRANE GLYCINE RICH PROTEIN
Rv2579	7	POSSIBLE HALOALKANE DEHALOGENASE DHAA (1-CHLOROHEXANE HALIDOHYDROLASE)
Rv2581c	0	POSIBLE GLYOXALASE II (HYDROXYACYLGLUTATHIONE HYDROLASE) (GLX II)
Rv2582	2	PROBABLE PEPTIDYL-PROLYL CIS-TRANS ISOMERASE B PPIB (CYCLOPHILIN) (PPIASE) (ROTAMASE) (PEPTIDYLPROLYL ISOMERASE)
Rv2589	7	4-AMINOBUTYRATE AMINOTRANSFERASE GABT (GAMMA-AMINO-N-BUTYRATE TRANSAMINASE) (GABA TRANSAMINASE) (GLUTAMATE:SUCCINIC SEMIALDEHYDE TRANSAMINASE) (GABA AMINOTRANSFERASE) (GABA-AT)
Rv2590	1	PROBABLE FATTY-ACID-CoA LIGASE FADD9 (FATTY-ACID-CoA SYNTHETASE) (FATTY-ACID-CoA SYNTHASE)
Rv2593c	2	PROBABLE HOLLIDAY JUNCTION DNA HELICASE RUVA
Rv2599	3	PROBABLE CONSERVED MEMBRANE PROTEIN
Rv2602	0	POSSIBLE TOXIN VAPC41. CONTAINS PIN DOMAIN.
Rv2603c	10	HIGHLY CONSERVED PROTEIN
Rv2605c	1	PROBABLE ACYL-CoA THIOESTERASE II TESB2 (TEII)
Rv2606c	7	POSSIBLE PYRIDOXINE BIOSYNTHESIS PROTEIN SNZP
Rv2607	7	PROBABLE PYRIDOXAMINE 5'-PHOSPHATE OXIDASE PDXH (PNP/PMP OXIDASE) (PYRIDOXINEPHOSPHATE OXIDASE) (PNPOX) (PYRIDOXINE 5'-PHOSPHATE OXIDASE)
Rv2614c	2	PROBABLE THREONYL-tRNA SYNTHETASE THRS (THREONINE-tRNA SYNTHETASE)(ThrRS) (THREONINE-tRNA LIGASE)
Rv2623	0	UNIVERSAL STRESS PROTEIN FAMILY PROTEIN TB31.7
Rv2624c	0	UNIVERSAL STRESS PROTEIN FAMILY PROTEIN
Rv2626c	10	HYPOXIC RESPONSE PROTEIN 1 HRP1
Rv2641	10	CADMIUM INDUCIBLE PROTEIN CADI
Rv2658c	5	POSSIBLE PROPHAGE PROTEIN
Rv2668	3	POSSIBLE EXPORTED ALANINE AND VALINE RICH PROTEIN
Rv2672	7	POSSIBLE SECRETED PROTEASE
Rv2674	7	PROBABLE PEPTIDE METHIONINE SULFOXIDE REDUCTASE MSRB (PROTEIN-METHIONINE-R-OXIDE REDUCTASE) (PEPTIDE MET(O) REDUCTASE)
Rv2675c	10	CONSERVED HYPOTHETICAL PROTEIN
Rv2676c	10	CONSERVED PROTEIN
Rv2679	1	PROBABLE ENOYL-CoA HYDRATASE ECHA15 (ENOYL HYDRASE) (UNSATURATED ACYL-CoA HYDRATASE) (CROTONASE)
Rv2680	10	CONSERVED PROTEIN
Rv2683	10	CONSERVED PROTEIN
Rv2691	3	TRK SYSTEM POTASSIUM UPTAKE PROTEIN CEOB
Rv2692	3	TRK SYSTEM POTASSIUM UPTAKE PROTEIN CEOC
Rv2694c	10	CONSERVED PROTEIN
Rv2696c	10	CONSERVED ALANINE AND GLYCINE AND VALINE RICH PROTEIN
Rv2697c	7	PROBABLE DEOXYURIDINE 5'-TRIPHOSPHATE NUCLEOTIDOHYDROLASE DUT (DUTPASE) (DUTP PYROPHOSPHATASE) (DEOXYURIDINE 5'-TRIPHOSPHATASE) (DUTP DIPHOSPHATASE) (DEOXYURIDINE-TRIPHOSPHATASE)
Rv2699c	10	CONSERVED HYPOTHETICAL PROTEIN
Rv2703	2	RNA POLYMERASE SIGMA FACTOR SIGA (SIGMA-A)
Rv2711	9	IRON-DEPENDENT REPRESSOR AND ACTIVATOR IDER
Rv2714	10	CONSERVED ALANINE AND LEUCINE RICH PROTEIN
Rv2716	10	CONSERVED PROTEIN
Rv2720	9	REPRESSOR LEXA
Rv2721c	3	POSSIBLE CONSERVED TRANSMEMBRANE ALANINE AND GLYCINE RICH PROTEIN
Rv2740	0	EPOXIDE HYDROLASE
Rv2744c	10	CONSERVED 35 KDA ALANINE RICH PROTEIN
Rv2749	10	CONSERVED PROTEIN
Rv2752c	10	CONSERVED HYPOTHETICAL PROTEIN
Rv2753c	7	PROBABLE DIHYDRODIPICOLINATE SYNTHASE DAPA (DHDPS) (DIHYDRODIPICOLINATE SYNTHETASE)
Rv2754c	7	PROBABLE THYMIDYLATE SYNTHASE THYX (TS) (TSase)
Rv2764c	7	PROBABLE THYMIDYLATE SYNTHASE THYA (TS) (TSASE)
Rv2765	7	PROBABLE ALANINE RICH HYDROLASE
Rv2766c	7	PROBABLE SHORT-CHAIN TYPE DEHYDROGENASE/REDUCTASE
Rv2773c	7	DIHYDRODIPICOLINATE REDUCTASE DAPB (DHPR)
Rv2780	7	SECRETED L-ALANINE DEHYDROGENASE ALD (40 KDA ANTIGEN) (TB43)
Rv2783c	2	BIFUNCTIONAL PROTEIN POLYRIBONUCLEOTIDE NUCLEOTIDYLTRANSFERASE GPSI: GUANOSINE PENTAPHOSPHATE SYNTHETASE + POLYRIBONUCLEOTIDE NUCLEOTIDYLTRANSFERASE (POLYNUCLEOTIDE PHOSPHORYLASE) (PNPASE)
Rv2784c	3	PROBABLE LIPOPROTEIN LPPU
Rv2785c	2	PROBABLE 30S RIBOSOMAL PROTEIN S15 RPSO
Rv2788	9	PROBABLE TRANSCRIPTIONAL REPRESSOR SIRR
Rv2789c	1	PROBABLE ACYL-CoA DEHYDROGENASE FADE21
Rv2790c	3	PROBABLE LIPID-TRANSFER PROTEIN LTP1
Rv2795c	10	CONSERVED HYPOTHETICAL PROTEIN
Rv2799	3	PROBABLE MEMBRANE PROTEIN
Rv2801c	0	TOXIN MAZF9
Rv2818c	10	HYPOTHETICAL PROTEIN
Rv2825c / Rv2828c	10	CONSERVED HYPOTHETICAL PROTEIN
Rv2829c	0	POSSIBLE TOXIN VAPC22
Rv2831	1	PROBABLE ENOYL-CoA HYDRATASE ECHA16 (ENOYL HYDRASE) (UNSATURATED ACYL-CoA HYDRATASE) (CROTONASE)
Rv2837c	10	CONSERVED PROTEIN
Rv2839c	2	PROBABLE TRANSLATION INITIATION FACTOR IF-2 INFB
Rv2841c	2	PROBABLE N UTILIZATION SUBSTANCE PROTEIN A NUSA
Rv2842c	10	CONSERVED PROTEIN
Rv2844	10	CONSERVED ALANINE RICH PROTEIN
Rv2845c	2	PROBABLE PROLYL-TRNA SYNTHETASE PROS (PROLINE--TRNA LIGASE) (PRORS) (GLOBAL RNA SYNTHESIS FACTOR) (PROLINE TRANSLASE)
Rv2847c	7	POSSIBLE MULTIFUNCTIONAL ENZYME SIROHEME SYNTHASE CYSG: UROPORPHYRIN-III C-METHYLTRANSFERASE (UROGEN III METHYLASE) (SUMT) (UROPORPHYRINOGEN III METHYLASE) (UROM) + PRECORRIN-2 OXIDASE + FERROCHELATASE
Rv2852c	7	PROBABLE MALATE:QUINONE OXIDOREDUCTASE MQO (MALATE DEHYDROGENASE [ACCEPTOR])
Rv2855	7	NADPH-DEPENDENT MYCOTHIOL REDUCTASE MTR
Rv2857c	7	PROBABLE SHORT-CHAIN TYPE DEHYDROGENASE/REDUCTASE
Rv2858c	7	PROBABLE ALDEHYDE DEHYDROGENASE ALDC
Rv2859c	7	POSSIBLE AMIDOTRANSFERASE
Rv2860c	7	PROBABLE GLUTAMINE SYNTHETASE GLNA4 (GLUTAMINE SYNTHASE) (GS-II)
Rv2861c	7	PROBABLE METHIONINE AMINOPEPTIDASE MAPB (MAP) (PEPTIDASE M)
Rv2866	0	TOXIN RELG
Rv2868c	10	PROBABLE GCPE PROTEIN
Rv2873	3	CELL SURFACE LIPOPROTEIN MPT83 (LIPOPROTEIN P23)
Rv2875	3	MAJOR SECRETED IMMUNOGENIC PROTEIN MPT70
Rv2878c	3	SOLUBLE SECRETED ANTIGEN MPT53 PRECURSOR
Rv2882c	2	RIBOSOME RECYCLING FACTOR FRR (RIBOSOME RELEASING FACTOR) (RRF)
Rv2883c	7	PROBABLE URIDYLATE KINASE PYRH (UK) (URIDINE MONOPHOSPHATE KINASE) (UMP KINASE)
Rv2889c	2	PROBABLE ELONGATION FACTOR TSF (EF-TS)
Rv2890c	2	PROBABLE 30S RIBOSOMAL PROTEIN S2 RPSB
Rv2895c	7	POSSIBLE MYCOBACTIN UTILIZATION PROTEIN VIUB
Rv2901c	10	CONSERVED PROTEIN
Rv2903c	3	PROBABLE SIGNAL PEPTIDASE I LEPB (SPASE I) (LEADER PEPTIDASE I).
Rv2904c	2	PROBABLE 50S RIBOSOMAL PROTEIN L19 RPLS
Rv2908c	10	CONSERVED HYPOTHETICAL PROTEIN
Rv2910c	10	CONSERVED HYPOTHETICAL PROTEIN
Rv2915c	10	CONSERVED PROTEIN
Rv2919c	9	PROBABLE NITROGEN REGULATORY PROTEIN P-II GLNB
Rv2922A	7	PROBABLE ACYLPHOSPHATASE ACYP (ACYLPHOSPHATE PHOSPHOHYDROLASE)
Rv2923c	10	CONSERVED PROTEIN
Rv2927c	10	CONSERVED HYPOTHETICAL PROTEIN
Rv2928	1	PROBABLE THIOESTERASE TESA
Rv2931	1	PHENOLPTHIOCEROL SYNTHESIS TYPE-I POLYKETIDE SYNTHASE PPSA
Rv2940c	1	PROBABLE MULTIFUNCTIONAL MYCOCEROSIC ACID SYNTHASE MEMBRANE-ASSOCIATED MAS
Rv2945c	3	PROBABLE CONSERVED LIPOPROTEIN LPPX
Rv2951c	7	POSSIBLE OXIDOREDUCTASE
Rv2955c	10	CONSERVED PROTEIN
Rv2964	7	PROBABLE FORMYLTETRAHYDROFOLATE DEFORMYLASE PURU (FORMYL-FH(4) HYDROLASE)
Rv2965c	3	PROBABLE PHOSPHOPANTETHEINE ADENYLYLTRANSFERASE KDTB (PANTETHEINE- PHOSPHATE ADENYLYLTRANSFERASE) (PPAT) (DEPHOSPHO-CoA PYROPHOSPHORYLASE)
Rv2967c	7	PROBABLE PYRUVATE CARBOXYLASE PCA (PYRUVIC CARBOXYLASE)
Rv2969c	3	POSSIBLE CONSERVED MEMBRANE OR SECRETED PROTEIN
Rv2971	7	PROBABLE OXIDOREDUCTASE
Rv2984	7	POLYPHOSPHATE KINASE PPK (POLYPHOSPHORIC ACID KINASE) (ATP-POLYPHOSPHATE PHOSPHOTRANSFERASE)
Rv2986c	2	PROBABLE DNA-BINDING PROTEIN HU HOMOLOG HUPB (HISTONE-LIKE PROTEIN) (HLP) (21-KDA LAMININ-2-BINDING PROTEIN)
Rv2991	10	CONSERVED PROTEIN
Rv2992c	2	GLUTAMYL-TRNA SYNTHETASE GLTS (GLUTAMATE--TRNA LIGASE) (GLUTAMYL-TRNA SYNTHASE) (GLURS)
Rv2993c	7	POSSIBLE 2-HYDROXYHEPTA-2,4-DIENE-1,7-DIOATE ISOMERASE (HHDD ISOMERASE)
Rv2995c	7	PROBABLE 3-ISOPROPYLMALATE DEHYDROGENASE LEUB (BETA-IPM DEHYDROGENASE) (IMDH) (3-IPM-DH)
Rv2996c	7	PROBABLE D-3-PHOSPHOGLYCERATE DEHYDROGENASE SERA1 (PGDH)
Rv3001c	7	PROBABLE KETOL-ACID REDUCTOISOMERASE ILVC (ACETOHYDROXY-ACID ISOMEROREDUCTASE) (ALPHA-KETO-BETA-HYDROXYLACIL REDUCTOISOMERASE)
Rv3002c	7	PROBABLE ACETOLACTATE SYNTHASE (SMALL SUBUNIT) ILVN (ACETOHYDROXY-ACID SYNTHASE) (AHAS) (ALS)
Rv3006	3	PROBABLE CONSERVED LIPOPROTEIN LPPZ
Rv3009c	2	PROBABLE GLUTAMYL-TRNA(GLN) AMIDOTRANSFERASE (SUBUNIT B) GATB (Glu-ADT SUBUNIT B)
Rv3010c	7	PROBABLE 6-PHOSPHOFRUCTOKINASE PFKA (PHOSPHOHEXOKINASE) (PHOSPHOFRUCTOKINASE)
Rv3011c	2	PROBABLE GLUTAMYL-TRNA(GLN) AMIDOTRANSFERASE (SUBUNIT A) GATA (Glu-ADT SUBUNIT A)
Rv3012c	2	PROBABLE GLUTAMYL-TRNA(GLN) AMIDOTRANSFERASE (SUBUNIT C) GATC (Glu-ADT SUBUNIT C)
Rv3013	10	CONSERVED PROTEIN
Rv3014c	2	PROBABLE DNA LIGASE [NAD DEPENDENT] LIGA (POLYDEOXYRIBONUCLEOTIDE SYNTHASE [NAD+])
Rv3028c	7	PROBABLE ELECTRON TRANSFER FLAVOPROTEIN (ALPHA-SUBUNIT) FIXB (ALPHA-ETF) (ELECTRON TRANSFER FLAVOPROTEIN LARGE SUBUNIT) (ETFLS)
Rv3029c	7	PROBABLE ELECTRON TRANSFER FLAVOPROTEIN (BETA-SUBUNIT) FIXA (BETA-ETF) (ELECTRON TRANSFER FLAVOPROTEIN SMALL SUBUNIT) (ETFSS)
Rv3033	10	UNKNOWN PROTEIN
Rv3036c	3	PROBABLE CONSERVED SECRETED PROTEIN TB22.2
Rv3039c	1	PROBABLE ENOYL-CoA HYDRATASE ECHA17 (CROTONASE) (UNSATURED ACYL-CoA HYDRATASE) (ENOYL HYDRASE)
Rv3042c	7	PROBABLE PHOSPHOSERINE PHOSPHATASE SERB2 (PSP) (O-PHOSPHOSERINE PHOSPHOHYDROLASE) (PSPASE)
Rv3044	3	PROBABLE FEIII-DICITRATE-BINDING PERIPLASMIC LIPOPROTEIN FECB
Rv3045	7	PROBABLE NADP-DEPENDENT ALCOHOL DEHYDROGENASE ADHC
Rv3046c	10	CONSERVED PROTEIN
Rv3048c	2	RIBONUCLEOSIDE-DIPHOSPHATE REDUCTASE (BETA CHAIN) NRDF2 (RIBONUCLEOTIDE REDUCTASE SMALL SUBUNIT) (R2F PROTEIN)
Rv3051c	2	RIBONUCLEOSIDE-DIPHOSPHATE REDUCTASE (ALPHA CHAIN) NRDE (RIBONUCLEOTIDE REDUCTASE SMALL SUBUNIT) (R1F PROTEIN)
Rv3061c	1	PROBABLE ACYL-CoA DEHYDROGENASE FADE22
Rv3068c	7	PROBABLE PHOSPHOGLUCOMUTASE PGMA (GLUCOSE PHOSPHOMUTASE) (PGM)
Rv3079c	10	CONSERVED PROTEIN
Rv3089	1	PROBABLE CHAIN -FATTY-ACID-CoA LIGASE FADD13 (FATTY-ACYL-CoA SYNTHETASE)
Rv3099c	10	CONSERVED PROTEIN
Rv3105c	2	PROBABLE PEPTIDE CHAIN RELEASE FACTOR 2 PRFB (RF-2)
Rv3119	7	PROBABLE MOLYBDENUM COFACTOR BIOSYNTHESIS PROTEIN E MOAE1 (MOLYBDOPTERIN CONVERTING FACTOR LARGE SUBUNIT) (MOLYBDOPTERIN [MPT] CONVERTING FACTOR, SUBUNIT 2)
Rv3127	10	CONSERVED PROTEIN
Rv3131	10	CONSERVED PROTEIN
Rv3133c	9	TWO COMPONENT TRANSCRIPTIONAL REGULATORY PROTEIN DEVR (PROBABLY LUXR/UHPA-FAMILY)
Rv3139	1	PROBABLE ACYL-CoA DEHYDROGENASE FADE24
Rv3140	1	PROBABLE ACYL-CoA DEHYDROGENASE FADE23
Rv3142c	10	HYPOTHETICAL PROTEIN
Rv3143	9	PROBABLE RESPONSE REGULATOR
Rv3147	7	PROBABLE NADH DEHYDROGENASE I (CHAIN C) NUOC (NADH-UBIQUINONE OXIDOREDUCTASE CHAIN C)
Rv3148	7	PROBABLE NADH DEHYDROGENASE I (CHAIN D) NUOD (NADH-UBIQUINONE OXIDOREDUCTASE CHAIN D)
Rv3149	7	PROBABLE NADH DEHYDROGENASE I (CHAIN E) NUOE (NADH-UBIQUINONE OXIDOREDUCTASE CHAIN E)
Rv3151	7	PROBABLE NADH DEHYDROGENASE I (CHAIN G) NUOG (NADH-UBIQUINONE OXIDOREDUCTASE CHAIN G)
Rv3161c	7	POSSIBLE DIOXYGENASE
Rv3169	10	CONSERVED PROTEIN
Rv3188	10	CONSERVED HYPOTHETICAL PROTEIN
Rv3196A	10	UNKNOWN PROTEIN
Rv3198A	7	POSSIBLE GLUTAREDOXIN PROTEIN
Rv3205c	10	CONSERVED PROTEIN
Rv3207c	10	CONSERVED PROTEIN
Rv3208A	10	CONSERVED PROTEIN TB9.4
Rv3212	10	CONSERVED ALANINE VALINE RICH PROTEIN
Rv3214	7	POSSIBLE PHOSPHOGLYCERATE MUTASE GPM2 (PHOSPHOGLYCEROMUTASE) (PGAM) (BPG-DEPENDENT PGAM)
Rv3223c	2	ALTERNATIVE RNA POLYMERASE SIGMA-E FACTOR (SIGMA-24) SIGH (RPOE)
Rv3224	7	POSSIBLE IRON-REGULATED SHORT-CHAIN DEHYDROGENASE/REDUCTASE
Rv3227	7	3-PHOSPHOSHIKIMATE 1-CARBOXYVINYLTRANSFERASE AROA (5-ENOLPYRUVYLSHIKIMATE-3-PHOSPHATE SYNTHASE) (EPSP SYNTHASE) (EPSPS)
Rv3237c	10	CONSERVED PROTEIN
Rv3244c	3	PROBABLE CONSERVED LIPOPROTEIN LPQB
Rv3246c	9	TWO COMPONENT SENSORY TRANSDUCTION TRANSCRIPTIONAL REGULATORY PROTEIN MTRA
Rv3247c	7	PROBABLE THYMIDYLATE KINASE TMK (dTMP KINASE) (THYMIDYLIC ACID KINASE) (TMPK)
Rv3248c	7	PROBABLE ADENOSYLHOMOCYSTEINASE SAHH (S-ADENOSYL-L-HOMOCYSTEINE HYDROLASE) (ADOHCYASE)
Rv3255c	7	PROBABLE MANNOSE-6-PHOSPHATE ISOMERASE MANA (PHOSPHOMANNOSE ISOMERASE) (PHOSPHOMANNOISOMERASE) (PMI) (PHOSPHOHEXOISOMERASE) (PHOSPHOHEXOMUTASE)
Rv3259	10	CONSERVED HYPOTHETICAL PROTEIN
Rv3268	10	CONSERVED HYPOTHETICAL PROTEIN
Rv3269	10	CONSERVED PROTEIN
Rv3270	3	PROBABLE METAL CATION-TRANSPORTING P-TYPE ATPase C CTPC
Rv3273	7	PROBABLE TRANSMEMBRANE CARBONIC ANHYDRASE (CARBONATE DEHYDRATASE) (CARBONIC DEHYDRATASE)
Rv3274c	1	PROBABLE ACYL-CoA DEHYDROGENASE FADE25
Rv3275c	7	PROBABLE PHOSPHORIBOSYLAMINOIMIDAZOLE CARBOXYLASE CATALYTIC SUBUNIT PURE (AIR CARBOXYLASE) (AIRC)
Rv3276c	7	PROBABLE PHOSPHORIBOSYLAMINOIMIDAZOLE CARBOXYLASE ATPase SUBUNIT PURK (AIR CARBOXYLASE) (AIRC)
Rv3279c	7	POSSIBLE BIFUNCTIONAL PROTEIN BIRA: BIOTIN OPERON REPRESSOR + BIOTIN--[ACETYL-CoA-CARBOXYLASE] SYNTHETASE (BIOTIN--PROTEIN LIGASE)
Rv3280	1	PROBABLE PROPIONYL-CoA CARBOXYLASE BETA CHAIN 5 ACCD5 (PCCASE) (PROPANOYL-CoA:CARBON DIOXIDE LIGASE)
Rv3282	10	CONSERVED HYPOTHETICAL PROTEIN
Rv3283	7	PROBABLE THIOSULFATE SULFURTRANSFERASE SSEA (RHODANESE) (THIOSULFATE CYANIDE TRANSSULFURASE) (THIOSULFATE THIOTRANSFERASE)
Rv3284	10	CONSERVED HYPOTHETICAL PROTEIN
Rv3285	1	PROBABLE BIFUNCTIONAL PROTEIN ACETYL-/PROPIONYL-COENZYME A CARBOXYLASE (ALPHA CHAIN) ACCA3: BIOTIN CARBOXYLASE + BIOTIN CARBOXYL CARRIER PROTEIN (BCCP)
Rv3290c	7	PROBABLE L-LYSINE-EPSILON AMINOTRANSFERASE LAT (L-LYSINE AMINOTRANSFERASE) (LYSINE 6-AMINOTRANSFERASE)
Rv3291c	9	PROBABLE TRANSCRIPTIONAL REGULATORY PROTEIN LRPA (LRP/ASNC-FAMILY)
Rv3293	7	PROBABLE PIPERIDEINE-6-CARBOXILIC ACID DEHYDROGENASE PCD (PIPERIDEINE-6-CARBOXYLATE DEHYDROGENASE)
Rv3295	9	PROBABLE TRANSCRIPTIONAL REGULATORY PROTEIN (PROBABLY TETR-FAMILY)
Rv3299c	7	PROBABLE ARYLSULFATASE ATSB (ARYL-SULFATE SULPHOHYDROLASE) (SULFATASE)
Rv3302c	7	PROBABLE GLYCEROL-3-PHOSPHATE DEHYDROGENASE GLPD2
Rv3303c	7	NAD(P)H QUINONE REDUCTASE LPDA
Rv3304	10	CONSERVED PROTEIN
Rv3307	7	PROBABLE PURINE NUCLEOSIDE PHOSPHORYLASE DEOD (INOSINE PHOSPHORYLASE) (PNP)
Rv3310	3	ACID PHOSPHATASE (ACID PHOSPHOMONOESTERASE) (PHOSPHOMONOESTERASE) (GLYCEROPHOSPHATASE)
Rv3311	10	CONSERVED PROTEIN
Rv3313c	7	PROBABLE ADENOSINE DEAMINASE ADD (ADENOSINE AMINOHYDROLASE)
Rv3315c	7	PROBABLE CYTIDINE DEAMINASE CDD (CYTIDINE AMINOHYDROLASE) (CYTIDINE NUCLEOSIDE DEAMINASE)
Rv3318	7	PROBABLE SUCCINATE DEHYDROGENASE (FLAVOPROTEIN SUBUNIT) SDHA (SUCCINIC DEHYDROGENASE) (FUMARATE REDUCTASE) (FUMARATE DEHYDROGENASE) (FUMARIC HYDROGENASE)
Rv3319	7	PROBABLE SUCCINATE DEHYDROGENASE (IRON-SULPHUR PROTEIN SUBUNIT) SDHB (SUCCINIC DEHYDROGENASE) (FUMARATE REDUCTASE) (FUMARATE DEHYDROGENASE) (FUMARIC HYDROGENASE)
Rv3320c	0	POSSIBLE TOXIN VAPC44. CONTAINS PIN DOMAIN.
Rv3332	3	PROBABLE N-ACETYLGLUCOSAMINE-6-PHOSPHATE DEACETYLASE NAGA (GLCNAC 6-P DEACETYLASE)
Rv3336c	2	PROBABLE TRYPTOPHANYL-TRNA SYNTHETASE TRPS (TRYPTOPHAN--TRNA LIGASE) (TRPRS) (TRYPTOPHAN TRANSLASE)
Rv3340	7	PROBABLE O-ACETYLHOMOSERINE SULFHYDRYLASE METC (HOMOCYSTEINE SYNTHASE) (O-ACETYLHOMOSERINE (THIOL)-LYASE) (OAH SULFHYDRYLASE) (O-ACETYL-L-HOMOSERINE SULFHYDRYLASE)
Rv3356c	7	PROBABLE BIFUNCTIONAL PROTEIN FOLD: METHYLENETETRAHYDROFOLATE DEHYDROGENASE + METHENYLTETRAHYDROFOLATE CYCLOHYDROLASE
Rv3366	2	PROBABLE tRNA/rRNA METHYLASE SPOU (tRNA/rRNA METHYLTRANSFERASE)
Rv3368c	7	POSSIBLE OXIDOREDUCTASE
Rv3369	10	CONSERVED PROTEIN
Rv3389c	7	PROBABLE 3-HYDROXYACYL-THIOESTER DEHYDRATASE HTDY
Rv3396c	7	PROBABLE GMP SYNTHASE [GLUTAMINE-HYDROLYZING] GUAA (GLUTAMINE AMIDOTRANSFERASE) (GMP SYNTHETASE)
Rv3399	1	POSSIBLE S-ADENOSYLMETHIONINE-DEPENDENT METHYLTRANSFERASE
Rv3400	7	PROBABLE HYDROLASE
Rv3401	10	CONSERVED PROTEIN
Rv3410c	7	PROBABLE INOSINE-5'-MONOPHOSPHATE DEHYDROGENASE GUAB3 (IMP DEHYDROGENASE) (INOSINIC ACID DEHYDROGENASE) (INOSINATE DEHYDROGENASE) (IMP OXIDOREDUCTASE) (INOSINE-5'-MONOPHOSPHATE OXIDOREDUCTASE) (IMPDH) (IMPD)
Rv3417c	0	60 KDA CHAPERONIN 1 GROEL1 (PROTEIN CPN60-1) (GROEL PROTEIN 1)
Rv3418c	0	10 KDA CHAPERONIN GROES (PROTEIN CPN10) (PROTEIN GROES) (BCG-A HEAT SHOCK PROTEIN) (10 KDA ANTIGEN)
Rv3423c	7	ALANINE RACEMASE ALR
Rv3433c	10	CONSERVED PROTEIN
Rv3443c	2	PROBABLE 50S RIBOSOMAL PROTEIN L13 RPLM
Rv3456c	2	PROBABLE 50S RIBOSOMAL PROTEIN L17 RPLQ
Rv3457c	2	PROBABLE DNA-DIRECTED RNA POLYMERASE (ALPHA CHAIN) RPOA (TRANSCRIPTASE ALPHA CHAIN) (RNA POLYMERASE ALPHA SUBUNIT) (DNA-DIRECTED RNA NUCLEOTIDYLTRANSFERASE)
Rv3461c	2	PROBABLE 50S RIBOSOMAL PROTEIN L36 RPMJ
Rv3462c	2	PROBABLE TRANSLATION INITIATION FACTOR IF-1 INFA
Rv3463	10	CONSERVED PROTEIN
Rv3464	7	dTDP-GLUCOSE 4,6-DEHYDRATASE RMLB
Rv3465	7	dTDP-4-DEHYDRORHAMNOSE 3,5-EPIMERASE RMLC (dTDP-4-KETO-6-DEOXYGLUCOSE 3,5-EPIMERASE) (dTDP-L-RHAMNOSE SYNTHETASE) (THYMIDINE DIPHOSPHO-4-KETO-RHAMNOSE 3,5-EPIMERASE)
Rv3472	10	CONSERVED PROTEIN
Rv3483c	3	POSSIBLE EXPORTED PROTEIN
Rv3485c	7	PROBABLE SHORT-CHAIN TYPE DEHYDROGENASE/REDUCTASE
Rv3489	10	UNKNOWN PROTEIN
Rv3509c	7	PROBABLE ACETOHYDROXYACID SYNTHASE ILVX (ACETOLACTATE SYNTHASE)
Rv3510c	10	CONSERVED PROTEIN
Rv3516	1	POSSIBLE ENOYL-CoA HYDRATASE ECHA19 (ENOYL HYDRASE) (UNSATURATED ACYL-CoA HYDRATASE) (CROTONASE)
Rv3518c	7	PROBABLE CYTOCHROME P450 MONOOXYGENASE 142 CYP142
Rv3520c	7	POSSIBLE COENZYME F420-DEPENDENT OXIDOREDUCTASE
Rv3525c	7	POSSIBLE SIDEROPHORE-BINDING PROTEIN
Rv3526	7	POSSIBLE OXYGENASE COMPONENT OF 3-KETOSTEROID-9-ALPHA-HYDROXYLASE KSHA
Rv3531c	10	HYPOTHETICAL PROTEIN
Rv3536c	7	PROBABLE HYDRATASE
Rv3541c	10	CONSERVED PROTEIN
Rv3544c	1	PROBABLE ACYL-CoA DEHYDROGENASE FADE28
Rv3546	1	PROBABLE ACETYL-CoA ACETYLTRANSFERASE FADA5 (ACETOACETYL-CoA THIOLASE)
Rv3547	7	DEAZAFLAVIN-DEPENDENT NITROREDUCTASE DDN
Rv3556c	1	PROBABLE ACETYL-CoA ACETYLTRANSFERASE FADA6 (ACETOACETYL-CoA THIOLASE)
Rv3557c	9	PROBABLE TRANSCRIPTIONAL REGULATORY PROTEIN (PROBABLY TETR-FAMILY)
Rv3559c	7	PROBABLE OXIDOREDUCTASE
Rv3562	1	PROBABLE ACYL-CoA DEHYDROGENASE FADE31
Rv3563	1	PROBABLE ACYL-CoA DEHYDROGENASE FADE32
Rv3565	7	POSSIBLE ASPARTATE AMINOTRANSFERASE ASPB (TRANSAMINASE A) (ASPAT) (GLUTAMIC--OXALOACETIC TRANSAMINASE) (GLUTAMIC--ASPARTIC TRANSAMINASE)
Rv3566c	7	ARYLAMINE N-ACETYLTRANSFERASE NAT (ARYLAMINE ACETYLASE)
Rv3568c	7	3,4-DHSA DIOXYGENASE
Rv3569c	7	4,9-DHSA HYDROLASE
Rv3570c	7	POSSIBLE OXIDOREDUCTASE. POSSIBLE 3-HYDROXY-9,10-SECONANDROST-1,3,5(10)-TRIENE-9,17-DIONE HYDROXYLASE.
Rv3572	10	UNKNOWN PROTEIN
Rv3576	3	POSSIBLE CONSERVED LIPOPROTEIN LPPH
Rv3580c	2	CYSTEINYL-TRNA SYNTHETASE 1 CYSS1 (CYSTEINE--TRNA LIGASE 1) (CYSRS 1) (CYSTEINE TRANSLASE)
Rv3581c	7	PROBABLE 2C-METHYL-D-ERYTHRITOL 2,4-CYCLODIPHOSPHATE SYNTHASE ISPF (MECPS)
Rv3584	3	POSSIBLE CONSERVED LIPOPROTEIN LPQE
Rv3587c	3	PROBABLE CONSERVED MEMBRANE PROTEIN
Rv3588c	7	BETA-CARBONIC ANHYDRASE CANB
Rv3591c	1	POSSIBLE HYDROLASE
Rv3592	7	POSSIBLE HEME DEGRADING PROTEIN MHUD
Rv3596c	7	PROBABLE ATP-DEPENDENT PROTEASE ATP-BINDING SUBUNIT CLPC1
Rv3600c	10	CONSERVED PROTEIN
Rv3607c	7	PROBABLE DIHYDRONEOPTERIN ALDOLASE FOLB (DHNA)
Rv3609c	7	GTP CYCLOHYDROLASE I FOLE (GTP-CH-I)
Rv3610c	3	MEMBRANE-BOUND PROTEASE FTSH (CELL DIVISION PROTEIN)
Rv3618	7	POSSIBLE MONOOXYGENASE
Rv3623	3	PROBABLE CONSERVED LIPOPROTEIN LPQG
Rv3628	7	INORGANIC PYROPHOSPHATASE PPA (PYROPHOSPHATE PHOSPHO-HYDROLASE) (PPASE) (INORGANIC DIPHOSPHATASE) (DIPHOSPHATE PHOSPHO-HYDROLASE)
Rv3634c	7	UDP-GLUCOSE 4-EPIMERASE GALE1 (GALACTOWALDENASE) (UDP-GALACTOSE 4-EPIMERASE) (URIDINE DIPHOSPHATE GALACTOSE 4-EPIMERASE) (URIDINE DIPHOSPHO-GALACTOSE 4-EPIMERASE)
Rv3646c	2	DNA TOPOISOMERASE I TOPA (OMEGA-PROTEIN) (RELAXING ENZYME) (UNTWISTING ENZYME) (SWIVELASE) (TYPE I DNA TOPOISOMERASE) (NICKING-CLOSING ENZYME) (TOPO I)
Rv3648c	0	PROBABLE COLD SHOCK PROTEIN A CSPA
Rv3666c	3	PROBABLE PERIPLASMIC DIPEPTIDE-BINDING LIPOPROTEIN DPPA
Rv3668c	7	POSSIBLE PROTEASE
Rv3671c	7	POSSIBLE MEMBRANE-ASSOCIATED SERINE PROTEASE
Rv3677c	1	POSSIBLE HYDROLASE
Rv3678c	10	CONSERVED PROTEIN
Rv3682	3	PROBABLE BIFUNCTIONAL MEMBRANE-ASSOCIATED PENICILLIN-BINDING PROTEIN 1A/1B PONA2 (MUREIN POLYMERASE) [INCLUDES: PENICILLIN-INSENSITIVE TRANSGLYCOSYLASE (PEPTIDOGLYCAN TGASE) + PENICILLIN-SENSITIVE TRANSPEPTIDASE (DD-TRANSPEPTIDASE)]
Rv3684	7	PROBABLE LYASE
Rv3687c	2	ANTI-ANTI-SIGMA FACTOR RSFB (ANTI-SIGMA FACTOR ANTAGONIST) (REGULATOR OF SIGMA F B)
Rv3696c	7	PROBABLE GLYCEROL KINASE GLPK (ATP:GLYCEROL 3-PHOSPHOTRANSFERASE) (GLYCEROKINASE) (GK)
Rv3697c	0	POSSIBLE TOXIN VAPC48. CONTAINS PIN DOMAIN.
Rv3699	10	CONSERVED PROTEIN
Rv3705c	10	CONSERVED PROTEIN
Rv3708c	7	ASPARTATE-SEMIALDEHYDE DEHYDROGENASE ASD (ASA DEHYDROGENASE) (ASADH) (ASPARTIC SEMIALDEHYDE DEHYDROGENASE) (L-ASPARTATE-BETA-SEMIALDEHYDE DEHYDROGENASE)
Rv3709c	7	ASPARTOKINASE ASK (ASPARTATE KINASE) [CONTAINS: ASPARTOKINASE ALPHA SUBUNIT (ASK-ALPHA); AND ASPARTOKINASE BETA SUBUNIT (ASK-BETA)]
Rv3710	7	2-ISOPROPYLMALATE SYNTHASE LEUA (ALPHA-ISOPROPYLMALATE SYNTHASE) (ALPHA-IPM SYNTHETASE) (IPMS)
Rv3716c	10	CONSERVED PROTEIN
Rv3718c	10	CONSERVED PROTEIN
Rv3722c	10	CONSERVED PROTEIN
Rv3730c	10	CONSERVED HYPOTHETICAL PROTEIN
Rv3735	10	CONSERVED HYPOTHETICAL PROTEIN
Rv3747	10	CONSERVED PROTEIN
Rv3748	10	CONSERVED HYPOTHETICAL PROTEIN
Rv3752c	7	POSSIBLE CYTIDINE/DEOXYCYTIDYLATE DEAMINASE
Rv3754	7	PREPHENATE DEHYDROGENASE TYRA (PDH) (HYDROXYPHENYLPYRUVATE SYNTHASE)
Rv3755c	10	CONSERVED PROTEIN
Rv3759c	0	POSSIBLE OSMOPROTECTANT (GLYCINE BETAINE/CARNITINE/CHOLINE/L-PROLINE) BINDING LIPOPROTEIN PROX
Rv3763	3	19 KDA LIPOPROTEIN ANTIGEN PRECURSOR LPQH
Rv3768	10	UNKNOWN PROTEIN
Rv3772	7	PROBABLE HISTIDINOL-PHOSPHATE AMINOTRANSFERASE HISC2 (IMIDAZOLE ACETOL-PHOSPHATE TRANSAMINASE) (IMIDAZOLYLACETOLPHOSPHATE AMINOTRANSFERASE)
Rv3773c	10	CONSERVED PROTEIN
Rv3774	1	POSSIBLE ENOYL-CoA HYDRATASE ECHA21 (ENOYL HYDRASE) (UNSATURATED ACYL-CoA HYDRATASE) (CROTONASE)
Rv3780	10	CONSERVED PROTEIN
Rv3786c	10	UNKNOWN PROTEIN
Rv3796	10	CONSERVED PROTEIN
Rv3797	1	PROBABLE ACYL-CoA DEHYDROGENASE FADE35
Rv3799c	1	PROBABLE PROPIONYL-CoA CARBOXYLASE BETA CHAIN 4 ACCD4 (PCCASE) (PROPANOYL-CoA:CARBON DIOXIDE LIGASE)
Rv3800c	1	POLYKETIDE SYNTHASE PKS13
Rv3801c	1	FATTY-ACID-AMP LIGASE FADD32 (FATTY-ACID-AMP SYNTHETASE) (FATTY-ACID-AMP SYNTHASE). ALSO SHOWN TO HAVE ACYL-ACP LIGASE ACTIVITY.
Rv3803c	1	SECRETED MPT51/MPB51 ANTIGEN PROTEIN FBPD (MPT51/MPB51 ANTIGEN 85 COMPLEX C) (AG58C) (MYCOLYL TRANSFERASE 85C) (FIBRONECTIN-BINDING PROTEIN C) (85C)
Rv3804c	1	SECRETED ANTIGEN 85-A FBPA (MYCOLYL TRANSFERASE 85A) (FIBRONECTIN-BINDING PROTEIN A) (ANTIGEN 85 COMPLEX A)
Rv3838c	7	PREPHENATE DEHYDRATASE PHEA
Rv3841	7	POSSIBLE BACTERIOFERRITIN BFRB
Rv3846	0	SUPEROXIDE DISMUTASE [FE] SODA
Rv3849	9	TRANSCRIPTIONAL REGULATORY PROTEIN ESPR
Rv3852	2	POSSIBLE HISTONE-LIKE PROTEIN HNS
Rv3853	9	REGULATOR OF RNase E ACTIVITY A RRAA
Rv3856c	10	CONSERVED HYPOTHETICAL PROTEIN
Rv3859c	7	PROBABLE FERREDOXIN-DEPENDENT GLUTAMATE SYNTHASE [NADPH] (LARGE SUBUNIT) GLTB (L-GLUTAMATE SYNTHASE) (L-GLUTAMATE SYNTHETASE) (NADH-GLUTAMATE SYNTHASE) (GLUTAMATE SYNTHASE (NADH))(NADPH-GOGAT)
Rv3864	3	ESX-1 SECRETION-ASSOCIATED PROTEIN ESPE
Rv3865	3	ESX-1 SECRETION-ASSOCIATED PROTEIN ESPF
Rv3867	3	ESX-1 SECRETION-ASSOCIATED PROTEIN ESPH
Rv3868	3	ESX CONSERVED COMPONENT ECCA1
Rv3869	3	ESX CONSERVED COMPONENT ECCB1. POSSIBLE MEMBRANE PROTEIN.
Rv3874	3	10 KDA CULTURE FILTRATE ANTIGEN ESXB (LHP) (CFP10)
Rv3875	3	6 KDA EARLY SECRETORY ANTIGENIC TARGET ESXA (ESAT-6)
Rv3879c	3	ESX-1 SECRETION-ASSOCIATED PROTEIN ESPK. ALANINE AND PROLINE RICH PROTEIN.
Rv3881c	3	SECRETED ESX-1 SUBSTRATE PROTEIN B, ESPB. CONSERVED ALANINE AND GLYCINE RICH PROTEIN
Rv3883c	7	MEMBRANE-ANCHORED MYCOSIN MYCP1 (SERINE PROTEASE) (SUBTILISIN-LIKE PROTEASE) (SUBTILASE-LIKE) (MYCOSIN-1)
Rv3902c	10	HYPOTHETICAL PROTEIN
Rv3907c	2	PROBABLE POLY(A) POLYMERASE PCNA (POLYNUCLEOTIDE ADENYLYLTRANSFERASE) (NTP POLYMERASE) (RNA ADENYLATING ENZYME) (POLY(A) POLYMERASE)
Rv3913	7	PROBABLE THIOREDOXIN REDUCTASE TRXB2 (TRXR) (TR)
Rv3914	7	THIOREDOXIN TRXC (TRX) (MPT46)
Rv3920c	10	CONSERVED PROTEIN SIMILAR TO JAG PROTEIN

## Sheet: Merged log phase, starvation CF
Log phase CF	Starvation CF
Rv0002	Rv0002
Rv0005	Rv0005
Rv0006	Rv0006
	Rv0008c
Rv0009	Rv0009
Rv0014c	Rv0014c
Rv0018c
Rv0019c
Rv0020c	Rv0020c
Rv0034
Rv0036c	Rv0036c
Rv0040c	Rv0040c
Rv0041	Rv0041
Rv0044c	Rv0044c
Rv0046c	Rv0046c
	Rv0048c
Rv0052	Rv0052
Rv0053	Rv0053
Rv0054	Rv0054
Rv0055
Rv0056	Rv0056
	Rv0058
Rv0062
	Rv0063
Rv0066c	Rv0066c
	Rv0074
Rv0075
Rv0078A	Rv0078A
Rv0081	Rv0081
	Rv0092
Rv0120c
Rv0125	Rv0125
Rv0126	Rv0126
Rv0127	Rv0127
Rv0129c	Rv0129c
Rv0130
Rv0137c	Rv0137c
Rv0140
Rv0141c	Rv0141c
Rv0144	Rv0144
Rv0146	Rv0146
Rv0148	Rv0148
Rv0154c
Rv0155	Rv0155
Rv0158	Rv0158
Rv0161	Rv0161
	Rv0162c
Rv0163	Rv0163
Rv0164	Rv0164
Rv0178	Rv0178
Rv0181c
Rv0183	Rv0183
Rv0186
Rv0187	Rv0187
Rv0189c	Rv0189c
	Rv0196
	Rv0197
Rv0198c	Rv0198c
Rv0206c	Rv0206c
Rv0211	Rv0211
Rv0216	Rv0216
Rv0222	Rv0222
	Rv0223c
	Rv0227c
Rv0229c	Rv0229c
Rv0230c	Rv0230c
Rv0231	Rv0231
Rv0234c	Rv0234c
	Rv0237
Rv0238
	Rv0240
Rv0242c	Rv0242c
Rv0243	Rv0243
Rv0244c	Rv0244c
Rv0247c	Rv0247c
Rv0248c	Rv0248c
Rv0250c	Rv0250c
	Rv0265c
Rv0266c
Rv0270	Rv0270
Rv0272c	Rv0272c
Rv0274	Rv0274
Rv0281	Rv0281
	Rv0283
Rv0287
	Rv0291
Rv0296c	Rv0296c
Rv0298
Rv0300	Rv0300
Rv0301	Rv0301
Rv0309	Rv0309
Rv0310c	Rv0310c
Rv0313	Rv0313
Rv0315
Rv0316	Rv0316
Rv0319	Rv0319
Rv0321	Rv0321
	Rv0324
	Rv0328
Rv0331	Rv0331
Rv0332	Rv0332
Rv0333	Rv0333
	Rv0344c
Rv0347	Rv0347
Rv0348	Rv0348
	Rv0349
Rv0350	Rv0350
Rv0351	Rv0351
Rv0352	Rv0352
	Rv0356c
Rv0357c
Rv0360c	Rv0360c
Rv0363c	Rv0363c
Rv0379	Rv0379
Rv0384c	Rv0384c
Rv0386	Rv0386
Rv0390	Rv0390
Rv0391	Rv0391
	Rv0394c
Rv0398c	Rv0398c
	Rv0399c
Rv0400c	Rv0400c
Rv0408	Rv0408
Rv0411c	Rv0411c
	Rv0417
Rv0418	Rv0418
	Rv0419
	Rv0421c
Rv0423c	Rv0423c
Rv0425c
Rv0427c	Rv0427c
	Rv0428c
Rv0429c	Rv0429c
Rv0431	Rv0431
Rv0432	Rv0432
Rv0440	Rv0440
Rv0443	Rv0443
	Rv0444c
	Rv0445c
Rv0450c
	Rv0451c
Rv0455c	Rv0455c
Rv0457c	Rv0457c
Rv0458	Rv0458
Rv0462	Rv0462
	Rv0464c
Rv0467	Rv0467
Rv0468	Rv0468
Rv0469	Rv0469
Rv0475	Rv0475
	Rv0478
Rv0480c	Rv0480c
	Rv0482
	Rv0484c
Rv0489	Rv0489
Rv0491	Rv0491
Rv0498
Rv0500	Rv0500
Rv0503c	Rv0503c
	Rv0504c
	Rv0508
	Rv0510
Rv0511	Rv0511
Rv0512	Rv0512
Rv0518
Rv0523c	Rv0523c
Rv0524	Rv0524
Rv0526	Rv0526
Rv0538
Rv0540
Rv0543c	Rv0543c
Rv0546c	Rv0546c
Rv0548c	Rv0548c
Rv0552	Rv0552
Rv0554
	Rv0555
Rv0559c
Rv0560c
	Rv0562
Rv0566c	Rv0566c
Rv0569	Rv0569
	Rv0571c
Rv0576	Rv0576
Rv0577	Rv0577
Rv0583c	Rv0583c
	Rv0595c
	Rv0598c
Rv0604	Rv0604
Rv0613c
	Rv0617
Rv0624	Rv0624
	Rv0627
Rv0630c
Rv0632c	Rv0632c
Rv0634A	Rv0634A
Rv0634B
Rv0634c	Rv0634c
Rv0635	Rv0635
Rv0636	Rv0636
Rv0637	Rv0637
Rv0639	Rv0639
Rv0640	Rv0640
Rv0641	Rv0641
Rv0642c	Rv0642c
Rv0643c	Rv0643c
Rv0644c	Rv0644c
	Rv0645c
Rv0651	Rv0651
Rv0652	Rv0652
	Rv0654
Rv0667	Rv0667
Rv0668	Rv0668
Rv0670	Rv0670
Rv0672	Rv0672
Rv0673	Rv0673
Rv0675	Rv0675
	Rv0676c
Rv0677c	Rv0677c
Rv0678	Rv0678
Rv0679c	Rv0679c
Rv0683
Rv0684	Rv0684
Rv0685	Rv0685
	Rv0686
Rv0688
Rv0700	Rv0700
Rv0701	Rv0701
Rv0702
Rv0703	Rv0703
Rv0704
Rv0705
Rv0706
Rv0707
Rv0708	Rv0708
Rv0709	Rv0709
Rv0710
Rv0711	Rv0711
Rv0714	Rv0714
Rv0715	Rv0715
Rv0716	Rv0716
Rv0718
Rv0719	Rv0719
Rv0720
Rv0722
Rv0723	Rv0723
Rv0727c	Rv0727c
Rv0730	Rv0730
Rv0731c	Rv0731c
Rv0733	Rv0733
Rv0734	Rv0734
Rv0738
Rv0740	Rv0740
Rv0743c	Rv0743c
	Rv0749
Rv0751c	Rv0751c
Rv0753c	Rv0753c
Rv0759c	Rv0759c
Rv0760c	Rv0760c
Rv0761c	Rv0761c
Rv0773c	Rv0773c
Rv0777	Rv0777
	Rv0780
Rv0786c	Rv0786c
Rv0787	Rv0787
Rv0787A
Rv0788	Rv0788
Rv0794c	Rv0794c
Rv0795	Rv0795
Rv0798c	Rv0798c
Rv0799c	Rv0799c
Rv0800	Rv0800
Rv0801	Rv0801
Rv0803	Rv0803
	Rv0805
	Rv0807
Rv0813c	Rv0813c
Rv0814c	Rv0814c
Rv0815c	Rv0815c
Rv0821c	Rv0821c
Rv0824c	Rv0824c
Rv0830
Rv0831c	Rv0831c
	Rv0835
Rv0838	Rv0838
	Rv0846c
	Rv0852
Rv0853c	Rv0853c
Rv0854	Rv0854
	Rv0855
Rv0858c	Rv0858c
Rv0859	Rv0859
Rv0860	Rv0860
Rv0864	Rv0864
Rv0865	Rv0865
Rv0866	Rv0866
Rv0871	Rv0871
Rv0873	Rv0873
	Rv0880
Rv0884c	Rv0884c
Rv0889c	Rv0889c
	Rv0893c
Rv0896	Rv0896
Rv0898c	Rv0898c
Rv0899	Rv0899
	Rv0901
Rv0903c	Rv0903c
	Rv0904c
Rv0905	Rv0905
	Rv0906
	Rv0907
Rv0911
	Rv0913c
	Rv0919
Rv0925c	Rv0925c
Rv0928	Rv0928
	Rv0931c
Rv0932c	Rv0932c
Rv0934	Rv0934
	Rv0937c
Rv0939	Rv0939
Rv0946c	Rv0946c
Rv0951	Rv0951
Rv0952	Rv0952
Rv0953c	Rv0953c
Rv0957	Rv0957
Rv0968	Rv0968
	Rv0971c
Rv0972c
	Rv0973c
Rv0979A
Rv0983	Rv0983
Rv0984	Rv0984
	Rv0999
Rv1001
Rv1006	Rv1006
	Rv1007c
Rv1008	Rv1008
Rv1015c	Rv1015c
	Rv1016c
Rv1017c	Rv1017c
	Rv1019
Rv1023	Rv1023
Rv1038c / Rv1197
Rv1056	Rv1056
Rv1058	Rv1058
	Rv1060
Rv1061	Rv1061
	Rv1062
Rv1070c	Rv1070c
Rv1071c	Rv1071c
Rv1074c	Rv1074c
Rv1077	Rv1077
Rv1079	Rv1079
Rv1080c	Rv1080c
Rv1082
	Rv1084
Rv1093	Rv1093
Rv1094	Rv1094
Rv1095
Rv1096	Rv1096
Rv1098c	Rv1098c
Rv1099c	Rv1099c
Rv1100
Rv1107c
Rv1109c	Rv1109c
	Rv1113
	Rv1114
Rv1117
Rv1122	Rv1122
Rv1126c	Rv1126c
Rv1130
Rv1133c	Rv1133c
Rv1143	Rv1143
Rv1144	Rv1144
Rv1152
Rv1159A	Rv1159A
Rv1160
	Rv1161
Rv1162
	Rv1166
Rv1174c	Rv1174c
Rv1177	Rv1177
Rv1181
Rv1187
Rv1198
Rv1201c	Rv1201c
Rv1202	Rv1202
	Rv1219c
Rv1223	Rv1223
	Rv1228
	Rv1229c
Rv1240	Rv1240
	Rv1242
Rv1244	Rv1244
Rv1245c
Rv1247c
Rv1248c	Rv1248c
Rv1253
Rv1257c	Rv1257c
Rv1260	Rv1260
Rv1265	Rv1265
	Rv1266c
Rv1269c	Rv1269c
Rv1270c	Rv1270c
Rv1275	Rv1275
	Rv1276c
	Rv1280c
Rv1284	Rv1284
Rv1288	Rv1288
Rv1292	Rv1292
Rv1293	Rv1293
Rv1294
Rv1295	Rv1295
Rv1298
Rv1299	Rv1299
Rv1301	Rv1301
	Rv1306
Rv1308	Rv1308
	Rv1309
Rv1310	Rv1310
Rv1311	Rv1311
Rv1314c	Rv1314c
Rv1323	Rv1323
Rv1324	Rv1324
Rv1326c	Rv1326c
Rv1327c	Rv1327c
Rv1328	Rv1328
Rv1331	Rv1331
Rv1334	Rv1334
Rv1336	Rv1336
Rv1339	Rv1339
Rv1340	Rv1340
Rv1341
Rv1346
	Rv1350
Rv1368	Rv1368
Rv1377c	Rv1377c
Rv1380	Rv1380
Rv1381	Rv1381
	Rv1385
Rv1386	Rv1386
Rv1388	Rv1388
	Rv1389
Rv1390	Rv1390
	Rv1391
Rv1392	Rv1392
Rv1397c
Rv1404	Rv1404
Rv1406
Rv1411c	Rv1411c
Rv1412	Rv1412
Rv1416	Rv1416
Rv1419	Rv1419
	Rv1429
Rv1436	Rv1436
Rv1437	Rv1437
Rv1438	Rv1438
Rv1442	Rv1442
	Rv1443c
Rv1445c	Rv1445c
Rv1448c	Rv1448c
Rv1449c	Rv1449c
Rv1454c	Rv1454c
Rv1464	Rv1464
Rv1467c	Rv1467c
Rv1471	Rv1471
Rv1475c	Rv1475c
Rv1479	Rv1479
Rv1484	Rv1484
	Rv1485
	Rv1487
Rv1489
	Rv1495
	Rv1496
	Rv1497
Rv1498A	Rv1498A
Rv1511	Rv1511
Rv1527c
Rv1531	Rv1531
	Rv1532c
Rv1536	Rv1536
Rv1538c
	Rv1544
	Rv1546
	Rv1556
Rv1558	Rv1558
	Rv1561
Rv1564c	Rv1564c
Rv1568
	Rv1570
Rv1571	Rv1571
Rv1590
Rv1594
Rv1596	Rv1596
Rv1599	Rv1599
Rv1600
Rv1601	Rv1601
Rv1603	Rv1603
Rv1606
Rv1609	Rv1609
Rv1611	Rv1611
Rv1612	Rv1612
Rv1613	Rv1613
Rv1617	Rv1617
Rv1626	Rv1626
Rv1627c	Rv1627c
Rv1628c
Rv1629	Rv1629
Rv1630	Rv1630
Rv1636	Rv1636
Rv1637c	Rv1637c
Rv1638A	Rv1638A
Rv1641	Rv1641
Rv1643	Rv1643
Rv1652	Rv1652
Rv1653	Rv1653
Rv1654
Rv1655	Rv1655
Rv1656	Rv1656
Rv1658
Rv1659	Rv1659
Rv1660
Rv1665	Rv1665
Rv1680
	Rv1683
	Rv1685c
	Rv1689
Rv1699	Rv1699
Rv1700	Rv1700
Rv1703c	Rv1703c
	Rv1711
Rv1712	Rv1712
	Rv1716
Rv1718	Rv1718
Rv1730c
Rv1731
Rv1732c	Rv1732c
Rv1738	Rv1738
	Rv1743
	Rv1747
	Rv1761c
Rv1765c	Rv1765c
Rv1767	Rv1767
	Rv1771
Rv1774	Rv1774
	Rv1778c
	Rv1780
Rv1782	Rv1782
Rv1794	Rv1794
	Rv1796
Rv1810	Rv1810
Rv1817	Rv1817
Rv1820	Rv1820
Rv1827	Rv1827
Rv1829	Rv1829
Rv1832	Rv1832
Rv1836c	Rv1836c
Rv1837c	Rv1837c
	Rv1838c
Rv1843c	Rv1843c
	Rv1846c
Rv1847	Rv1847
Rv1848
Rv1849
Rv1850	Rv1850
Rv1855c	Rv1855c
Rv1856c	Rv1856c
	Rv1857
Rv1860	Rv1860
Rv1867
Rv1869c	Rv1869c
	Rv1872c
	Rv1873
Rv1875	Rv1875
Rv1876	Rv1876
Rv1878	Rv1878
	Rv1879
Rv1885c
Rv1886c	Rv1886c
Rv1893	Rv1893
	Rv1896c
	Rv1898
Rv1899c	Rv1899c
Rv1906c	Rv1906c
Rv1908c	Rv1908c
Rv1910c	Rv1910c
	Rv1911c
Rv1913	Rv1913
Rv1919c	Rv1919c
	Rv1922
Rv1925
Rv1926c	Rv1926c
Rv1932	Rv1932
	Rv1938
Rv1942c	Rv1942c
Rv1944c	Rv1944c
Rv1962c	Rv1962c
Rv1980c	Rv1980c
	Rv1981c
Rv1984c	Rv1984c
Rv1987
	Rv1989c
Rv1990c
Rv1991c	Rv1991c
Rv1993c	Rv1993c
	Rv1994c
	Rv2003c
Rv2006	Rv2006
Rv2007c	Rv2007c
	Rv2010
Rv2019	Rv2019
	Rv2022c
	Rv2029c
Rv2030c	Rv2030c
Rv2031c	Rv2031c
Rv2032	Rv2032
Rv2035	Rv2035
Rv2043c	Rv2043c
Rv2046	Rv2046
Rv2048c	Rv2048c
Rv2050	Rv2050
	Rv2052c
	Rv2054
	Rv2061c
	Rv2067c
Rv2068c	Rv2068c
Rv2074	Rv2074
Rv2080	Rv2080
	Rv2089c
Rv2091c	Rv2091c
Rv2094c	Rv2094c
	Rv2096c
Rv2103c	Rv2103c
Rv2109c	Rv2109c
Rv2110c	Rv2110c
Rv2111c	Rv2111c
Rv2114
	Rv2117
Rv2118c
Rv2121c	Rv2121c
Rv2124c	Rv2124c
Rv2130c
Rv2134c	Rv2134c
Rv2135c	Rv2135c
	Rv2138
Rv2140c	Rv2140c
Rv2141c	Rv2141c
Rv2142c	Rv2142c
Rv2145c	Rv2145c
	Rv2148c
Rv2149c	Rv2149c
Rv2150c	Rv2150c
	Rv2158c
	Rv2159c
Rv2166c	Rv2166c
Rv2171	Rv2171
Rv2172c
Rv2175c	Rv2175c
Rv2178c
Rv2185c	Rv2185c
Rv2187	Rv2187
Rv2194	Rv2194
Rv2202c	Rv2202c
Rv2204c	Rv2204c
Rv2210c	Rv2210c
Rv2211c	Rv2211c
Rv2212	Rv2212
	Rv2213
Rv2215	Rv2215
Rv2220	Rv2220
Rv2222c	Rv2222c
Rv2224c	Rv2224c
Rv2226	Rv2226
	Rv2228c
Rv2229c	Rv2229c
Rv2230c	Rv2230c
Rv2238c	Rv2238c
Rv2240c
Rv2241	Rv2241
Rv2243
Rv2244	Rv2244
Rv2245	Rv2245
Rv2246
	Rv2247
	Rv2250A
Rv2251	Rv2251
Rv2257c	Rv2257c
Rv2258c	Rv2258c
Rv2259	Rv2259
Rv2260	Rv2260
Rv2280	Rv2280
Rv2290	Rv2290
Rv2291
	Rv2294
	Rv2298
Rv2299c	Rv2299c
Rv2301
Rv2302	Rv2302
Rv2314c	Rv2314c
Rv2315c	Rv2315c
Rv2330c	Rv2330c
Rv2334	Rv2334
	Rv2344c
Rv2345	Rv2345
Rv2346c	Rv2346c
	Rv2349c
	Rv2350c
	Rv2351c
	Rv2357c
	Rv2358
Rv2359
Rv2360c	Rv2360c
Rv2361c	Rv2361c
	Rv2373c
Rv2376c	Rv2376c
Rv2377c
Rv2383c
	Rv2386c
Rv2391	Rv2391
	Rv2394
Rv2400c	Rv2400c
Rv2402	Rv2402
	Rv2403c
	Rv2405
Rv2412
Rv2416c	Rv2416c
Rv2419c	Rv2419c
Rv2420c	Rv2420c
	Rv2421c
Rv2427c	Rv2427c
Rv2428	Rv2428
Rv2429	Rv2429
	Rv2438c
Rv2441c	Rv2441c
Rv2442c	Rv2442c
Rv2444c	Rv2444c
Rv2445c	Rv2445c
Rv2448c	Rv2448c
Rv2449c
	Rv2453c
Rv2454c
Rv2460c	Rv2460c
Rv2461c	Rv2461c
Rv2462c	Rv2462c
Rv2465c	Rv2465c
Rv2466c	Rv2466c
Rv2467	Rv2467
Rv2470	Rv2470
	Rv2474c
Rv2475c	Rv2475c
Rv2476c	Rv2476c
Rv2477c	Rv2477c
	Rv2494
Rv2495c	Rv2495c
Rv2496c	Rv2496c
Rv2497c
Rv2498c	Rv2498c
Rv2499c	Rv2499c
	Rv2502c
Rv2503c	Rv2503c
Rv2504c	Rv2504c
Rv2511	Rv2511
	Rv2517c
Rv2520c	Rv2520c
Rv2521	Rv2521
Rv2522c	Rv2522c
Rv2523c	Rv2523c
Rv2524c	Rv2524c
	Rv2527
	Rv2528c
	Rv2530c
Rv2533c	Rv2533c
Rv2534c	Rv2534c
Rv2535c	Rv2535c
Rv2537c	Rv2537c
	Rv2538c
Rv2540c	Rv2540c
	Rv2543
	Rv2548
	Rv2552c
Rv2555c	Rv2555c
Rv2556c	Rv2556c
Rv2557	Rv2557
Rv2558	Rv2558
	Rv2563
Rv2568c	Rv2568c
	Rv2569c
Rv2572c
Rv2575	Rv2575
Rv2579	Rv2579
	Rv2581c
Rv2582	Rv2582
Rv2589	Rv2589
Rv2590	Rv2590
	Rv2593c
	Rv2599
	Rv2602
Rv2603c	Rv2603c
Rv2605c	Rv2605c
Rv2606c	Rv2606c
Rv2607	Rv2607
Rv2614c	Rv2614c
Rv2619c
Rv2623	Rv2623
	Rv2624c
Rv2626c	Rv2626c
Rv2632c
	Rv2641
Rv2658c	Rv2658c
	Rv2668
Rv2672	Rv2672
Rv2674	Rv2674
	Rv2675c
Rv2676c	Rv2676c
Rv2677c
Rv2679	Rv2679
Rv2680	Rv2680
	Rv2683
Rv2691	Rv2691
Rv2692	Rv2692
Rv2694c	Rv2694c
Rv2696c	Rv2696c
Rv2697c	Rv2697c
Rv2699c	Rv2699c
Rv2703	Rv2703
Rv2704
Rv2711	Rv2711
Rv2714	Rv2714
Rv2716	Rv2716
Rv2720	Rv2720
	Rv2721c
Rv2726c
Rv2740	Rv2740
Rv2744c	Rv2744c
Rv2749	Rv2749
Rv2752c	Rv2752c
Rv2753c	Rv2753c
Rv2754c	Rv2754c
	Rv2764c
Rv2765	Rv2765
Rv2766c	Rv2766c
Rv2773c	Rv2773c
Rv2780	Rv2780
Rv2783c	Rv2783c
Rv2784c	Rv2784c
Rv2785c	Rv2785c
Rv2788	Rv2788
Rv2789c	Rv2789c
Rv2790c	Rv2790c
	Rv2795c
Rv2799	Rv2799
Rv2801c	Rv2801c
	Rv2818c
	Rv2825c / Rv2828c
	Rv2829c
Rv2831	Rv2831
Rv2837c	Rv2837c
Rv2839c	Rv2839c
	Rv2841c
Rv2842c	Rv2842c
Rv2844	Rv2844
Rv2845c	Rv2845c
	Rv2847c
	Rv2852c
	Rv2855
Rv2857c	Rv2857c
Rv2858c	Rv2858c
Rv2859c	Rv2859c
Rv2860c	Rv2860c
Rv2861c	Rv2861c
	Rv2866
	Rv2868c
Rv2873	Rv2873
Rv2875	Rv2875
Rv2878c	Rv2878c
Rv2882c	Rv2882c
Rv2883c	Rv2883c
Rv2889c	Rv2889c
Rv2890c	Rv2890c
Rv2895c	Rv2895c
Rv2901c	Rv2901c
	Rv2903c
Rv2904c	Rv2904c
Rv2908c	Rv2908c
Rv2909c
Rv2910c	Rv2910c
	Rv2915c
Rv2919c	Rv2919c
Rv2922A	Rv2922A
Rv2923c	Rv2923c
Rv2927c	Rv2927c
Rv2928	Rv2928
Rv2931	Rv2931
Rv2933
Rv2934
Rv2935
Rv2940c	Rv2940c
Rv2941
Rv2945c	Rv2945c
	Rv2951c
	Rv2955c
	Rv2964
Rv2965c	Rv2965c
Rv2967c	Rv2967c
Rv2969c	Rv2969c
Rv2971	Rv2971
Rv2976c
	Rv2984
Rv2985
Rv2986c	Rv2986c
Rv2987c
Rv2988c
Rv2989
	Rv2991
Rv2992c	Rv2992c
Rv2993c	Rv2993c
Rv2995c	Rv2995c
Rv2996c	Rv2996c
Rv3001c	Rv3001c
	Rv3002c
Rv3006	Rv3006
	Rv3009c
Rv3010c	Rv3010c
	Rv3011c
Rv3012c	Rv3012c
	Rv3013
Rv3014c	Rv3014c
Rv3028c	Rv3028c
Rv3029c	Rv3029c
Rv3033	Rv3033
Rv3036c	Rv3036c
Rv3039c	Rv3039c
Rv3040c
Rv3042c	Rv3042c
Rv3044	Rv3044
Rv3045	Rv3045
Rv3046c	Rv3046c
Rv3048c	Rv3048c
Rv3051c	Rv3051c
Rv3061c	Rv3061c
Rv3068c	Rv3068c
Rv3075c
Rv3079c	Rv3079c
Rv3082c
	Rv3089
Rv3099c	Rv3099c
Rv3105c	Rv3105c
	Rv3119
Rv3127	Rv3127
	Rv3131
Rv3133c	Rv3133c
	Rv3139
	Rv3140
Rv3142c	Rv3142c
Rv3143	Rv3143
Rv3147	Rv3147
	Rv3148
Rv3149	Rv3149
Rv3150
Rv3151	Rv3151
Rv3161c	Rv3161c
Rv3169	Rv3169
Rv3188	Rv3188
Rv3196A	Rv3196A
Rv3198A	Rv3198A
Rv3205c	Rv3205c
Rv3207c	Rv3207c
Rv3208A	Rv3208A
Rv3212	Rv3212
Rv3214	Rv3214
	Rv3223c
Rv3224	Rv3224
	Rv3227
	Rv3237c
Rv3244c	Rv3244c
Rv3246c	Rv3246c
	Rv3247c
Rv3248c	Rv3248c
Rv3255c	Rv3255c
Rv3257c
Rv3259	Rv3259
Rv3260c
Rv3264c
Rv3267
Rv3268	Rv3268
Rv3269	Rv3269
Rv3270	Rv3270
	Rv3273
Rv3274c	Rv3274c
	Rv3275c
Rv3276c	Rv3276c
Rv3279c	Rv3279c
Rv3280	Rv3280
	Rv3282
Rv3283	Rv3283
Rv3284	Rv3284
Rv3285	Rv3285
Rv3290c	Rv3290c
	Rv3291c
	Rv3293
	Rv3295
Rv3299c	Rv3299c
	Rv3302c
	Rv3303c
Rv3304	Rv3304
Rv3306c
	Rv3307
Rv3310	Rv3310
Rv3311	Rv3311
Rv3313c	Rv3313c
Rv3315c	Rv3315c
Rv3318	Rv3318
	Rv3319
	Rv3320c
	Rv3332
	Rv3336c
Rv3339c
Rv3340	Rv3340
Rv3356c	Rv3356c
	Rv3366
Rv3368c	Rv3368c
Rv3369	Rv3369
Rv3376
Rv3389c	Rv3389c
Rv3396c	Rv3396c
Rv3399	Rv3399
Rv3400	Rv3400
Rv3401	Rv3401
Rv3410c	Rv3410c
Rv3412
Rv3417c	Rv3417c
Rv3418c	Rv3418c
Rv3423c	Rv3423c
Rv3432c
Rv3433c	Rv3433c
Rv3442c
Rv3443c	Rv3443c
Rv3456c	Rv3456c
Rv3457c	Rv3457c
Rv3458c
Rv3459c
Rv3460c
Rv3461c	Rv3461c
Rv3462c	Rv3462c
Rv3463	Rv3463
Rv3464	Rv3464
Rv3465	Rv3465
	Rv3472
Rv3483c	Rv3483c
Rv3485c	Rv3485c
Rv3489	Rv3489
Rv3504
Rv3505
Rv3509c	Rv3509c
	Rv3510c
	Rv3516
	Rv3518c
Rv3520c	Rv3520c
	Rv3525c
Rv3526	Rv3526
	Rv3531c
Rv3534c
Rv3535c
Rv3536c	Rv3536c
Rv3541c	Rv3541c
	Rv3544c
Rv3545c
Rv3546	Rv3546
Rv3547	Rv3547
Rv3550
Rv3551
Rv3552
Rv3556c	Rv3556c
	Rv3557c
	Rv3559c
Rv3562	Rv3562
Rv3563	Rv3563
Rv3565	Rv3565
Rv3566c	Rv3566c
Rv3568c	Rv3568c
Rv3569c	Rv3569c
Rv3570c	Rv3570c
Rv3572	Rv3572
	Rv3576
Rv3580c	Rv3580c
Rv3581c	Rv3581c
Rv3583c
Rv3584	Rv3584
Rv3587c	Rv3587c
Rv3588c	Rv3588c
	Rv3591c
Rv3592	Rv3592
Rv3596c	Rv3596c
Rv3597c
Rv3600c	Rv3600c
Rv3607c	Rv3607c
Rv3609c	Rv3609c
	Rv3610c
Rv3614c
	Rv3618
	Rv3623
Rv3628	Rv3628
Rv3634c	Rv3634c
Rv3646c	Rv3646c
Rv3648c	Rv3648c
	Rv3666c
Rv3668c	Rv3668c
Rv3671c	Rv3671c
	Rv3677c
Rv3678c	Rv3678c
	Rv3682
Rv3684	Rv3684
	Rv3687c
Rv3688c
Rv3696c	Rv3696c
	Rv3697c
Rv3699	Rv3699
Rv3705c	Rv3705c
Rv3708c	Rv3708c
Rv3709c	Rv3709c
Rv3710	Rv3710
	Rv3716c
Rv3717
Rv3718c	Rv3718c
Rv3722c	Rv3722c
	Rv3730c
	Rv3735
Rv3747	Rv3747
Rv3748	Rv3748
	Rv3752c
	Rv3754
Rv3755c	Rv3755c
Rv3759c	Rv3759c
Rv3763	Rv3763
Rv3766
Rv3768	Rv3768
Rv3772	Rv3772
	Rv3773c
Rv3774	Rv3774
Rv3780	Rv3780
	Rv3786c
	Rv3796
Rv3797	Rv3797
Rv3799c	Rv3799c
Rv3800c	Rv3800c
Rv3801c	Rv3801c
Rv3803c	Rv3803c
Rv3804c	Rv3804c
Rv3818
Rv3825c
	Rv3838c
Rv3841	Rv3841
Rv3846	Rv3846
	Rv3849
Rv3852	Rv3852
Rv3853	Rv3853
	Rv3856c
Rv3858c
Rv3859c	Rv3859c
	Rv3864
Rv3865	Rv3865
Rv3867	Rv3867
Rv3868	Rv3868
Rv3869	Rv3869
Rv3874	Rv3874
Rv3875	Rv3875
	Rv3879c
Rv3881c	Rv3881c
	Rv3883c
Rv3902c	Rv3902c
	Rv3907c
Rv3908
	Rv3913
Rv3914	Rv3914
Rv3918c
Rv3920c	Rv3920c
