# Supplementary material for: Proteomic Profiling of Mycobacterium tuberculosis Identifies Nutrient-starvation-responsive Toxin–antitoxin Systems
Source: Mol Cell Proteomics. 2013 Jan 23;12(5):1180–91. doi: 10.1074/mcp.M112.018846 (PMC3650330; doi:10.1074/mcp.M112.018846)
Supplement: Supplemental Table 1 [file supp_M112.018846_mcp.M112.018846-3.xlsx]

## Sheet: Suppl table 3
Supplementary table 3. Proteins with different abundance in starvation versus log phase culture filtrate
Accession Number	Gene	Functional class*	Gene function	Fold change**	p value		* Functional class:
							0 virulence, detoxification, adaptation
Rv0009	ppiA	2	PROBABLE IRON-REGULATED PEPTIDYL-PROLYL CIS-TRANS ISOMERASE A PPIA (PPIase A) (ROTAMASE A)	0.617367	0.000589074		1 lipid metabolism
Rv0018c	pstP	9	PHOSPHOSERINE/THREONINE PHOSPHATASE PSTP	0.01	0.000282656		2 information pathways
Rv0019c	fhaB	9	CONSERVED PROTEIN WITH FHA DOMAIN, FHAB	0.01	0.00039434		3 cell wall and cell processes
Rv0041	leuS	2	PROBABLE LEUCYL-tRNA SYNTHETASE LEUS (LEUCINE--tRNA LIGASE) (LEURS)	2.76449	0.00855917		4 stable RNAs
Rv0046c	ino1	7	MYO-INOSITOL-1-PHOSPHATE SYNTHASE INO1 (INOSITOL 1-PHOSPHATE SYNTHETASE) (D-GLUCOSE 6-PHOSPHATE CYCLOALDOLASE) (GLUCOSE 6-PHOSPHATE CYCLASE) (GLUCOCYCLOALDOLASE)	0.334552	0.00323081		5 insertion seqs and phages
Rv0048c	Rv0048c	3	POSSIBLE MEMBRANE PROTEIN	3.77724	0.00481658		6 PE/PPE
Rv0052	Rv0052	10	CONSERVED PROTEIN	0.249674	0.00180079		7 intermediary metabolism and respiration
Rv0053	rpsF	2	PROBABLE 30S RIBOSOMAL PROTEIN S6 RPSF	0.440298	0.00188735		8 unknown
Rv0055	rpsR1	2	PROBABLE 30S RIBOSOMAL PROTEIN S18-1 RPSR1	0.0478254	0.000224853		9 regulatory proteins
Rv0062	celA1	7	POSSIBLE CELLULASE CELA1 (ENDOGLUCANASE) (ENDO-1,4-BETA-GLUCANASE) (FI-CMCASE) (CARBOXYMETHYL CELLULASE)	0.146279	0.00163566		10 conserved hypotheticals
Rv0074	Rv0074	10	CONSERVED PROTEIN	5.08037	0.00155581
Rv0120c	fusA2	2	PROBABLE ELONGATION FACTOR G FUSA2 (EF-G)	0.01	0.00406821		** Values in fold change represent the culture filtrate abundance ratio starvation/log phase
Rv0125	pepA	7	PROBABLE SERINE PROTEASE PEPA (SERINE PROTEINASE) (MTB32A)	0.210419	0.000276416		Proteins identified in starvation CF or log phase only, were assigned fold change of 100 or 0.01, respectively
Rv0144	Rv0144	9	PROBABLE TRANSCRIPTIONAL REGULATORY PROTEIN (POSSIBLY TETR-FAMILY)	2.38137	0.00254498
Rv0154c	fadE2	1	PROBABLE ACYL-CoA DEHYDROGENASE FADE2	0.0559781	0.00224319
Rv0158	Rv0158	9	PROBABLE TRANSCRIPTIONAL REGULATORY PROTEIN (POSSIBLY TETR-FAMILY)	2.86014	0.00451494
Rv0161	Rv0161	7	POSSIBLE OXIDOREDUCTASE	2.91628	0.00791854
Rv0163	Rv0163	10	CONSERVED PROTEIN	3.35482	0.00423256
Rv0181c	Rv0181c	10	CONSERVED HYPOTHETICAL PROTEIN	0.01	7.25e-05
Rv0186	bglS	7	PROBABLE BETA-GLUCOSIDASE BGLS (GENTIOBIASE) (CELLOBIASE) (BETA-D-GLUCOSIDE GLUCOHYDROLASE)	0.154966	0.00269075
Rv0189c	ilvD	7	PROBABLE DIHYDROXY-ACID DEHYDRATASE ILVD (DAD)	0.202805	0.00331903
Rv0211	pckA	7	PROBABLE IRON-REGULATED PHOSPHOENOLPYRUVATE CARBOXYKINASE [GTP] PCKA (PHOSPHOENOLPYRUVATE CARBOXYLASE) (PEPCK)(PEP CARBOXYKINASE)	0.627465	0.000564812
Rv0222	echA1	1	PROBABLE ENOYL-CoA HYDRATASE ECHA1 (ENOYL HYDRASE) (UNSATURATED ACYL-CoA HYDRATASE) (CROTONASE)	1.93427	0.00645883
Rv0223c	Rv0223c	7	PROBABLE ALDEHYDE DEHYDROGENASE	100	0.000862019
Rv0229c	Rv0229c	3	POSSIBLE CONSERVED MEMBRANE PROTEIN WITH PIN DOMAIN	3.72883	0.00124614
Rv0234c	gabD1	7	PROBABLE SUCCINATE-SEMIALDEHYDE DEHYDROGENASE [NADP+] DEPENDENT (SSDH) GABD1	0.217766	0.000597458
Rv0237	lpqI	3	PROBABLE CONSERVED LIPOPROTEIN LPQI	4.30275	0.00387905
Rv0243	fadA2	1	PROBABLE ACETYL-CoA ACYLTRANSFERASE FADA2 (3-KETOACYL-CoA THIOLASE) (BETA-KETOTHIOLASE)	3.45054	0.00757043
Rv0248c	Rv0248c	7	PROBABLE SUCCINATE DEHYDROGENASE [IRON-SULFUR SUBUNIT] (SUCCINIC DEHYDROGENASE)	2.08223	0.00125262
Rv0265c	Rv0265c	3	PROBABLE PERIPLASMIC IRON-TRANSPORT LIPOPROTEIN	4.84995	0.00126935
Rv0266c	oplA	7	PROBABLE 5-OXOPROLINASE OPLA (5-OXO-L-PROLINASE) (PYROGLUTAMASE) (5-OPASE)	0.0662654	0.00581994
Rv0270	fadD2	1	PROBABLE FATTY-ACID-CoA LIGASE FADD2 (FATTY-ACID-CoA SYNTHETASE) (FATTY-ACID-CoA SYNTHASE)	4.36698	0.00195549
Rv0281	Rv0281	1	POSSIBLE S-ADENOSYLMETHIONINE-DEPENDENT METHYLTRANSFERASE	0.138827	9.85e-05
Rv0283	eccB3	3	ESX CONSERVED COMPONENT ECCB3. POSSIBLE MEMBRANE PROTEIN.	100	0.000508407
Rv0296c	Rv0296c	7	PROBABLE SULFATASE	4.73402	0.00164358
Rv0298	Rv0298	10	HYPOTHETICAL PROTEIN	0.01	0.0011876
Rv0315	Rv0315	7	POSSIBLE BETA-1,3-GLUCANASE PRECURSOR	0.074882	0.000407369
Rv0328	Rv0328	9	POSSIBLE TRANSCRIPTIONAL REGULATORY PROTEIN (POSSIBLY TETR/ACRR-FAMILY)	100	0.000260438
Rv0357c	purA	7	PROBABLE ADENYLOSUCCINATE SYNTHETASE PURA (IMP--ASPARTATE LIGASE) (ADSS) (AMPSASE)	0.0661766	7.33e-05
Rv0379	secE2	3	POSSIBLE PROTEIN TRANSPORT PROTEIN SECE2	0.520518	0.00774208
Rv0384c	clpB	0	PROBABLE ENDOPEPTIDASE ATP BINDING PROTEIN (CHAIN B) CLPB (CLPB PROTEIN) (HEAT SHOCK PROTEIN F84.1)	2.36326	0.0091412
Rv0394c	Rv0394c	3	POSSIBLE SECRETED PROTEIN	100	0.00386886
Rv0399c	lpqK	3	POSSIBLE CONSERVED LIPOPROTEIN LPQK	19.4992	0.00412205
Rv0408	pta	7	PROBABLE PHOSPHATE ACETYLTRANSFERASE PTA (PHOSPHOTRANSACETYLASE)	0.344328	0.00544337
Rv0418	lpqL	3	PROBABLE LIPOPROTEIN AMINOPEPTIDASE LPQL	3.83758	7.7e-05
Rv0419	lpqM	3	POSSIBLE LIPOPROTEIN PEPTIDASE LPQM	22.2232	0.000352626
Rv0421c	Rv0421c	10	CONSERVED HYPOTHETICAL PROTEIN	15.4911	0.00113128
Rv0428c	Rv0428c	7	GCN5-RELATED N-ACETYLTRANSFERASE	15.4645	0.0013022
Rv0432	sodC	0	PROBABLE PERIPLASMIC SUPEROXIDE DISMUTASE [CU-ZN] SODC	2.4779	0.00110186
Rv0444c	rskA	2	ANTI-SIGMA FACTOR RSKA (REGULATOR OF SIGMA K)	6.77163	0.000335074
Rv0445c	sigK	2	PROBABLE ALTERNATIVE RNA POLYMERASE SIGMA FACTOR SIGK	5.63965	0.00269718
Rv0458	Rv0458	7	PROBABLE ALDEHYDE DEHYDROGENASE	0.251285	0.000850556
Rv0469	umaA	1	POSSIBLE MYCOLIC ACID SYNTHASE UMAA	0.277443	0.00789158
Rv0475	hbhA	3	IRON-REGULATED HEPARIN BINDING HEMAGGLUTININ HBHA (ADHESIN)	2.59882	0.000238765
Rv0480c	Rv0480c	7	POSSIBLE AMIDOHYDROLASE	0.466146	0.00530362
Rv0491	regX3	9	TWO COMPONENT SENSORY TRANSDUCTION PROTEIN REGX3 (TRANSCRIPTIONAL REGULATORY PROTEIN) (PROBABLY LUXR-FAMILY)	0.237198	0.00540411
Rv0503c	cmaA2	1	CYCLOPROPANE-FATTY-ACYL-PHOSPHOLIPID SYNTHASE 2 CMAA2 (CYCLOPROPANE FATTY ACID SYNTHASE) (CFA SYNTHASE) (CYCLOPROPANE MYCOLIC ACID SYNTHASE 2) (MYCOLIC ACID TRANS-CYCLOPROPANE SYNTHETASE)	3.43674	0.000355796
Rv0510	hemC	7	PROBABLE PORPHOBILINOGEN DEAMINASE HEMC (PBG) (HYDROXYMETHYLBILANE SYNTHASE) (HMBS) (PRE-UROPORPHYRINOGEN SYNTHASE)	100	2.69e-05
Rv0548c	menB	7	PROBABLE NAPHTHOATE SYNTHASE MENB (DIHYDROXYNAPHTHOIC ACID SYNTHETASE) (DHNA SYNTHETASE)	2.5599	0.000204745
Rv0554	bpoC	0	POSSIBLE PEROXIDASE BPOC (NON-HAEM PEROXIDASE)	0.176933	0.00351792
Rv0555	menD	7	PROBABLE BIFUNCTIONAL MENAQUINONE BIOSYNTHESIS PROTEIN MEND : 2-SUCCINYL-6-HYDROXY-2,4-CYCLOHEXADIENE-1-CARBOXYLATE SYNTHASE (SHCHC SYNTHASE) + 2-OXOGLUTARATE DECARBOXYLASE (ALPHA- KETOGLUTARATE DECARBOXYLASE) (KDC)	6.69558	0.0015697
Rv0571c	Rv0571c	10	CONSERVED PROTEIN	100	3.16e-05
Rv0576	Rv0576	9	PROBABLE TRANSCRIPTIONAL REGULATORY PROTEIN (POSSIBLY ARSR-FAMILY)	4.556	0.000591334
Rv0595c	vapC4	0	POSSIBLE TOXIN VAPC4	10.5696	0.000863333
Rv0598c	vapC27	0	POSSIBLE TOXIN VAPC27. CONTAINS PIN DOMAIN.	4.72794	0.00196872
Rv0627	vapC5	0	POSSIBLE TOXIN VAPC5	3.99804	0.00665699
Rv0641	rplA	2	PROBABLE 50S RIBOSOMAL PROTEIN L1 RPLA	0.0884116	0.000117801
Rv0642c	mmaA4	1	METHOXY MYCOLIC ACID SYNTHASE 4 MMAA4 (METHYL MYCOLIC ACID SYNTHASE 4) (MMA4) (HYDROXY MYCOLIC ACID SYNTHASE)	2.8113	0.00285369
Rv0644c	mmaA2	1	METHOXY MYCOLIC ACID SYNTHASE 2 MMAA2 (METHYL MYCOLIC ACID SYNTHASE 2) (MMA2) (HYDROXY MYCOLIC ACID SYNTHASE)	2.70646	0.00785914
Rv0651	rplJ	2	PROBABLE 50S RIBOSOMAL PROTEIN L10 RPLJ	0.131494	0.000215124
Rv0654	Rv0654	7	PROBABLE DIOXYGENASE	24.69	0.000253204
Rv0668	rpoC	2	DNA-DIRECTED RNA POLYMERASE (BETA' CHAIN) RPOC (TRANSCRIPTASE BETA' CHAIN) (RNA POLYMERASE BETA' SUBUNIT).	1.8212	0.000598167
Rv0670	end	2	PROBABLE ENDONUCLEASE IV END (ENDODEOXYRIBONUCLEASE IV) (APURINASE)	2.87686	0.000126396
Rv0673	echA4	1	POSSIBLE ENOYL-CoA HYDRATASE ECHA4 (ENOYL HYDRASE) (UNSATURATED ACYL-CoA HYDRATASE) (CROTONASE)	3.83817	0.00143762
Rv0675	echA5	1	PROBABLE ENOYL-CoA HYDRATASE ECHA5 (ENOYL HYDRASE) (UNSATURATED ACYL-CoA HYDRATASE) (CROTONASE)	4.63839	0.00107843
Rv0676c	mmpL5	3	PROBABLE CONSERVED TRANSMEMBRANE TRANSPORT PROTEIN MMPL5	100	0.00128623
Rv0677c	mmpS5	3	POSSIBLE CONSERVED MEMBRANE PROTEIN MMPS5	0.397645	0.00464696
Rv0683	rpsG	2	PROBABLE 30S RIBOSOMAL PROTEIN S7 RPSG	0.01	3.78e-05
Rv0684	fusA1	2	PROBABLE ELONGATION FACTOR G FUSA1 (EF-G)	2.42043	0.000983261
Rv0700	rpsJ	2	30S RIBOSOMAL PROTEIN S10 RPSJ (TRANSCRIPTION ANTITERMINATION FACTOR NUSE)	0.109534	0.00141434
Rv0701	rplC	2	PROBABLE 50S RIBOSOMAL PROTEIN L3 RPLC	0.0358436	1.7e-05
Rv0702	rplD	2	PROBABLE 50S RIBOSOMAL PROTEIN L4 RPLD	0.0670852	0.000221635
Rv0703	rplW	2	PROBABLE 50S RIBOSOMAL PROTEIN L23 RPLW	0.122453	0.000635822
Rv0704	rplB	2	PROBABLE 50S RIBOSOMAL PROTEIN L2 RPLB	0.01	3.47e-05
Rv0705	rpsS	2	PROBABLE 30S RIBOSOMAL PROTEIN S19 RPSS	0.01	0.000141086
Rv0706	rplV	2	PROBABLE 50S RIBOSOMAL PROTEIN L22 RPLV	0.033548	0.000216611
Rv0707	rpsC	2	PROBABLE 30S RIBOSOMAL PROTEIN S3 RPSC	0.0286267	0.000426472
Rv0708	rplP	2	PROBABLE 50S RIBOSOMAL PROTEIN L16 RPLP	0.0867998	0.000483891
Rv0710	rpsQ	2	PROBABLE 30S RIBOSOMAL PROTEIN S17 RPSQ	0.01	0.000237785
Rv0714	rplN	2	PROBABLE 50S RIBOSOMAL PROTEIN L14 RPLN	0.211404	9.41e-05
Rv0715	rplX	2	PROBABLE 50S RIBOSOMAL PROTEIN L24 RPLX	0.109051	0.000103401
Rv0716	rplE	2	PROBABLE 50S RIBOSOMAL PROTEIN L5 RPLE	0.144884	0.000332351
Rv0718	rpsH	2	PROBABLE 30S RIBOSOMAL PROTEIN S8 RPSH	0.01	0.000143455
Rv0719	rplF	2	PROBABLE 50S RIBOSOMAL PROTEIN L6 RPLF	0.128205	1.94e-05
Rv0720	rplR	2	PROBABLE 50S RIBOSOMAL PROTEIN L18 RPLR	0.0544732	0.000394913
Rv0722	rpmD	2	PROBABLE 50S RIBOSOMAL PROTEIN L30 RPMD	0.0731972	9.75e-05
Rv0723	rplO	2	PROBABLE 50S RIBOSOMAL PROTEIN L15 RPLO	0.170871	0.000113703
Rv0733	adk	7	PROBABLE ADENYLATE KINASE ADK (ATP-AMP TRANSPHOSPHORYLASE)	0.633166	0.00439323
Rv0753c	mmsA	7	PROBABLE METHYLMALONATE-SEMIALDEHYDE DEHYDROGENASE MMSA (METHYLMALONIC ACID SEMIALDEHYDE DEHYDROGENASE) (MMSDH)	0.488386	0.00823775
Rv0759c	Rv0759c	10	CONSERVED HYPOTHETICAL PROTEIN	2.5908	0.00364049
Rv0761c	adhB	7	POSSIBLE ZINC-CONTAINING ALCOHOL DEHYDROGENASE NAD DEPENDENT ADHB	0.433385	0.00277938
Rv0773c	ggtA	7	PROBABLE BIFUNCTIONAL ACYLASE GGTA: CEPHALOSPORIN ACYLASE (GL-7ACA ACYLASE) + GAMMA-GLUTAMYLTRANSPEPTIDASE (GGT)	2.62142	0.00454707
Rv0787A	Rv0787A	10	CONSERVED PROTEIN	0.0875179	0.00677375
Rv0805	Rv0805	7	CLASS III CYCLIC NUCLEOTIDE PHOSPHODIESTERASE (cNMP PDE)	100	0.00125958
Rv0807	Rv0807	10	CONSERVED HYPOTHETICAL PROTEIN	6.66153	0.00534769
Rv0814c	sseC2	7	CONSERVED PROTEIN SSEC2	0.32075	0.000237689
Rv0821c	phoY2	3	PROBABLE PHOSPHATE-TRANSPORT SYSTEM TRANSCRIPTIONAL REGULATORY PROTEIN PHOY2	4.1899	0.00269203
Rv0831c	Rv0831c	10	CONSERVED PROTEIN	2.29681	0.00040791
Rv0852	fadD16	1	POSSIBLE FATTY-ACID-CoA LIGASE FADD16 (FATTY-ACID-CoA SYNTHETASE) (FATTY-ACID-CoA SYNTHASE)	100	0.00166292
Rv0855	far	1	PROBABLE FATTY-ACID-CoA RACEMASE FAR	100	0.00280586
Rv0858c	dapC	7	PROBABLE N-SUCCINYLDIAMINOPIMELATE AMINOTRANSFERASE DAPC (DAP-AT)	0.180312	0.00108789
Rv0871	cspB	0	PROBABLE COLD SHOCK-LIKE PROTEIN B CSPB	0.0967673	0.00235482
Rv0873	fadE10	1	PROBABLE ACYL-CoA DEHYDROGENASE FADE10	4.51526	0.000415105
Rv0880	Rv0880	9	POSSIBLE TRANSCRIPTIONAL REGULATORY PROTEIN (POSSIBLY MARR-FAMILY)	100	0.000268289
Rv0884c	serC	7	POSSIBLE PHOSPHOSERINE AMINOTRANSFERASE SERC (PSAT)	0.41172	0.000165324
Rv0889c	citA	7	PROBABLE CITRATE SYNTHASE II CITA	3.05393	0.00127396
Rv0904c	accD3	1	PUTATIVE ACETYL-COENZYME A CARBOXYLASE CARBOXYL TRANSFERASE (SUBUNIT BETA) ACCD3 (ACCASE BETA CHAIN)	6.19274	0.00386004
Rv0906	Rv0906	10	CONSERVED PROTEIN	24.9634	0.000155965
Rv0911	Rv0911	10	CONSERVED PROTEIN	0.241711	0.00357143
Rv0919	Rv0919	7	GCN5-RELATED N-ACETYLTRANSFERASE	100	0.000158125
Rv0931c	pknD	9	TRANSMEMBRANE SERINE/THREONINE-PROTEIN KINASE D PKND (PROTEIN KINASE D) (STPK D)	3.82533	0.00441524
Rv0932c	pstS2	3	PERIPLASMIC PHOSPHATE-BINDING LIPOPROTEIN PSTS2 (PBP-2) (PSTS2)	2.09726	0.00092022
Rv0934	pstS1	3	PERIPLASMIC PHOSPHATE-BINDING LIPOPROTEIN PSTS1 (PBP-1) (PSTS1)	1.86149	0.00190434
Rv0937c	mku	2	DNA END-BINDING PROTEIN, MKU	100	0.00136445
Rv0952	sucD	7	PROBABLE SUCCINYL-CoA SYNTHETASE (ALPHA CHAIN) SUCD (SCS-ALPHA)	0.335054	0.00817758
Rv0971c	echA7	1	PROBABLE ENOYL-CoA HYDRATASE ECHA7 (ENOYL HYDRASE) (UNSATURATED ACYL-CoA HYDRATASE) (CROTONASE)	14.6896	0.00103719
Rv0972c	fadE12	1	PROBABLE ACYL-CoA DEHYDROGENASE FADE12	0.01	0.000343746
Rv0979A	rpmF	2	PROBABLE 50S RIBOSOMAL PROTEIN L32 RPMF	0.0138046	0.000209765
Rv1008	tatD	3	PROBABLE DEOXYRIBONUCLEASE TATD (YJJV PROTEIN)	0.373528	0.0031865
Rv1015c	rplY	2	PROBABLE 50S RIBOSOMAL PROTEIN L25 RPLY	0.123912	0.000838262
Rv1016c	lpqT	3	PROBABLE CONSERVED LIPOPROTEIN LPQT	5.94783	0.00520323
Rv1038c / Rv1197	esxJ / esxK	3	ESAT-6 LIKE PROTEIN ESXJ / ESXK	0.01	0.000185492
Rv1070c	echA8	1	PROBABLE ENOYL-CoA HYDRATASE ECHA8 (ENOYL HYDRASE) (UNSATURATED ACYL-CoA HYDRATASE) (CROTONASE)	2.27335	0.000401803
Rv1071c	echA9	1	POSSIBLE ENOYL-CoA HYDRATASE ECHA9 (ENOYL HYDRASE) (UNSATURATED ACYL-CoA HYDRATASE) (CROTONASE)	0.320059	0.000388123
Rv1077	cbs	7	PROBABLE CYSTATHIONINE BETA-SYNTHASE CBS (SERINE SULFHYDRASE) (BETA-THIONASE) (HEMOPROTEIN H-450)	0.507007	0.00691565
Rv1094	desA2	1	POSSIBLE ACYL-[ACYL-CARRIER PROTEIN] DESATURASE DESA2 (ACYL-[ACP] DESATURASE) (STEAROYL-ACP DESATURASE)	1.72373	0.0017389
Rv1113	vapB32	0	POSSIBLE ANTITOXIN VAPB32	100	0.000979891
Rv1117	Rv1117	10	CONSERVED PROTEIN	0.0421695	0.000321261
Rv1130	prpD	7	POSSIBLE METHYLCITRATE DEHYDRATASE PRPD	0.01	0.000161728
Rv1160	mutT2	2	PROBABLE MUTATOR PROTEIN MUTT2 (7,8-DIHYDRO-8-OXOGUANINE-TRIPHOSPHATASE) (8-OXO-DGTPASE)	0.01	6.71e-05
Rv1166	lpqW	3	PROBABLE CONSERVED LIPOPROTEIN LPQW	8.79133	0.00874578
Rv1181	pks4	1	PROBABLE POLYKETIDE BETA-KETOACYL SYNTHASE PKS4	0.01	0.000140836
Rv1187	rocA	7	PROBABLE PYRROLINE-5-CARBOXYLATE DEHYDROGENASE ROCA	0.0953264	0.00034484
Rv1198	esxL	3	PUTATIVE ESAT-6 LIKE PROTEIN ESXL (ESAT-6 LIKE PROTEIN 4)	0.01	0.000931425
Rv1219c	Rv1219c	9	PROBABLE TRANSCRIPTIONAL REGULATORY PROTEIN	100	0.00627495
Rv1228	lpqX	3	PROBABLE LIPOPROTEIN LPQX	100	0.00609824
Rv1244	lpqZ	3	PROBABLE LIPOPROTEIN LPQZ	4.19883	0.00148525
Rv1257c	Rv1257c	7	PROBABLE OXIDOREDUCTASE	0.204793	0.00293018
Rv1260	Rv1260	7	PROBABLE OXIDOREDUCTASE	0.377749	0.0068723
Rv1265	Rv1265	10	UNKNOWN PROTEIN	7.16135	0.000271863
Rv1266c	pknH	9	PROBABLE TRANSMEMBRANE SERINE/THREONINE-PROTEIN KINASE H PKNH (PROTEIN KINASE H) (STPK H)	11.2963	0.00509225
Rv1270c	lprA	3	POSSIBLE LIPOPROTEIN LPRA	1.71563	0.00459098
Rv1276c	Rv1276c	10	CONSERVED HYPOTHETICAL PROTEIN	4.86812	0.00426419
Rv1280c	oppA	3	PROBABLE PERIPLASMIC OLIGOPEPTIDE-BINDING LIPOPROTEIN OPPA	100	0.00109435
Rv1284	canA	7	BETA-CARBONIC ANHYDRASE	1.69551	0.00338805
Rv1292	argS	2	PROBABLE ARGINYL-TRNA SYNTHETASE ARGS (ARGRS) (ARGININE--tRNA LIGASE)	2.86465	0.00919595
Rv1295	thrC	7	PROBABLE THREONINE SYNTHASE THRC (TS)	3.75482	5.94e-05
Rv1298	rpmE	2	PROBABLE 50S RIBOSOMAL PROTEIN L31 RPME	0.0572079	0.00235439
Rv1308	atpA	7	PROBABLE ATP SYNTHASE ALPHA CHAIN ATPA	6.4612	0.000417727
Rv1309	atpG	7	PROBABLE ATP SYNTHASE GAMMA CHAIN ATPG	10.5846	0.000764798
Rv1310	atpD	7	PROBABLE ATP SYNTHASE BETA CHAIN ATPD	4.96275	0.00211411
Rv1311	atpC	7	PROBABLE ATP SYNTHASE EPSILON CHAIN ATPC	4.13914	0.000494675
Rv1314c	Rv1314c	10	CONSERVED PROTEIN	2.15874	0.00754142
Rv1327c	glgE	7	PROBABLE GLUCANASE GLGE	4.04663	0.00512245
Rv1328	glgP	7	PROBABLE GLYCOGEN PHOSPHORYLASE GLGP	2.94475	0.0026024
Rv1334	mec	1	POSSIBLE HYDROLASE	0.475866	0.00394282
Rv1368	lprF	3	PROBABLE CONSERVED LIPOPROTEIN LPRF	3.42338	0.00237904
Rv1377c	Rv1377c	7	PUTATIVE TRANSFERASE	0.259353	0.00181727
Rv1380	pyrB	7	PROBABLE ASPARTATE CARBAMOYLTRANSFERASE PYRB (ATCase) (ASPARTATE TRANSCARBAMYLASE)	0.489596	0.00539684
Rv1389	gmk	7	PROBABLE GUANYLATE KINASE GMK	100	0.00323608
Rv1404	Rv1404	9	PROBABLE TRANSCRIPTIONAL REGULATORY PROTEIN	3.49681	0.00268619
Rv1406	fmt	2	PROBABLE METHIONYL-TRNA FORMYLTRANSFERASE FMT	0.01	0.0016028
Rv1437	pgk	7	PROBABLE PHOSPHOGLYCERATE KINASE PGK	0.224152	4.61e-05
Rv1442	bisC	7	PROBABLE BIOTIN SULFOXIDE REDUCTASE BISC (BDS REDUCTASE) (BSO REDUCTASE)	0.0906373	0.000563405
Rv1454c	qor	7	PROBABLE QUINONE REDUCTASE QOR (NADPH:QUINONE REDUCTASE) (ZETA-CRYSTALLIN HOMOLOG PROTEIN)	2.87752	0.00147839
Rv1464	csd	7	PROBABLE CYSTEINE DESULFURASE CSD	0.131622	0.000132673
Rv1471	trxB1	7	PROBABLE THIOREDOXIN TRXB1	0.198711	0.00693349
Rv1475c	acn	7	PROBABLE IRON-REGULATED ACONITATE HYDRATASE ACN (CITRATE HYDRO-LYASE) (ACONITASE)	1.5306	0.00192775
Rv1485	hemZ	7	FERROCHELATASE HEMZ (PROTOHEME FERRO-LYASE) (HEME SYNTHETASE)	9.18625	0.00191497
Rv1496	Rv1496	3	POSSIBLE TRANSPORT SYSTEM KINASE	100	0.000479878
Rv1511	gmdA	7	GDP-D-MANNOSE DEHYDRATASE GMDA (GDP-MANNOSE 4,6 DEHYDRATASE) (GMD)	0.447001	0.000169354
Rv1527c	pks5	1	PROBABLE POLYKETIDE SYNTHASE PKS5	0.0309241	0.00170505
Rv1538c	ansA	7	PROBABLE L-APARAGINASE AnsA	0.0956142	0.00625171
Rv1544	Rv1544	1	POSSIBLE KETOACYL REDUCTASE	15.2571	0.000668835
Rv1556	Rv1556	9	POSSIBLE REGULATORY PROTEIN	8.19489	0.00234283
Rv1590	Rv1590	10	CONSERVED HYPOTHETICAL PROTEIN	0.01	0.00871613
Rv1594	nadA	7	PROBABLE QUINOLINATE SYNTHETASE NADA	0.01	0.000489612
Rv1600	hisC1	7	PROBABLE HISTIDINOL-PHOSPHATE AMINOTRANSFERASE HISC1	0.0470731	0.00390746
Rv1612	trpB	7	TRYPTOPHAN SYNTHASE, BETA SUBUNIT TRPB	2.16516	0.00242444
Rv1628c	Rv1628c	10	CONSERVED PROTEIN	0.151702	0.000822731
Rv1629	polA	2	PROBABLE DNA POLYMERASE I POLA	0.431874	0.00077968
Rv1643	rplT	2	PROBABLE 50S RIBOSOMAL PROTEIN L20 RPLT	0.106112	1.42e-05
Rv1654	argB	7	PROBABLE ACETYLGLUTAMATE KINASE ARGB	0.01	0.00359752
Rv1655	argD	7	PROBABLE ACETYLORNITHINE AMINOTRANSFERASE ARGD	0.252508	6.45e-05
Rv1660	pks10	1	POSSIBLE CHALCONE SYNTHASE PKS10	0.01	0.000564743
Rv1665	pks11	1	POSSIBLE CHALCONE SYNTHASE PKS11	0.309744	0.00682099
Rv1680	Rv1680	10	HYPOTHETICAL PROTEIN	0.01	0.000103968
Rv1683	Rv1683	1	POSSIBLE BIFUNCTIONAL ENZYME; LONG-CHAIN ACYL-CoA SYNTHASE AND LIPASE.	7.20353	0.00346158
Rv1700	Rv1700	2	NUDIX HYDROLASE	0.409195	0.0065406
Rv1703c	Rv1703c	7	PROBABLE CATECHOL-O-METHYLTRANSFERASE	2.22889	0.00390393
Rv1730c	Rv1730c	3	POSSIBLE PENICILLIN-BINDING PROTEIN	0.01	0.000238729
Rv1747	Rv1747	3	PROBABLE CONSERVED TRANSMEMBRANE ATP-BINDING PROTEIN ABC TRANSPORTER	7.54076	0.00190111
Rv1771	Rv1771	7	L-GULONO-1,4-LACTONE DEHYDROGENASE	6.2229	0.00172172
Rv1782	eccB5	3	ESX CONSERVED COMPONENT ECCB5. PROBABLE MEMBRANE PROTEIN.	3.5753	0.0011363
Rv1796	mycP5	7	PROBABLE PROLINE RICH MEMBRANE-ANCHORED MYCOSIN MYCP5 (SERINE PROTEASE) (SUBTILISIN-LIKE PROTEASE) (SUBTILASE-LIKE) (MYCOSIN-5)	21.738	0.000555745
Rv1832	gcvB	7	PROBABLE GLYCINE DEHYDROGENASE GCVB (GLYCINE DECARBOXYLASE) (GLYCINE CLEAVAGE SYSTEM P-PROTEIN)	0.365716	0.00124021
Rv1836c	Rv1836c	10	CONSERVED PROTEIN	2.77744	0.00495917
Rv1838c	vapC13	0	POSSIBLE TOXIN VAPC13	100	0.00205964
Rv1843c	guaB1	7	PROBABLE INOSINE-5'-MONOPHOSPHATE DEHYDROGENASE GUAB1(IMP DEHYDROGENASE) (IMPDH) (IMPD)	4.41481	0.00570388
Rv1849	ureB	7	UREASE BETA SUBUNIT UREB	0.091067	0.000854534
Rv1857	modA	3	PROBABLE MOLYBDATE-BINDING LIPOPROTEIN MODA	100	0.000328778
Rv1860	apa	3	ALANINE AND PROLINE RICH SECRETED PROTEIN APA (FIBRONECTIN ATTACHMENT PROTEIN) (IMMUNOGENIC PROTEIN MPT32) (ANTIGEN MPT-32) (45-kDa GLYCOPROTEIN) (45/47 kDa ANTIGEN)	0.501772	0.00340674
Rv1867	Rv1867	10	CONSERVED PROTEIN	0.01	0.00115521
Rv1873	Rv1873	10	CONSERVED HYPOTHETICAL PROTEIN	100	0.000203657
Rv1878	glnA3	7	PROBABLE GLUTAMINE SYNTHETASE GLNA3 (GLUTAMINE SYNTHASE) (GS-I)	6.01808	0.000554107
Rv1885c	Rv1885c	7	POSSIBLE CHORISMATE MUTASE	0.0883228	0.000936926
Rv1908c	katG	0	CATALASE-PEROXIDASE-PEROXYNITRITASE T KATG	1.80087	0.00279504
Rv1938	ephB	0	PROBABLE EPOXIDE HYDROLASE EPHB (EPOXIDE HYDRATASE)	3.95245	0.00821964
Rv1981c	nrdF1	2	RIBONUCLEOSIDE-DIPHOSPHATE REDUCTASE (BETA CHAIN) NRDF1 (RIBONUCLEOTIDE REDUCTASE SMALL SUBUNIT) (R2F PROTEIN)	100	0.000409012
Rv1984c	cfp21	3	PROBABLE CUTINASE PRECURSOR CFP21	0.225464	0.0079063
Rv1987	Rv1987	3	POSSIBLE CHITINASE	0.0506587	0.000506544
Rv1989c	Rv1989c	10	HYPOTHETICAL PROTEIN	100	0.00488776
Rv1991c	mazF6	0	TOXIN MAZF6	4.4834	0.00193107
Rv1994c	cmtR	9	METAL SENSOR TRANSCRIPTIONAL REGULATOR CMTR (ARSR-SMTB FAMILY)	100	0.00617321
Rv2003c	Rv2003c	10	CONSERVED HYPOTHETICAL PROTEIN	6.19016	0.00764751
Rv2007c	fdxA	7	FERREDOXIN FDXA	0.201032	0.000288552
Rv2052c	Rv2052c	10	CONSERVED PROTEIN	6.65717	0.00455631
Rv2067c	Rv2067c	10	CONSERVED PROTEIN	6.40026	0.000983149
Rv2089c	pepE	7	DIPEPTIDASE PEPE	7.60936	0.00102806
Rv2103c	vapC37	0	POSSIBLE TOXIN VAPC37. CONTAINS PIN DOMAIN.	4.87617	0.00325464
Rv2114	Rv2114	10	CONSERVED PROTEIN	0.0682657	0.000460488
Rv2117	Rv2117	10	CONSERVED HYPOTHETICAL PROTEIN	7.64859	0.00103233
Rv2118c	Rv2118c	7	RNA METHYLTRANSFERASE	0.0934638	0.000394528
Rv2138	lppL	3	PROBABLE CONSERVED LIPOPROTEIN LPPL	5.6333	0.00101586
Rv2142c	parE2	0	POSSIBLE TOXIN PARE2	3.60325	0.000455282
Rv2145c	wag31	3	DIVIVA FAMILY PROTEIN WAG31	1.55558	0.00242402
Rv2158c	murE	3	PROBABLE UDP-N-ACETYLMURAMOYLALANYL-D-GLUTAMATE-2,6-DIAMINOPIMELATE LIGASE MURE	6.27502	0.00419757
Rv2172c	Rv2172c	10	CONSERVED PROTEIN	0.178093	0.00178336
Rv2202c	adoK	7	ADENOSINE KINASE	0.476314	0.00603235
Rv2204c	Rv2204c	10	CONSERVED PROTEIN	0.572141	0.0018501
Rv2210c	ilvE	7	PROBABLE BRANCHED-CHAIN AMINO ACID TRANSAMINASE ILVE	0.514988	0.00355884
Rv2211c	gcvT	7	PROBABLE AMINOMETHYLTRANSFERASE GCVT (GLYCINE CLEAVAGE SYSTEM T PROTEIN)	0.270956	0.000717332
Rv2212	Rv2212	7	ADENYLYL CYCLASE (ATP PYROPHOSPHATE-LYASE) (ADENYLATE CYCLASE)	6.03511	0.000586188
Rv2213	pepB	7	PROBABLE AMINOPEPTIDASE PEPB	4.78644	0.00162679
Rv2215	dlaT	7	DLAT, DIHYDROLIPOAMIDE ACYLTRANSFERASE, E2 COMPONENT OF PYRUVATE DEHYDROGENASE	1.87735	0.00103322
Rv2222c	glnA2	7	PROBABLE GLUTAMINE SYNTHETASE GLNA2 (GLUTAMINE SYNTHASE) (GS-II)	0.179564	0.00180027
Rv2224c	caeA	3	PROBABLE CARBOXYLESTERASE CAEA	2.74092	0.00672887
Rv2228c	Rv2228c	2	MULTIFUNCTIONAL PROTEIN. HAS RNASE H, ALPHA-RIBAZOLE PHOSPHATASE, AND ACID PHOSPHATASE ACTIVITIES.	4.99922	0.00650937
Rv2229c	Rv2229c	10	CONSERVED PROTEIN	0.151726	0.00183969
Rv2240c	Rv2240c	10	UNKNOWN PROTEIN	0.178625	0.00809463
Rv2243	fabD	1	MALONYL CoA-ACYL CARRIER PROTEIN TRANSACYLASE FABD (MALONYL CoA:ACPM ACYLTRANSFERASE) (MCT)	0.01	0.00435433
Rv2246	kasB	1	3-OXOACYL-[ACYL-CARRIER PROTEIN] SYNTHASE 2 KASB (BETA-KETOACYL-ACP SYNTHASE) (KAS I)	0.119696	0.00172724
Rv2251	Rv2251	7	POSSIBLE FLAVOPROTEIN	5.13698	0.00195519
Rv2260	Rv2260	10	CONSERVED HYPOTHETICAL PROTEIN	0.194139	0.00269627
Rv2299c	htpG	0	PROBABLE CHAPERONE PROTEIN HTPG (HEAT SHOCK PROTEIN) (HSP90 FAMILY PROTEIN) (HIGH TEMPERATURE PROTEIN G)	2.48866	0.00348763
Rv2314c	Rv2314c	10	CONSERVED PROTEIN	5.78909	0.000183783
Rv2315c	Rv2315c	10	CONSERVED PROTEIN	4.92699	0.00209121
Rv2344c	dgt	7	PROBABLE DEOXYGUANOSINE TRIPHOSPHATE TRIPHOSPHOHYDROLASE DGT (DGTPASE) (DGTP TRIPHOSPHOHYDROLASE)	100	0.00311764
Rv2346c	esxO	3	PUTATIVE ESAT-6 LIKE PROTEIN ESXO (ESAT-6 LIKE PROTEIN 6)	0.109692	0.000720108
Rv2350c	plcB	7	PROBABLE MEMBRANE-ASSOCIATED PHOSPHOLIPASE C 2 PLCB	100	0.000771659
Rv2358	smtB	9	PROBABLE TRANSCRIPTIONAL REGULATORY PROTEIN SMTB (PROBABLY ARSR-FAMILY)	3.34687	0.00641694
Rv2360c	Rv2360c	10	UNKNOWN PROTEIN	3.5235	0.0075705
Rv2373c	dnaJ2	0	PROBABLE CHAPERONE PROTEIN DNAJ2	100	8.28e-05
Rv2383c	mbtB	1	PHENYLOXAZOLINE SYNTHASE MBTB (PHENYLOXAZOLINE SYNTHETASE)	0.01	0.0026543
Rv2386c	mbtI	1	PUTATIVE ISOCHORISMATE SYNTHASE MBTI	9.4723	0.0082018
Rv2394	ggtB	7	PROBABLE GAMMA-GLUTAMYLTRANSPEPTIDASE PRECURSOR GGTB (GAMMA-GLUTAMYLTRANSFERASE) (GLUTAMYL TRANSPEPTIDASE)	3.6824	0.00683763
Rv2403c	lppR	3	PROBABLE CONSERVED LIPOPROTEIN LPPR	100	0.00224729
Rv2412	rpsT	2	PROBABLE 30S RIBOSOMAL PROTEIN S20 RPST	0.01	0.000180397
Rv2421c	nadD	7	PROBABLE NICOTINATE-NUCLEOTIDE ADENYLYLTRANSFERASE NADD (DEAMIDO-NAD(+) PYROPHOSPHORYLASE) (DEAMIDO-NAD(+) DIPHOSPHORYLASE) (NICOTINATE MONONUCLEOTIDE ADENYLYLTRANSFERASE) (NAMN ADENYLYLTRANSFERASE)	100	0.000947195
Rv2427c	proA	7	PROBABLE GAMMA-GLUTAMYL PHOSPHATE REDUCTASE PROTEIN PROA (GPR) (GLUTAMATE-5-SEMIALDEHYDE DEHYDROGENASE) (GLUTAMYL-GAMMA-SEMIALDEHYDE DEHYDROGENASE)	2.81935	0.000178895
Rv2429	ahpD	0	ALKYL HYDROPEROXIDE REDUCTASE D PROTEIN AHPD (ALKYL HYDROPEROXIDASE D)	3.17802	0.00194833
Rv2438c	nadE	7	GLUTAMINE-DEPENDENT NAD(+) SYNTHETASE NADE (NAD(+) SYNTHASE [GLUTAMINE-HYDROLYSING])	4.28734	0.00454921
Rv2441c	rpmA	2	PROBABLE 50S RIBOSOMAL PROTEIN L27 RPMA	0.0597479	0.000142636
Rv2442c	rplU	2	PROBABLE 50S RIBOSOMAL PROTEIN L21 RPLU	0.191806	0.000106856
Rv2453c	mobA	7	PROBABLE MOLYBDOPTERIN-GUANINE DINUCLEOTIDE BIOSYNTHESIS PROTEIN A MOBA	3.53337	0.0039433
Rv2474c	Rv2474c	10	CONSERVED HYPOTHETICAL PROTEIN	100	0.00627495
Rv2494	vapC38	0	POSSIBLE TOXIN VAPC38. CONTAINS PIN DOMAIN.	100	0.000328778
Rv2495c	bkdC	7	PROBABLE BRANCHED-CHAIN KETO ACID DEHYDROGENASE E2 COMPONENT BKDC	3.76039	0.000455651
Rv2498c	citE	7	PROBABLE CITRATE (PRO-3S)-LYASE (BETA SUBUNIT) CITE (CITRASE) (CITRATASE) (CITRITASE) (CITRIDESMOLASE) (CITRASE ALDOLASE)	3.66898	0.00153959
Rv2504c	scoA	1	PROBABLE SUCCINYL-CoA:3-KETOACID-COENZYME A TRANSFERASE (ALPHA SUBUNIT) SCOA (3-OXO ACID:CoA TRANSFERASE) (OXCT A) (SUCCINYL-CoA:3-OXOACID-COENZYME A TRANSFERASE)	0.249227	0.000449352
Rv2517c	Rv2517c	10	UNKNOWN PROTEIN	100	0.000748359
Rv2523c	acpS	1	HOLO-[ACYL-CARRIER PROTEIN] SYNTHASE ACPS (HOLO-ACP SYNTHASE) (CoA:APO-[ACP]PANTETHEINEPHOSPHOTRANSFERASE) (CoA:APO-[ACYL-CARRIER PROTEIN]PANTETHEINEPHOSPHOTRANSFERASE)	3.89834	0.00720241
Rv2524c	fas	1	PROBABLE FATTY ACID SYNTHASE FAS (FATTY ACID SYNTHETASE)	0.495764	0.00673342
Rv2530c	vapC39	0	POSSIBLE TOXIN VAPC39. CONTAINS PIN DOMAIN.	8.01478	0.00144413
Rv2535c	pepQ	7	PROBABLE CYTOPLASMIC PEPTIDASE PEPQ	2.55843	0.00112554
Rv2538c	aroB	7	3-DEHYDROQUINATE SYNTHASE AROB	4.27244	0.00806848
Rv2548	vapC19	0	POSSIBLE TOXIN VAPC19	8.64424	0.0098234
Rv2558	Rv2558	10	CONSERVED PROTEIN	3.97111	0.00528552
Rv2569c	Rv2569c	10	CONSERVED HYPOTHETICAL PROTEIN	100	0.000370574
Rv2582	ppiB	2	PROBABLE PEPTIDYL-PROLYL CIS-TRANS ISOMERASE B PPIB (CYCLOPHILIN) (PPIASE) (ROTAMASE) (PEPTIDYLPROLYL ISOMERASE)	2.95989	0.00943395
Rv2589	gabT	7	4-AMINOBUTYRATE AMINOTRANSFERASE GABT (GAMMA-AMINO-N-BUTYRATE TRANSAMINASE) (GABA TRANSAMINASE) (GLUTAMATE:SUCCINIC SEMIALDEHYDE TRANSAMINASE) (GABA AMINOTRANSFERASE) (GABA-AT)	0.311047	0.0075428
Rv2593c	ruvA	2	PROBABLE HOLLIDAY JUNCTION DNA HELICASE RUVA	100	0.000265843
Rv2602	vapC41	0	POSSIBLE TOXIN VAPC41. CONTAINS PIN DOMAIN.	13.3937	0.00135664
Rv2603c	Rv2603c	10	HIGHLY CONSERVED PROTEIN	0.255085	0.00280407
Rv2626c	hrp1	10	HYPOXIC RESPONSE PROTEIN 1 HRP1	0.639899	0.00401105
Rv2675c	Rv2675c	10	CONSERVED HYPOTHETICAL PROTEIN	3.82072	0.00728773
Rv2676c	Rv2676c	10	CONSERVED PROTEIN	2.1377	0.00439326
Rv2677c	hemY	7	PROBABLE PROTOPORPHYRINOGEN OXIDASE HEMY (PROTOPORPHYRINOGEN-IX OXIDASE) (PROTOPORPHYRINOGENASE) (PPO)	0.01	0.0017946
Rv2679	echA15	1	PROBABLE ENOYL-CoA HYDRATASE ECHA15 (ENOYL HYDRASE) (UNSATURATED ACYL-CoA HYDRATASE) (CROTONASE)	2.12904	0.00458114
Rv2697c	dut	7	PROBABLE DEOXYURIDINE 5'-TRIPHOSPHATE NUCLEOTIDOHYDROLASE DUT (DUTPASE) (DUTP PYROPHOSPHATASE) (DEOXYURIDINE 5'-TRIPHOSPHATASE) (DUTP DIPHOSPHATASE) (DEOXYURIDINE-TRIPHOSPHATASE)	3.32653	0.00800128
Rv2721c	Rv2721c	3	POSSIBLE CONSERVED TRANSMEMBRANE ALANINE AND GLYCINE RICH PROTEIN	8.30956	0.0083872
Rv2726c	dapF	7	PROBABLE DIAMINOPIMELATE EPIMERASE DAPF (DAP EPIMERASE)	0.01	0.000896512
Rv2744c	35kd_ag	10	CONSERVED 35 KDA ALANINE RICH PROTEIN	2.47081	0.000223598
Rv2749	Rv2749	10	CONSERVED PROTEIN	0.182601	0.00130809
Rv2765	Rv2765	7	PROBABLE ALANINE RICH HYDROLASE	1.86297	0.00371524
Rv2773c	dapB	7	DIHYDRODIPICOLINATE REDUCTASE DAPB (DHPR)	0.337881	0.000276898
Rv2785c	rpsO	2	PROBABLE 30S RIBOSOMAL PROTEIN S15 RPSO	0.22231	0.00256838
Rv2790c	ltp1	3	PROBABLE LIPID-TRANSFER PROTEIN LTP1	0.326659	0.00474744
Rv2795c	Rv2795c	10	CONSERVED HYPOTHETICAL PROTEIN	100	0.00203595
Rv2829c	vapC22	0	POSSIBLE TOXIN VAPC22	100	0.000979891
Rv2831	echA16	1	PROBABLE ENOYL-CoA HYDRATASE ECHA16 (ENOYL HYDRASE) (UNSATURATED ACYL-CoA HYDRATASE) (CROTONASE)	2.87598	0.00337234
Rv2837c	Rv2837c	10	CONSERVED PROTEIN	3.57674	0.00514295
Rv2841c	nusA	2	PROBABLE N UTILIZATION SUBSTANCE PROTEIN A NUSA	100	0.000241166
Rv2844	Rv2844	10	CONSERVED ALANINE RICH PROTEIN	2.66789	0.00255589
Rv2847c	cysG	7	POSSIBLE MULTIFUNCTIONAL ENZYME SIROHEME SYNTHASE CYSG: UROPORPHYRIN-III C-METHYLTRANSFERASE (UROGEN III METHYLASE) (SUMT) (UROPORPHYRINOGEN III METHYLASE) (UROM) + PRECORRIN-2 OXIDASE + FERROCHELATASE	14.0637	0.00164639
Rv2855	mtr	7	NADPH-DEPENDENT MYCOTHIOL REDUCTASE MTR	6.73217	0.00444822
Rv2861c	mapB	7	PROBABLE METHIONINE AMINOPEPTIDASE MAPB (MAP) (PEPTIDASE M)	0.326096	0.00101129
Rv2866	relG	0	TOXIN RELG	100	0.00273984
Rv2883c	pyrH	7	PROBABLE URIDYLATE KINASE PYRH (UK) (URIDINE MONOPHOSPHATE KINASE) (UMP KINASE)	4.26766	0.000491431
Rv2890c	rpsB	2	PROBABLE 30S RIBOSOMAL PROTEIN S2 RPSB	0.339264	0.0099231
Rv2895c	viuB	7	POSSIBLE MYCOBACTIN UTILIZATION PROTEIN VIUB	0.398298	0.009553
Rv2904c	rplS	2	PROBABLE 50S RIBOSOMAL PROTEIN L19 RPLS	0.149123	0.00201403
Rv2909c	rpsP	2	PROBABLE 30S RIBOSOMAL PROTEIN S16 RPSP	0.01	0.000668362
Rv2933	ppsC	1	PHENOLPTHIOCEROL SYNTHESIS TYPE-I POLYKETIDE SYNTHASE PPSC	0.0494614	7.52e-05
Rv2934	ppsD	1	PHENOLPTHIOCEROL SYNTHESIS TYPE-I POLYKETIDE SYNTHASE PPSD	0.174885	0.00862121
Rv2935	ppsE	1	PHENOLPTHIOCEROL SYNTHESIS TYPE-I POLYKETIDE SYNTHASE PPSE	0.16321	0.00898759
Rv2941	fadD28	1	FATTY-ACID-AMP LIGASE FADD28 (FATTY-ACID-AMP SYNTHETASE) (FATTY-ACID-AMP SYNTHASE)	0.0530522	0.00068229
Rv2965c	kdtB	3	PROBABLE PHOSPHOPANTETHEINE ADENYLYLTRANSFERASE KDTB (PANTETHEINE- PHOSPHATE ADENYLYLTRANSFERASE) (PPAT) (DEPHOSPHO-CoA PYROPHOSPHORYLASE)	0.237079	0.00199709
Rv2985	mutT1	2	POSSIBLE HYDROLASE MUTT1	0.01	7.46e-05
Rv2986c	hupB	2	PROBABLE DNA-BINDING PROTEIN HU HOMOLOG HUPB (HISTONE-LIKE PROTEIN) (HLP) (21-KDA LAMININ-2-BINDING PROTEIN)	0.100766	0.00180135
Rv2987c	leuD	7	PROBABLE 3-ISOPROPYLMALATE DEHYDRATASE (SMALL SUBUNIT) LEUD (ISOPROPYLMALATE ISOMERASE) (ALPHA-IPM ISOMERASE) (IPMI)	0.0716244	0.00013002
Rv2988c	leuC	7	PROBABLE 3-ISOPROPYLMALATE DEHYDRATASE (LARGE SUBUNIT) LEUC (ISOPROPYLMALATE ISOMERASE) (ALPHA-IPM ISOMERASE) (IPMI)	0.0548908	0.000392009
Rv2993c	Rv2993c	7	POSSIBLE 2-HYDROXYHEPTA-2,4-DIENE-1,7-DIOATE ISOMERASE (HHDD ISOMERASE)	0.221732	0.000454285
Rv2995c	leuB	7	PROBABLE 3-ISOPROPYLMALATE DEHYDROGENASE LEUB (BETA-IPM DEHYDROGENASE) (IMDH) (3-IPM-DH)	0.47128	0.000270532
Rv2996c	serA1	7	PROBABLE D-3-PHOSPHOGLYCERATE DEHYDROGENASE SERA1 (PGDH)	1.55465	0.00395138
Rv3001c	ilvC	7	PROBABLE KETOL-ACID REDUCTOISOMERASE ILVC (ACETOHYDROXY-ACID ISOMEROREDUCTASE) (ALPHA-KETO-BETA-HYDROXYLACIL REDUCTOISOMERASE)	0.0976491	4.1e-05
Rv3010c	pfkA	7	PROBABLE 6-PHOSPHOFRUCTOKINASE PFKA (PHOSPHOHEXOKINASE) (PHOSPHOFRUCTOKINASE)	0.556396	0.00551256
Rv3013	Rv3013	10	CONSERVED PROTEIN	24.0206	0.000180186
Rv3014c	ligA	2	PROBABLE DNA LIGASE [NAD DEPENDENT] LIGA (POLYDEOXYRIBONUCLEOTIDE SYNTHASE [NAD+])	3.65333	0.00416092
Rv3040c	Rv3040c	10	CONSERVED PROTEIN	0.01	0.00237756
Rv3044	fecB	3	PROBABLE FEIII-DICITRATE-BINDING PERIPLASMIC LIPOPROTEIN FECB	2.48318	0.00269201
Rv3048c	nrdF2	2	RIBONUCLEOSIDE-DIPHOSPHATE REDUCTASE (BETA CHAIN) NRDF2 (RIBONUCLEOTIDE REDUCTASE SMALL SUBUNIT) (R2F PROTEIN)	2.03899	0.00576677
Rv3051c	nrdE	2	RIBONUCLEOSIDE-DIPHOSPHATE REDUCTASE (ALPHA CHAIN) NRDE (RIBONUCLEOTIDE REDUCTASE SMALL SUBUNIT) (R1F PROTEIN)	0.237818	0.00143613
Rv3075c	Rv3075c	10	CONSERVED PROTEIN	0.0258011	2.15e-05
Rv3089	fadD13	1	PROBABLE CHAIN -FATTY-ACID-CoA LIGASE FADD13 (FATTY-ACYL-CoA SYNTHETASE)	31.7928	0.000155653
Rv3139	fadE24	1	PROBABLE ACYL-CoA DEHYDROGENASE FADE24	12.0136	0.00280791
Rv3149	nuoE	7	PROBABLE NADH DEHYDROGENASE I (CHAIN E) NUOE (NADH-UBIQUINONE OXIDOREDUCTASE CHAIN E)	0.425682	0.00579962
Rv3150	nuoF	7	PROBABLE NADH DEHYDROGENASE I (CHAIN F) NUOF (NADH-UBIQUINONE OXIDOREDUCTASE CHAIN F)	0.19806	0.00492374
Rv3151	nuoG	7	PROBABLE NADH DEHYDROGENASE I (CHAIN G) NUOG (NADH-UBIQUINONE OXIDOREDUCTASE CHAIN G)	0.211592	0.00460725
Rv3161c	Rv3161c	7	POSSIBLE DIOXYGENASE	1.90545	0.00405901
Rv3198A	Rv3198A	7	POSSIBLE GLUTAREDOXIN PROTEIN	0.156291	0.000898657
Rv3208A	TB9.4	10	CONSERVED PROTEIN TB9.4	0.189311	0.000133949
Rv3214	gpm2	7	POSSIBLE PHOSPHOGLYCERATE MUTASE GPM2 (PHOSPHOGLYCEROMUTASE) (PGAM) (BPG-DEPENDENT PGAM)	0.616599	0.00576872
Rv3244c	lpqB	3	PROBABLE CONSERVED LIPOPROTEIN LPQB	2.75082	0.000586893
Rv3246c	mtrA	9	TWO COMPONENT SENSORY TRANSDUCTION TRANSCRIPTIONAL REGULATORY PROTEIN MTRA	2.08071	0.00157313
Rv3255c	manA	7	PROBABLE MANNOSE-6-PHOSPHATE ISOMERASE MANA (PHOSPHOMANNOSE ISOMERASE) (PHOSPHOMANNOISOMERASE) (PMI) (PHOSPHOHEXOISOMERASE) (PHOSPHOHEXOMUTASE)	2.19122	0.00779341
Rv3257c	pmmA	7	PROBABLE PHOSPHOMANNOMUTASE PMMA (PMM) (PHOSPHOMANNOSE MUTASE)	0.01	0.00112162
Rv3264c	manB	3	D-ALPHA-D-MANNOSE-1-PHOSPHATE GUANYLYLTRANSFERASE MANB (D-ALPHA-D-HEPTOSE-1-PHOSPHATE GUANYLYLTRANSFERASE)	0.01	0.00871613
Rv3269	Rv3269	10	CONSERVED PROTEIN	0.549439	0.00212376
Rv3276c	purK	7	PROBABLE PHOSPHORIBOSYLAMINOIMIDAZOLE CARBOXYLASE ATPase SUBUNIT PURK (AIR CARBOXYLASE) (AIRC)	0.268989	0.00544231
Rv3280	accD5	1	PROBABLE PROPIONYL-CoA CARBOXYLASE BETA CHAIN 5 ACCD5 (PCCASE) (PROPANOYL-CoA:CARBON DIOXIDE LIGASE)	2.79042	0.000140078
Rv3282	Rv3282	10	CONSERVED HYPOTHETICAL PROTEIN	4.0061	0.00877166
Rv3285	accA3	1	PROBABLE BIFUNCTIONAL PROTEIN ACETYL-/PROPIONYL-COENZYME A CARBOXYLASE (ALPHA CHAIN) ACCA3: BIOTIN CARBOXYLASE + BIOTIN CARBOXYL CARRIER PROTEIN (BCCP)	2.438	0.00804849
Rv3290c	lat	7	PROBABLE L-LYSINE-EPSILON AMINOTRANSFERASE LAT (L-LYSINE AMINOTRANSFERASE) (LYSINE 6-AMINOTRANSFERASE)	3.45304	0.00403017
Rv3295	Rv3295	9	PROBABLE TRANSCRIPTIONAL REGULATORY PROTEIN (PROBABLY TETR-FAMILY)	28.7883	0.000940025
Rv3318	sdhA	7	PROBABLE SUCCINATE DEHYDROGENASE (FLAVOPROTEIN SUBUNIT) SDHA (SUCCINIC DEHYDROGENASE) (FUMARATE REDUCTASE) (FUMARATE DEHYDROGENASE) (FUMARIC HYDROGENASE)	1.63193	0.00965486
Rv3320c	vapC44	0	POSSIBLE TOXIN VAPC44. CONTAINS PIN DOMAIN.	12.4244	0.00181823
Rv3332	nagA	3	PROBABLE N-ACETYLGLUCOSAMINE-6-PHOSPHATE DEACETYLASE NAGA (GLCNAC 6-P DEACETYLASE)	100	0.000630237
Rv3336c	trpS	2	PROBABLE TRYPTOPHANYL-TRNA SYNTHETASE TRPS (TRYPTOPHAN--TRNA LIGASE) (TRPRS) (TRYPTOPHAN TRANSLASE)	6.88877	0.000411022
Rv3339c	icd1	7	PROBABLE ISOCITRATE DEHYDROGENASE [NADP] ICD1 (OXALOSUCCINATE DECARBOXYLASE) (IDH) (NADP+-SPECIFIC ICDH) (IDP)	0.01	3.4e-06
Rv3340	metC	7	PROBABLE O-ACETYLHOMOSERINE SULFHYDRYLASE METC (HOMOCYSTEINE SYNTHASE) (O-ACETYLHOMOSERINE (THIOL)-LYASE) (OAH SULFHYDRYLASE) (O-ACETYL-L-HOMOSERINE SULFHYDRYLASE)	3.87472	0.00511673
Rv3356c	folD	7	PROBABLE BIFUNCTIONAL PROTEIN FOLD: METHYLENETETRAHYDROFOLATE DEHYDROGENASE + METHENYLTETRAHYDROFOLATE CYCLOHYDROLASE	0.411098	0.00498478
Rv3376	Rv3376	10	CONSERVED HYPOTHETICAL PROTEIN	0.01	0.00265226
Rv3389c	htdY	7	PROBABLE 3-HYDROXYACYL-THIOESTER DEHYDRATASE HTDY	0.464538	0.000794789
Rv3396c	guaA	7	PROBABLE GMP SYNTHASE [GLUTAMINE-HYDROLYZING] GUAA (GLUTAMINE AMIDOTRANSFERASE) (GMP SYNTHETASE)	2.31383	0.0083673
Rv3400	Rv3400	7	PROBABLE HYDROLASE	0.396159	0.000334861
Rv3401	Rv3401	10	CONSERVED PROTEIN	0.0455384	0.00215932
Rv3417c	groEL1	0	60 KDA CHAPERONIN 1 GROEL1 (PROTEIN CPN60-1) (GROEL PROTEIN 1)	1.75634	0.000381197
Rv3423c	alr	7	ALANINE RACEMASE ALR	0.496183	0.00332188
Rv3442c	rpsI	2	PROBABLE 30S RIBOSOMAL PROTEIN S9 RPSI	0.01	6.4e-05
Rv3443c	rplM	2	PROBABLE 50S RIBOSOMAL PROTEIN L13 RPLM	0.0682563	1.04e-05
Rv3456c	rplQ	2	PROBABLE 50S RIBOSOMAL PROTEIN L17 RPLQ	0.0787811	0.000125487
Rv3458c	rpsD	2	PROBABLE 30S RIBOSOMAL PROTEIN S4 RPSD	0.01	0.00277963
Rv3459c	rpsK	2	PROBABLE 30S RIBOSOMAL PROTEIN S11 RPSK	0.01	0.00510623
Rv3460c	rpsM	2	PROBABLE 30S RIBOSOMAL PROTEIN S13 RPSM	0.012349	4.53e-05
Rv3461c	rpmJ	2	PROBABLE 50S RIBOSOMAL PROTEIN L36 RPMJ	0.0741107	4.3e-05
Rv3463	Rv3463	10	CONSERVED PROTEIN	0.218605	0.00106984
Rv3464	rmlB	7	dTDP-GLUCOSE 4,6-DEHYDRATASE RMLB	0.254937	0.000781411
Rv3472	Rv3472	10	CONSERVED PROTEIN	100	0.00524229
Rv3504	fadE26	1	PROBABLE ACYL-CoA DEHYDROGENASE FADE26	0.114127	0.000605981
Rv3505	fadE27	1	PROBABLE ACYL-CoA DEHYDROGENASE FADE27	0.191269	0.00487539
Rv3510c	Rv3510c	10	CONSERVED PROTEIN	7.1462	0.00380313
Rv3516	echA19	1	POSSIBLE ENOYL-CoA HYDRATASE ECHA19 (ENOYL HYDRASE) (UNSATURATED ACYL-CoA HYDRATASE) (CROTONASE)	19.6719	0.0001653
Rv3531c	Rv3531c	10	HYPOTHETICAL PROTEIN	14.6364	0.00268226
Rv3534c	hsaF	7	PROBABLE 4-HYDROXY-2-OXOVALERATE ALDOLASE (HOA)	0.162646	0.00135518
Rv3535c	hsaG	7	PROBABLE ACETALDEHYDE DEHYDROGENASE (ACETALDEHYDE DEHYDROGENASE [ACETYLATING])	0.0815161	0.00106014
Rv3536c	hsaE	7	PROBABLE HYDRATASE	0.386205	0.00488947
Rv3547	ddn	7	DEAZAFLAVIN-DEPENDENT NITROREDUCTASE DDN	3.19633	0.00137333
Rv3550	echA20	1	PROBABLE ENOYL-CoA HYDRATASE ECHA20 (ENOYL HYDRASE) (UNSATURATED ACYL-CoA HYDRATASE) (CROTONASE)	0.01	0.00422403
Rv3552	Rv3552	7	POSSIBLE CoA-TRANSFERASE (BETA SUBUNIT)	0.01	0.000120686
Rv3557c	Rv3557c	9	PROBABLE TRANSCRIPTIONAL REGULATORY PROTEIN (PROBABLY TETR-FAMILY)	12.0897	0.000825503
Rv3570c	hsaA	7	POSSIBLE OXIDOREDUCTASE. POSSIBLE 3-HYDROXY-9,10-SECONANDROST-1,3,5(10)-TRIENE-9,17-DIONE HYDROXYLASE.	0.109586	0.000194689
Rv3576	lppH	3	POSSIBLE CONSERVED LIPOPROTEIN LPPH	100	0.00524229
Rv3581c	ispF	7	PROBABLE 2C-METHYL-D-ERYTHRITOL 2,4-CYCLODIPHOSPHATE SYNTHASE ISPF (MECPS)	4.47592	0.00452334
Rv3591c	Rv3591c	1	POSSIBLE HYDROLASE	13.081	0.000818565
Rv3596c	clpC1	7	PROBABLE ATP-DEPENDENT PROTEASE ATP-BINDING SUBUNIT CLPC1	7.33804	3.75e-05
Rv3597c	lsr2	2	IRON-REGULATED H-NS-LIKE PROTEIN LSR2	0.0558612	0.000653326
Rv3610c	ftsH	3	MEMBRANE-BOUND PROTEASE FTSH (CELL DIVISION PROTEIN)	11.5022	0.000538223
Rv3618	Rv3618	7	POSSIBLE MONOOXYGENASE	16.0898	0.00107585
Rv3634c	galE1	7	UDP-GLUCOSE 4-EPIMERASE GALE1 (GALACTOWALDENASE) (UDP-GALACTOSE 4-EPIMERASE) (URIDINE DIPHOSPHATE GALACTOSE 4-EPIMERASE) (URIDINE DIPHOSPHO-GALACTOSE 4-EPIMERASE)	0.149471	0.000784879
Rv3648c	cspA	0	PROBABLE COLD SHOCK PROTEIN A CSPA	0.110132	0.00396824
Rv3666c	dppA	3	PROBABLE PERIPLASMIC DIPEPTIDE-BINDING LIPOPROTEIN DPPA	9.03569	0.00102855
Rv3687c	rsfB	2	ANTI-ANTI-SIGMA FACTOR RSFB (ANTI-SIGMA FACTOR ANTAGONIST) (REGULATOR OF SIGMA F B)	7.17889	0.00861061
Rv3696c	glpK	7	PROBABLE GLYCEROL KINASE GLPK (ATP:GLYCEROL 3-PHOSPHOTRANSFERASE) (GLYCEROKINASE) (GK)	0.197997	0.000140971
Rv3708c	asd	7	ASPARTATE-SEMIALDEHYDE DEHYDROGENASE ASD (ASA DEHYDROGENASE) (ASADH) (ASPARTIC SEMIALDEHYDE DEHYDROGENASE) (L-ASPARTATE-BETA-SEMIALDEHYDE DEHYDROGENASE)	0.302606	0.00198803
Rv3722c	Rv3722c	10	CONSERVED PROTEIN	2.46929	0.000682963
Rv3730c	Rv3730c	10	CONSERVED HYPOTHETICAL PROTEIN	100	0.00520681
Rv3772	hisC2	7	PROBABLE HISTIDINOL-PHOSPHATE AMINOTRANSFERASE HISC2 (IMIDAZOLE ACETOL-PHOSPHATE TRANSAMINASE) (IMIDAZOLYLACETOLPHOSPHATE AMINOTRANSFERASE)	0.278108	0.000608034
Rv3786c	Rv3786c	10	UNKNOWN PROTEIN	6.81776	0.00585398
Rv3796	Rv3796	10	CONSERVED PROTEIN	5.84772	0.00205254
Rv3797	fadE35	1	PROBABLE ACYL-CoA DEHYDROGENASE FADE35	3.78947	0.00593719
Rv3800c	pks13	1	POLYKETIDE SYNTHASE PKS13	2.63173	0.000384423
Rv3801c	fadD32	1	FATTY-ACID-AMP LIGASE FADD32 (FATTY-ACID-AMP SYNTHETASE) (FATTY-ACID-AMP SYNTHASE). ALSO SHOWN TO HAVE ACYL-ACP LIGASE ACTIVITY.	0.105185	0.000280101
Rv3803c	fbpD	1	SECRETED MPT51/MPB51 ANTIGEN PROTEIN FBPD (MPT51/MPB51 ANTIGEN 85 COMPLEX C) (AG58C) (MYCOLYL TRANSFERASE 85C) (FIBRONECTIN-BINDING PROTEIN C) (85C)	0.39118	0.000334636
Rv3804c	fbpA	1	SECRETED ANTIGEN 85-A FBPA (MYCOLYL TRANSFERASE 85A) (FIBRONECTIN-BINDING PROTEIN A) (ANTIGEN 85 COMPLEX A)	1.5263	0.00628973
Rv3818	Rv3818	10	UNKNOWN PROTEIN	0.128834	0.00170078
Rv3825c	pks2	1	PROBABLE POLYKETIDE SYNTHASE PKS2	0.0664887	0.00140911
Rv3858c	gltD	7	PROBABLE NADH-DEPENDENT GLUTAMATE SYNTHASE (SMALL SUBUNIT) GLTD (L-GLUTAMATE SYNTHASE) (L-GLUTAMATE SYNTHETASE) (NADH-GLUTAMATE SYNTHASE) (GLUTAMATE SYNTHASE (NADH)) (GLTS BETA CHAIN) (NADPH-GOGAT)	0.177223	0.00542895
Rv3859c	gltB	7	PROBABLE FERREDOXIN-DEPENDENT GLUTAMATE SYNTHASE [NADPH] (LARGE SUBUNIT) GLTB (L-GLUTAMATE SYNTHASE) (L-GLUTAMATE SYNTHETASE) (NADH-GLUTAMATE SYNTHASE) (GLUTAMATE SYNTHASE (NADH))(NADPH-GOGAT)	0.0662665	1.31e-05
Rv3864	espE	3	ESX-1 SECRETION-ASSOCIATED PROTEIN ESPE	100	0.000710982
Rv3868	eccA1	3	ESX CONSERVED COMPONENT ECCA1	2.50057	0.00829463
Rv3869	eccB1	3	ESX CONSERVED COMPONENT ECCB1. POSSIBLE MEMBRANE PROTEIN.	3.93907	0.000309621
Rv3874	esxB	3	10 KDA CULTURE FILTRATE ANTIGEN ESXB (LHP) (CFP10)	0.41012	0.00428665
Rv3875	esxA	3	6 KDA EARLY SECRETORY ANTIGENIC TARGET ESXA (ESAT-6)	0.426292	0.00536954
Rv3902c	Rv3902c	10	HYPOTHETICAL PROTEIN	0.373917	0.00352446
Rv3907c	pcnA	2	PROBABLE POLY(A) POLYMERASE PCNA (POLYNUCLEOTIDE ADENYLYLTRANSFERASE) (NTP POLYMERASE) (RNA ADENYLATING ENZYME) (POLY(A) POLYMERASE)	31.5879	0.00046212
Rv3908	mutT4	2	POSSIBLE MUTATOR PROTEIN MUTT4	0.01	0.000924911
Rv3913	trxB2	7	PROBABLE THIOREDOXIN REDUCTASE TRXB2 (TRXR) (TR)	7.78376	0.0051243
